# Supplementary material for: Oxygen induces the expression of invasion and stress response genes in the anaerobic salmon parasite Spironucleus salmonicida
Source: BMC Biol. 2019 Mar 1;17:19. doi: 10.1186/s12915-019-0634-8 (PMC6397501; doi:10.1186/s12915-019-0634-8)
Supplement: Supplementary file 1 — Read mapping statistics, gene expression information, and primer sequences. See file for details. (XLSX 2535 kb) [file 12915_2019_634_MOESM1_ESM.xlsx]

## Sheet: CONTENTS
WORKSHEET	DESCRIPTION
READ_SUMMARY	Number of raw, quality trimmed and mapped reads per sample
ALL_GENE_EXPRESSION	All Spironucleus genes (clustered at 98%) and corresponding expression values and adjusted p-values (p_adj). Corresponding Giadia intestinalis (WB and GS strains) gene and expression values (when possible) are shown. Additional annotation information retrived from Giardia DB (version 30), Uniprot, BUSCA and DeepLoc annotations.
TOP_UP_100_OXY	Top 100 differentially upregulated genes in OXY cells
TOP_UP_100_NAO	Top 100 differentially upregulated genes in NAO cells
TOP_DOWN_100_OXY	Top 100 differentially downregulated genes in OXY cells
TOP_DOWN_100_NAO	Top 100 differentially downregulated genes in NAO cells
OXYGEN_STRESS	All Spironucleus genes related to Oxygen Stress with significant and non-significant (n.s.) gene expresion values
MRO_PROTEINS	All Spironucleus genes related to mitochondrion-related organelle metabolism with significant and non-significant (n.s.) gene expresion values
PROTEASES	All Spironucleus genes encoding proteases with significant and non-significant (n.s.) gene expresion values
FeS_CLUSTER	All Spironucleus genes encoding FeS cluster protein or FeS cluster biosynthesis proteins with significant and non-significant (n.s.) gene expresion values
MICROBIAL_INTERACTIONS	All Spironucleus genes encoding proteins related to host or microbial interactions with significant and non-significant (n.s.) gene expresion values
CRMPs	All Spironucleus genes encoding cysteine rich membrane proteins or cystein rich proteins with significant and non-significant (n.s.) gene expresion values
CYSTEINE_SELENOCYSTEINE	All Spironucleus genes related to cysteine and selenocystein metabolism with significant and non-significant (n.s.) gene expresion values
CAROTENOID_LINKED	Gene neighbourhood of carotenoid isomerase gene from the closest branching bacteria to Spironucleus. Only those with linkage to gene incolved in oxidative stress are shown.
CAROTENOID_NOT_LINKED	Gene neighbourhood of carotenoid isomerase gene from the closest branching bacteria to Spironucleus in phylogenetc analysis. Only those without linkage to gene incolved in oxidative stress are shown.
qPCR_PRIMERS	Primer sequence and efficiencies for six target genes and one reference gene.

## Sheet: READ_SUMMARY
Sample replicate	Condition	Number of read pairs	Quality-trimmed read pairs	Number of mapped read pairs	Mapping percentage
Control1	Control	14868291	14169605	13886877	98.0047
Control2	Control	24751955	23268259	22714323	97.6193
Control3	Control	15291334	14444829	13991876	96.8643
Control4	Control	13751935	12856436	12490841	97.1563
NAO1	No antioxidant	12507979	11929116	11634060	97.5266
NAO2	No antioxidant	16748756	15896136	15303791	96.2737
NAO3	No antioxidant	15625234	14132245	13439495	95.0981
NAO4	No antioxidant	21431970	20361040	19776361	97.1284
OXY1	Oxygen exposure	15918672	15115523	14572653	96.4085
OXY2	Oxygen exposure	15371317	14630149	14080945	96.2461
OXY3	Oxygen exposure	18763574	17909503	17377191	97.0278
OXY4	Oxygen exposure	20156532	19142357	18577383	97.0486
Average		1.7099e+07	1.61546e+07	1.56538e+07	96.8669
A) Read pairs were only retained if both forward and reverse reads passed quality filter.

## Sheet: ALL_GENES_EXPRESSION
Locus Tag	NCBI accesion	GiardiaDB annotation	Figure	Table	Pathway	OXY_log2FoldChange	OXY_padj	NAO_log2FoldChange	NAO_padj	orthoMCL	orthomcl_desc	GO	EC	Giardia intestinalis GS	Giardia intestinalis GS Oxygen Expression	Expression581_PEROX	Giardia instestinalis WB	Giardia instestinalis WB Oxygen expression	Expression803_PEROX	Interpro_ID	Interpro_description	Signal peptide	Transmembrane	Subcellular location [CC]	BUSCA localization (first)	BUSCA score (first)	BUSCA localization (alternative)	BUSCA score (alternative)	DeepLoc Localization	Type	DeepLoc Nucleus	DeepLoc Cytoplasm	DeepLoc Extracellular	DeepLoc Mitochondrion	DeepLoc Cell membrane	DeepLoc Endoplasmicreticulum	DeepLoc Plastid	DeepLoc Golgiapparatus	DeepLoc Lysosome/Vacuole	DeepLoc Peroxisome
SS50377_10001	EST49618.1	Zinc finger, C2H2 type domain-containing protein	-	-	-	0.997014	0.0171459	-0.400986	0.366422	OG5_155401	Zinc finger, C2H2 type domain-containing protein	N/A	N/A	noGene	noGene	noGene	noGene	noGene	noGene	IPR036236;IPR013087;	Zinc finger C2H2 superfamily;Zinc finger C2H2-type	0	0	0	Nucleus	1		0	Nucleus	Soluble	0.9473	0.0468	0.0008	0.0046	0.0004	0	0	0	0	0
SS50377_10002	EST49619.1	hypothetical protein	-	-	-	0.645761	0.0215634	0.0655575	0.848229	OG5_195906	hypothetical protein	N/A	N/A	GL50581_513_Serine/threonine protein phosphatase 5	nodata	nodata	GL50803_21498_Serine/threonine protein phosphatase 5	nodata	nodata	IPR013026;IPR011990;IPR019734;	Tetratricopeptide repeat-containing domain;Tetratricopeptide-like helical domain superfamily;Tetratricopeptide repeat	0	0	0	Cytoplasm	0.7	C:nucleus	0.3	Cytoplasm	Soluble	0.3831	0.4952	0.0001	0.0004	0.0031	0.0166	0	0.0574	0.0439	0.0001
SS50377_10004	EST49620.1	Transmembrane domain-containing protein	-	-	-	0.703569	0.0507134	1.51804	1.37968e-06	OG5_ssal|SS50377_10010	Transmembrane domain-containing protein	N/A	N/A	noGene	noGene	noGene	noGene	noGene	noGene	n.a.	n.a.	0	TRANSMEM 283 305 Helical. {ECO:0000256|SAM:Phobius}.; TRANSMEM 349 373 Helical. {ECO:0000256|SAM:Phobius}.; TRANSMEM 393 412 Helical. {ECO:0000256|SAM:Phobius}.; TRANSMEM 452 472 Helical. {ECO:0000256|SAM:Phobius}.; TRANSMEM 492 519 Helical. {ECO:0000256|SAM:Phobius}.; TRANSMEM 599 617 Helical. {ECO:0000256|SAM:Phobius}.	0	Endomembrane system	0.87	C:plasma membrane	0.7	Lysosome/Vacuole	Membrane	0.0003	0.0001	0	0.0007	0.3236	0.1515	0.0002	0.1016	0.4219	0.0002
SS50377_10008	EST49623.1	Hypothetical protein	-	-	-	-0.187092	0.707346	0.0355716	0.941114	OG5_ssal|SS50377_18578	Hypothetical protein	N/A	N/A	noGene	noGene	noGene	noGene	noGene	noGene	n.a.	n.a.	0	TRANSMEM 111 132 Helical. {ECO:0000256|SAM:Phobius}.	0	Cytoplasm	0.7	C:nucleus	0.3	Endoplasmic reticulum	Membrane	0.0001	0	0	0.0006	0.1772	0.603	0.0001	0.0238	0.1945	0.0007
SS50377_10011	EST49616.1	hypothetical protein	-	-	-	-2.22642	4.34708e-07	-0.728116	0.0850962	SS50377_10011	hypothetical protein	N/A	N/A	noGene	noGene	noGene	noGene	noGene	noGene	n.a.	n.a.	0	0	0	Cytoplasm	0.7	C:nucleus	0.3	Nucleus	Soluble	0.2733	0.1696	0.0007	0.0431	0.1364	0.0416	0.0049	0.2199	0.1104	0.0002
SS50377_10012	EST49617.1	Hypothetical protein	-	-	-	-0.980093	0.0680646	0.85487	0.0840578	OG5_ssal|SS50377_16560	Hypothetical protein	N/A	N/A	noGene	noGene	noGene	noGene	noGene	noGene	n.a.	n.a.	0	0	0	Mitochondrion	0.69		0	Mitochondrion	Soluble	0.265	0.0426	0.2895	0.2897	0.0055	0.0035	0.0962	0.003	0.0028	0.0022
SS50377_10014	EST49615.1	Ubiquitin-conjugating enzyme E2	-	-	-	-0.89214	0.0531533	0.513305	0.269801	OG5_126877	Ubiquitin-conjugating enzyme E2	N/A	N/A	GL50581_919_Ubiquitin-conjugating enzyme E2-17 kDa 3	nd_thiscondition	-0.769248	GL50803_15252_Ubiquitin-conjugating enzyme E2-17 kDa 3	nodata	nodata	IPR000608;IPR016135;	Ubiquitin-conjugating enzyme E2;Ubiquitin-conjugating enzyme/RWD-like	0	0	0	Cytoplasm	0.7	C:nucleus	0.3	Cytoplasm	Soluble	0.1849	0.4158	0.2007	0.0461	0.032	0.0134	0.0221	0.0082	0.0758	0.0009
SS50377_10017	EST49603.1	Cysteine-rich membrane protein 1	-	-	-	-0.342677	0.445509	3.72172	2.56426e-38	OG5_127326	Cysteine-rich membrane protein 1	N/A	N/A	noGene	noGene	noGene	noGene	noGene	noGene	IPR009030;	Growth factor receptor cysteine-rich domain superfamily	0	TRANSMEM 190 214 Helical. {ECO:0000256|SAM:Phobius}.	0	Cell membrane	0.94		0	Mitochondrion	Membrane	0.016	0.1489	0.0398	0.3218	0.082	0.1154	0.0524	0.0408	0.0624	0.1205
SS50377_10019	EST49604.1	Hypothetical protein	-	-	-	0.577746	0.104514	0.655756	0.050124	OG5_ssal|SS50377_10019	Hypothetical protein	N/A	N/A	noGene	noGene	noGene	noGene	noGene	noGene	n.a.	n.a.	0	TRANSMEM 466 491 Helical. {ECO:0000256|SAM:Phobius}.	0	Cell membrane	0.84	C:endomembrane system	0.8	Cell membrane	Membrane	0.0002	0.0003	0.0007	0.0015	0.7883	0.0585	0.0003	0.0242	0.1253	0.0007
SS50377_10021	EST49605.1	Histone H2A	-	-	-	-0.236316	0.615195	-1.20937	0.00110131	OG5_126570	Histone H2A	GO:0000786, GO:0005634	N/A	GL50581_3602_Histone H2A	-1.00908	nd_thiscondition	GL50803_14256_Histone H2A_nodata_nodata,GL50803_27521_Histone H2A_nodata_nodata	Multientries	Multientries	IPR009072;IPR002119;IPR007125;	Histone-fold;Histone H2A;Histone H2A/H2B/H3	0	0	SUBCELLULAR LOCATION: Nucleus {ECO:0000256|RuleBase:RU003767}.	Mitochondrion	1		0	Mitochondrion	Soluble	0.0825	0.1049	0.0004	0.7694	0.0006	0	0.0009	0	0.0002	0.041
SS50377_10023	EST49606.1	Cysteine-rich membrane protein 2	-	-	-	-0.815312	0.00961576	2.86519	1.38784e-25	OG5_126560	Cysteine-rich membrane protein 2	N/A	N/A	GL50581_1041_High cysteine non-variant cyst protein_nodata_nodata,GL50581_1287_High cysteine membrane protein Group 2_nodata_nodata,GL50581_3457_High cysteine protein_nodata_nodata,GL50581_3514_High cysteine membrane protein Group 1_nodata_nodata	Multientries	Multientries	GL50803_11309_High cysteine membrane protein Group 1_nd_0.965751,GL50803_113319_High cysteine membrane protein TMK-like_nodata_nodata,GL50803_113416_High cysteine membrane protein TMK-like_nodata_nodata,GL50803_114180_High cysteine membrane protein TMK-like_nodata_nodata,GL50803_40376_High cysteine non-variant cyst protein_nodata_nodata	Multientries	Multientries	IPR006212;IPR009030;	Furin-like repeat;Growth factor receptor cysteine-rich domain superfamily	0	TRANSMEM 418 442 Helical. {ECO:0000256|SAM:Phobius}.	0	Cell membrane	0.98		0	Golgi apparatus	Membrane	0.0882	0.0414	0.0502	0.0458	0.2034	0.066	0.0991	0.2347	0.1583	0.0129
SS50377_10025	EST49607.1	[FeFe]-hydrogenase 6	Figure 2C	Table 2	Hydrogen & Pyruvate	-3.04773	3.74271e-57	-0.0908888	0.71641	OG5_127303	[FeFe]-hydrogenase 6	N/A	N/A	GL50581_4021_Fe-hydrogenase-1	nodata	nodata	GL50803_6304_Fe-hydrogenase-1	nodata	nodata	IPR017896;IPR017900;IPR009016;IPR004108;	4Fe-4S ferredoxin-type, iron-sulphur binding domain;4Fe-4S ferredoxin, iron-sulphur binding, conserved site;Iron hydrogenase;Iron hydrogenase, large subunit, C-terminal	0	0	0	Cytoplasm	1		0	Cytoplasm	Soluble	0.0454	0.7369	0.0063	0.0751	0.003	0.0069	0.0221	0.0026	0.0114	0.0902
SS50377_10026	EST49608.1	Cysteine-rich membrane protein 2	-	-	-	-0.247533	0.277974	-1.43967	2.94889e-14	OG5_188408	Cysteine-rich membrane protein 2	N/A	N/A	GL50581_2312_High cysteine membrane protein Group 2	nodata	nodata	GL50803_16374_High cysteine membrane protein Group 2	nodata	nodata	n.a.	n.a.	0	TRANSMEM 79 103 Helical. {ECO:0000256|SAM:Phobius}.	0	Cytoplasm	0.7	C:nucleus	0.3	Cell membrane	Membrane	0	0	0.0003	0	0.9941	0.0027	0	0.002	0.0008	0
SS50377_10027	EST49609.1	Axoneme central apparatus protein	-	-	-	-1.45779	5.58308e-16	-0.725099	0.000100293	OG5_130233	Axoneme central apparatus protein	N/A	N/A	GL50581_3967_Axoneme central apparatus protein	nodata	nodata	GL50803_16202_Axoneme central apparatus protein	nodata	nodata	IPR011989;IPR016024;IPR000225;	Armadillo-like helical;Armadillo-type fold;Armadillo	0	0	0	Cytoplasm	0.7	C:nucleus	0.3	Mitochondrion	Soluble	0.1008	0.2205	0.0104	0.5567	0.008	0.0055	0.0447	0.0022	0.0092	0.042
SS50377_10028	EST49610.1	Cysteine-rich membrane protein 2	-	-	-	-0.655189	0.00388872	-0.396317	0.0840056	OG5_ssal|SS50377_11190	Cysteine-rich membrane protein 2	N/A	N/A	noGene	noGene	noGene	noGene	noGene	noGene	n.a.	n.a.	0	TRANSMEM 55 78 Helical. {ECO:0000256|SAM:Phobius}.	0	Cytoplasm	0.7	C:nucleus	0.3	Cell membrane	Membrane	0	0.0001	0.1486	0.0003	0.4913	0.0153	0.0001	0.2796	0.0647	0
SS50377_10029	EST49611.1	Transmembrane domain-containing protein	-	-	-	0.58728	0.00627891	0.433147	0.0407093	SS50377_10029	Transmembrane domain-containing protein	N/A	N/A	noGene	noGene	noGene	noGene	noGene	noGene	n.a.	n.a.	0	TRANSMEM 12 31 Helical. {ECO:0000256|SAM:Phobius}.; TRANSMEM 79 97 Helical. {ECO:0000256|SAM:Phobius}.; TRANSMEM 133 154 Helical. {ECO:0000256|SAM:Phobius}.; TRANSMEM 160 180 Helical. {ECO:0000256|SAM:Phobius}.; TRANSMEM 192 217 Helical. {ECO:0000256|SAM:Phobius}.; TRANSMEM 223 245 Helical. {ECO:0000256|SAM:Phobius}.; TRANSMEM 257 280 Helical. {ECO:0000256|SAM:Phobius}.; TRANSMEM 286 304 Helical.…	0	Endomembrane system	0.8	C:plasma membrane	0.35	Lysosome/Vacuole	Membrane	0	0	0	0.0019	0.153	0.1255	0	0.3459	0.3736	0
SS50377_10032	EST49613.1	Cysteine-rich membrane protein 1	-	-	-	0.494306	0.250595	4.25627	3.00377e-42	OG5_126599	Cysteine-rich membrane protein 1	N/A	N/A	GL50581_843_RNA helicase, putative	nodata	nodata	GL50803_15930_RNA helicase, putative_nodata_nodata,GL50803_17539_RNA helicase, putative_nodata_nodata	Multientries	Multientries	IPR009030;	Growth factor receptor cysteine-rich domain superfamily	0	TRANSMEM 190 214 Helical. {ECO:0000256|SAM:Phobius}.	0	Cell membrane	0.95		0	Mitochondrion	Membrane	0.0083	0.1651	0.104	0.29	0.1281	0.0529	0.0554	0.0336	0.0694	0.0931
SS50377_10033	EST49614.1	Transmembrane domain-containing protein	-	-	-	0.678472	0.00287435	0.192434	0.44326	OG5_ssal|SS50377_10642	Transmembrane domain-containing protein	N/A	N/A	noGene	noGene	noGene	noGene	noGene	noGene	IPR009030;	Growth factor receptor cysteine-rich domain superfamily	0	TRANSMEM 232 256 Helical. {ECO:0000256|SAM:Phobius}.; TRANSMEM 276 295 Helical. {ECO:0000256|SAM:Phobius}.; TRANSMEM 435 455 Helical. {ECO:0000256|SAM:Phobius}.; TRANSMEM 499 519 Helical. {ECO:0000256|SAM:Phobius}.; TRANSMEM 526 549 Helical. {ECO:0000256|SAM:Phobius}.; TRANSMEM 561 580 Helical. {ECO:0000256|SAM:Phobius}.	0	Cell membrane	0.96	C:endomembrane system	0.75	Cell membrane	Membrane	0.006	0.0019	0.0023	0.0033	0.4803	0.1803	0.0022	0.0485	0.2647	0.0105
SS50377_10036	EST49594.1	Yip1 and transmembrane domain-containing protein	-	-	-	-0.222536	0.398953	-1.21329	1.51518e-08	OG5_128256	Yip1 and transmembrane domain-containing protein	N/A	N/A	GL50581_4517_Yip1 protein	nodata	nodata	GL50803_8781_Yip paralog	nodata	nodata	n.a.	n.a.	0	TRANSMEM 75 93 Helical. {ECO:0000256|SAM:Phobius}.; TRANSMEM 100 120 Helical. {ECO:0000256|SAM:Phobius}.; TRANSMEM 126 153 Helical. {ECO:0000256|SAM:Phobius}.; TRANSMEM 160 185 Helical. {ECO:0000256|SAM:Phobius}.; TRANSMEM 197 217 Helical. {ECO:0000256|SAM:Phobius}.	0	Cell membrane	0.8	C:endomembrane system	0.33	Lysosome/Vacuole	Membrane	0.0018	0.0001	0	0.005	0.1171	0.2157	0.0003	0.3255	0.3329	0.0015
SS50377_10037	EST49595.1	Hypothetical protein	-	-	-	-0.945045	0.000921643	-1.15994	2.0048e-05	SS50377_10037	Hypothetical protein	N/A	N/A	noGene	noGene	noGene	noGene	noGene	noGene	n.a.	n.a.	0	0	0	Cytoplasm	0.7	C:nucleus	0.3	Nucleus	Soluble	0.5634	0.084	0.0104	0.0477	0.0069	0.028	0.1786	0.0551	0.0159	0.0099
SS50377_10039	EST49596.1	hypothetical protein	-	-	-	-0.333229	0.194964	-0.807219	0.000372972	OG5_201049	hypothetical protein	N/A	N/A	GL50581_115_Hypothetical protein	nodata	nodata	GL50803_17298_Hypothetical protein	nodata	nodata	n.a.	n.a.	0	0	0	Nucleus	1		0	Cytoplasm	Soluble	0.2967	0.3829	0.0173	0.0678	0.0032	0.0169	0.1245	0.0193	0.0191	0.0522
SS50377_10040	EST49597.1	Hypothetical protein	-	-	-	0.545814	0.17547	0.419307	0.287914	SS50377_10040	Hypothetical protein	N/A	N/A	noGene	noGene	noGene	noGene	noGene	noGene	n.a.	n.a.	0	TRANSMEM 21 40 Helical. {ECO:0000256|SAM:Phobius}.	0	Mitochondrion	0.98		0	Mitochondrion	Membrane	0.1408	0.1709	0.0021	0.4683	0.0033	0.0457	0.0309	0.0467	0.0198	0.0715
SS50377_10041	EST49598.1	Hypothetical protein	-	-	-	-0.210691	0.528347	-0.522028	0.0640606	OG5_ssal|SS50377_10041	Hypothetical protein	N/A	N/A	noGene	noGene	noGene	noGene	noGene	noGene	n.a.	n.a.	0	0	0	Cytoplasm	0.7	C:nucleus	0.3	Mitochondrion	Soluble	0.2031	0.1414	0.0845	0.4357	0.0783	0.0126	0.0102	0.0152	0.0155	0.0034
SS50377_10042	EST49599.1	Hypothetical protein	-	-	-	0.134531	0.657894	-0.356732	0.158259	SS50377_10042	Hypothetical protein	N/A	N/A	noGene	noGene	noGene	noGene	noGene	noGene	n.a.	n.a.	0	0	0	Nucleus	1		0	Mitochondrion	Soluble	0.2973	0.1428	0.0447	0.3253	0.0157	0.0032	0.1614	0.0024	0.0069	0.0004
SS50377_10045	EST49589.1	hypothetical protein	-	-	-	1.51798	0.000117712	1.16272	0.0031047	OG5_242361	hypothetical protein	N/A	N/A	noGene	noGene	noGene	noGene	noGene	noGene	IPR013032;	EGF-like, conserved site	0	0	0	Mitochondrion	0.52		0	Extracellular	Soluble	0.005	0.0406	0.6664	0.0313	0.1591	0.0329	0.0108	0.0085	0.0449	0.0004
SS50377_10046	EST49590.1	Hypothetical protein	-	-	-	1.82908	0.000182223	1.54459	0.00136189	SS50377_10046	Hypothetical protein	N/A	N/A	noGene	noGene	noGene	noGene	noGene	noGene	n.a.	n.a.	0	0	0	Cytoplasm	0.7	C:nucleus	0.3	Cytoplasm	Soluble	0.0442	0.3632	0.0777	0.3166	0.0079	0.0081	0.0757	0.0018	0.0088	0.096
SS50377_10047	EST49591.1	hypothetical protein	-	-	-	1.12129	0.0309725	1.50904	0.001826	SS50377_10047	hypothetical protein	N/A	N/A	noGene	noGene	noGene	noGene	noGene	noGene	n.a.	n.a.	0	0	0	extracellular space	1		0	Cytoplasm	Soluble	0.2145	0.2423	0.0285	0.061	0.013	0.0771	0.1895	0.0168	0.0799	0.0774
SS50377_10048	EST49592.1	hypothetical protein	-	-	-	1.14288	0.00362852	1.46843	7.66872e-05	OG5_127084	hypothetical protein	N/A	N/A	GL50581_3575_Tenascin-37	nodata	nodata	GL50803_16477_Tenascin-37	nodata	nodata	IPR013032;	EGF-like, conserved site	0	0	0	extracellular space	1		0	Extracellular	Soluble	0.0001	0.002	0.636	0	0.2807	0.0065	0	0.0101	0.0646	0
SS50377_10049	EST49593.1	Cysteine-rich protein	-	-	-	0.237982	0.520414	0.673999	0.0263512	OG5_127326	Cysteine-rich protein	N/A	N/A	noGene	noGene	noGene	noGene	noGene	noGene	IPR000742;	EGF-like domain	0	0	0	extracellular space	1		0	Extracellular	Soluble	0	0.0003	0.6693	0.0001	0.2968	0.0089	0	0.0067	0.0178	0
SS50377_10050	EST49583.1	Cysteine-rich membrane protein 1	-	-	-	-2.49659	1.01056e-22	-0.683072	0.0116852	OG5_tthe|19.m00311	Cysteine-rich membrane protein 1	N/A	N/A	noGene	noGene	noGene	noGene	noGene	noGene	IPR006212;IPR009030;	Furin-like repeat;Growth factor receptor cysteine-rich domain superfamily	0	TRANSMEM 264 288 Helical. {ECO:0000256|SAM:Phobius}.	0	Cell membrane	0.93	C:organelle membrane	0.26	Extracellular	Soluble	0.0188	0.0912	0.3231	0.1655	0.1464	0.0465	0.1184	0.017	0.0517	0.0214
SS50377_10052	EST49584.1	Hypothetical protein	-	-	-	0.233652	0.636721	-0.00217377	0.998096	OG5_ssal|SS50377_15647	Hypothetical protein	N/A	N/A	noGene	noGene	noGene	noGene	noGene	noGene	IPR009057;	Homeobox-like domain superfamily	0	0	0	Cytoplasm	0.7	C:nucleus	0.3	Mitochondrion	Soluble	0.3402	0.239	0.0016	0.4183	0.0003	0.0001	0.0002	0	0	0.0003
SS50377_10053	EST49585.1	Hypothetical protein	-	-	-	-0.624444	0.243041	1.13788	0.0161308	OG5_ssal|SS50377_15456	Hypothetical protein	N/A	N/A	noGene	noGene	noGene	noGene	noGene	noGene	n.a.	n.a.	0	0	0	extracellular space	1		0	Extracellular	Soluble	0.1557	0.0324	0.5407	0.097	0.0085	0.0066	0.1384	0.0047	0.016	0
SS50377_10054	EST49586.1	Hypothetical protein	-	-	-	-1.43625	0.0010075	-0.643268	0.157554	OG5_ssal|SS50377_14953	Hypothetical protein	N/A	N/A	noGene	noGene	noGene	noGene	noGene	noGene	n.a.	n.a.	0	0	0	extracellular space	1		0	Extracellular	Soluble	0.0866	0.3022	0.3037	0.0573	0.0025	0.0027	0.2363	0.0018	0.0071	0
SS50377_10055	EST49587.1	Hypothetical protein	-	-	-	-0.0354345	0.956471	1.15305	0.00678071	OG5_ssal|SS50377_10056	Hypothetical protein	N/A	N/A	noGene	noGene	noGene	noGene	noGene	noGene	n.a.	n.a.	0	TRANSMEM 44 65 Helical. {ECO:0000256|SAM:Phobius}.	0	Cytoplasm	0.7	C:nucleus	0.3	Cell membrane	Membrane	0	0	0.0011	0.0041	0.4888	0.2353	0.0001	0.1752	0.0954	0.0001
SS50377_10056	EST49588.1	Hypothetical protein	-	-	-	0.0818303	0.867204	1.67391	3.10783e-07	OG5_ssal|SS50377_10056	Hypothetical protein	N/A	N/A	noGene	noGene	noGene	noGene	noGene	noGene	n.a.	n.a.	0	TRANSMEM 35 57 Helical. {ECO:0000256|SAM:Phobius}.	0	Mitochondrion	1		0	Endoplasmic reticulum	Membrane	0.015	0.0048	0.1774	0.0496	0.2619	0.3574	0.011	0.0718	0.0375	0.0136
SS50377_10057	EST49582.1	Pyruvate kinase	-	-	-	-0.212159	0.718425	-1.39358	0.00177646	OG5_126685	Pyruvate kinase	N/A	N/A	GL50581_3239_Pyruvate kinase	nodata	nodata	GL50803_17143_Pyruvate kinase	nodata	nodata	IPR001697;IPR015813;IPR011037;IPR015793;IPR015806;	Pyruvate kinase;Pyruvate/Phosphoenolpyruvate kinase-like domain superfamily;Pyruvate kinase-like, insert domain superfamily;Pyruvate kinase, barrel;Pyruvate kinase, insert domain superfamily	0	0	0	Cytoplasm	0.7	C:nucleus	0.3	Mitochondrion	Soluble	0.0141	0.3045	0.0612	0.615	0.0001	0	0.0025	0	0	0.0026
SS50377_10061	EST49564.1	Hypothetical protein	-	-	-	0.768007	0.0450871	-1.24518	0.0020102	SS50377_10061	Hypothetical protein	N/A	N/A	noGene	noGene	noGene	noGene	noGene	noGene	n.a.	n.a.	0	0	0	Cytoplasm	0.7	C:nucleus	0.3	Nucleus	Soluble	0.6938	0.2931	0.0014	0.0026	0.0006	0.0007	0.0006	0.002	0.0049	0.0002
SS50377_10063	EST49565.1	Kelch repeat-containing protein	-	-	-	-1.13473	4.52229e-06	-1.30172	6.74724e-08	OG5_144874	Kelch repeat-containing protein	N/A	N/A	GL50581_3008_Tip elongation aberrant protein 1	nodata	nodata	GL50803_16893_Tip elongation aberrant protein 1	nodata	nodata	IPR015915;	Kelch-type beta propeller	0	0	0	Mitochondrion	0.59		0	Cytoplasm	Soluble	0.0248	0.9546	0.0021	0.0015	0.0023	0.0009	0.0003	0.002	0.0057	0.0059
SS50377_10065	EST49567.1	Transmembrane domain-containing protein	-	-	-	-0.450795	0.292738	-0.458943	0.253918	SS50377_10065	Transmembrane domain-containing protein	N/A	N/A	noGene	noGene	noGene	noGene	noGene	noGene	n.a.	n.a.	0	TRANSMEM 12 35 Helical. {ECO:0000256|SAM:Phobius}.; TRANSMEM 47 80 Helical. {ECO:0000256|SAM:Phobius}.; TRANSMEM 92 111 Helical. {ECO:0000256|SAM:Phobius}.	0	Cell membrane	0.84	C:organelle membrane	0.73	Extracellular	Soluble	0.0299	0.1501	0.2681	0.0952	0.0243	0.1908	0.012	0.0419	0.1825	0.0053
SS50377_10068	EST49568.1	Hypothetical protein	-	-	-	0.28519	0.603131	0.309336	0.533139	SS50377_10068	Hypothetical protein	N/A	N/A	noGene	noGene	noGene	noGene	noGene	noGene	n.a.	n.a.	SIGNAL 1 21 {ECO:0000256|SAM:SignalP}.	TRANSMEM 70 90 Helical. {ECO:0000256|SAM:Phobius}.	0	Cytoplasm	0.7	C:nucleus	0.3	Endoplasmic reticulum	Membrane	0.012	0.0469	0.045	0.1881	0.0798	0.4011	0.0204	0.1122	0.084	0.0106
SS50377_10069	EST49569.1	hypothetical protein	-	-	-	-0.706389	0.0192904	0.114369	0.746933	OG5_181008	hypothetical protein	N/A	N/A	GL50581_890_Hypothetical protein	nodata	nodata	GL50803_16293_Hypothetical protein	nodata	nodata	IPR017943;	Bactericidal permeability-increasing protein, alpha/beta domain superfamily	0	0	0	Cytoplasm	0.7	C:nucleus	0.3	Cytoplasm	Soluble	0.0732	0.393	0.3029	0.0192	0.0077	0.0746	0.0243	0.0041	0.0985	0.0025
SS50377_10070	EST49570.1	Cysteine-rich membrane protein 2	-	-	-	0.751052	0.00010081	-0.193691	0.366016	OG5_142999	Cysteine-rich membrane protein 2	N/A	N/A	GL50581_2315_High cysteine membrane protein Group 2_-1.1493_nd,GL50581_662_High cysteine membrane protein Group 5_nodata_nodata	Multientries	Multientries	GL50803_112432_High cysteine membrane protein Group 5_nodata_nodata,GL50803_137715_High cysteine membrane protein Group 5_nodata_nodata,GL50803_9620_High cysteine membrane protein Group 2_nodata_nodata	Multientries	Multientries	IPR000742;IPR004035;IPR006212;IPR009030;	EGF-like domain;Endonuclease III, iron-sulphur binding site;Furin-like repeat;Growth factor receptor cysteine-rich domain superfamily	0	TRANSMEM 485 508 Helical. {ECO:0000256|SAM:Phobius}.	0	extracellular space	1		0	Cell membrane	Membrane	0	0	0	0.0002	0.9343	0.0307	0	0.0344	0.0003	0
SS50377_10071	EST49571.1	Dynein light chain Tctex-type 1	-	-	-	-1.2303	2.28507e-10	-1.36533	8.8908e-13	OG5_128214	Dynein light chain Tctex-type 1	N/A	N/A	GL50581_71_Dynein light chain_nodata_nodata,GL50581_72_Dynein light chain_nodata_nodata	Multientries	Multientries	GL50803_13575_Dynein light chain_nodata_nodata,GL50803_4236_Dynein light chain_nodata_nodata	Multientries	Multientries	IPR005334;IPR038586;	Tctex-1;Tctex-1-like superfamily	0	0	0	Cytoplasm	0.7	C:nucleus	0.3	Cytoplasm	Soluble	0.1335	0.2256	0.0151	0.126	0.0326	0.1547	0.0403	0.0802	0.1217	0.0704
SS50377_10073	EST49572.1	Hypothetical protein	-	-	-	0.571246	0.0881001	1.24672	2.92853e-05	SS50377_10073	Hypothetical protein	N/A	N/A	noGene	noGene	noGene	noGene	noGene	noGene	n.a.	n.a.	0	TRANSMEM 28 47 Helical. {ECO:0000256|SAM:Phobius}.	0	Cell membrane	0.72		0	Cytoplasm	Soluble	0.1416	0.2438	0.0011	0.0194	0.0618	0.2121	0.0088	0.1996	0.0877	0.0241
SS50377_10074	EST49573.1	Serine/threonine-protein phosphatase	-	-	-	2.37037	2.77445e-11	1.13171	0.0022925	OG5_202732	Serine/threonine-protein phosphatase	N/A	N/A	GL50581_4281_Serine/threonine protein phosphatase 5	nodata	nodata	GL50803_31309_Serine/threonine protein phosphatase 5	nodata	nodata	IPR004843;IPR006186;	Calcineurin-like phosphoesterase domain, ApaH type;Serine/threonine-specific protein phosphatase/bis(5-nucleosyl)-tetraphosphatase	0	0	0	Cytoplasm	0.7	C:nucleus	0.3	Cytoplasm	Soluble	0.2587	0.5668	0.0053	0.0214	0.0137	0.0235	0.0073	0.0094	0.0259	0.068
SS50377_10075	EST49574.1	Hypothetical protein	-	-	-	0.639232	0.473257	2.0344	0.00380205	OG5_ssal|SS50377_10019	Hypothetical protein	N/A	N/A	noGene	noGene	noGene	noGene	noGene	noGene	n.a.	n.a.	0	TRANSMEM 493 518 Helical. {ECO:0000256|SAM:Phobius}.	0	Endomembrane system	0.92	C:plasma membrane	0.62	Endoplasmic reticulum	Membrane	0.0032	0.0012	0	0.0348	0.1468	0.635	0.0041	0.1021	0.066	0.0067
SS50377_10077	EST49575.1	Hypothetical protein	-	-	-	-1.11591	0.000208943	-0.167188	0.638448	OG5_ssal|SS50377_10077	Hypothetical protein	N/A	N/A	noGene	noGene	noGene	noGene	noGene	noGene	n.a.	n.a.	0	0	0	Cytoplasm	1		0	Cytoplasm	Soluble	0.0538	0.4836	0.0289	0.171	0.0096	0.0565	0.0183	0.0611	0.0976	0.0198
SS50377_10078	EST49576.1	Hypothetical protein	-	-	-	-0.596872	0.0326163	-0.750976	0.00435657	SS50377_10078	Hypothetical protein	N/A	N/A	noGene	noGene	noGene	noGene	noGene	noGene	n.a.	n.a.	SIGNAL 1 24 {ECO:0000256|SAM:SignalP}.	0	0	extracellular space	0.98		0	Extracellular	Soluble	0.0208	0.0414	0.43	0.4096	0.019	0.0321	0.0193	0.0069	0.0103	0.0105
SS50377_10079	EST49577.1	Cysteine-rich membrane protein 1	-	-	-	-0.0153874	0.976027	0.0634001	0.880558	OG5_127326	Cysteine-rich membrane protein 1	N/A	N/A	noGene	noGene	noGene	noGene	noGene	noGene	IPR009030;	Growth factor receptor cysteine-rich domain superfamily	0	TRANSMEM 268 292 Helical. {ECO:0000256|SAM:Phobius}.	0	Cell membrane	0.91		0	Cell membrane	Membrane	0.0115	0.0043	0.0066	0.1819	0.7817	0.0039	0.0009	0.001	0.0004	0.0078
SS50377_10080	EST49578.1	Hypothetical protein	-	-	-	-0.460677	0.355976	0.867261	0.0265277	SS50377_10080	Hypothetical protein	N/A	N/A	noGene	noGene	noGene	noGene	noGene	noGene	n.a.	n.a.	0	0	0	Mitochondrion	1		0	Mitochondrion	Soluble	0.2579	0.2309	0.172	0.3101	0.0085	0.0037	0.0007	0.0029	0.0115	0.0018
SS50377_10081	EST49579.1	hypothetical protein	-	-	-	1.73562	1.13962e-07	2.2183	3.2006e-12	OG5_140890	hypothetical protein	N/A	N/A	GL50581_1015_Hypothetical protein	nodata	nodata	GL50803_102575_Hypothetical protein_nodata_nodata,GL50803_111973_Hypothetical protein_nodata_nodata,GL50803_112630_Hypothetical protein_nodata_nodata,GL50803_112914_Hypothetical protein_nodata_nodata,GL50803_112938_Hypothetical protein_nodata_nodata,GL50803_113130_Hypothetical protein_nodata_nodata,GL50803_113165_Hypothetical protein_nodata_nodata	Multientries	Multientries	IPR017943;	Bactericidal permeability-increasing protein, alpha/beta domain superfamily	0	0	0	Nucleus	1		0	Cytoplasm	Soluble	0.1547	0.501	0.0774	0.0348	0.011	0.0263	0.0467	0.0074	0.1355	0.0051
SS50377_10083	EST49580.1	Beta-galactosidase	-	-	-	1.92161	2.74293e-12	1.3163	2.42998e-06	OG5_128163	Beta-galactosidase	N/A	N/A	noGene	noGene	noGene	noGene	noGene	noGene	IPR008979;IPR031330;IPR001944;IPR017853;	Galactose-binding-like domain superfamily;Glycoside hydrolase 35, catalytic domain;Glycoside hydrolase, family 35;Glycoside hydrolase superfamily	0	0	0	extracellular space	1		0	Cytoplasm	Soluble	0.023	0.4841	0.2722	0.0191	0.0021	0.0129	0.0073	0.0007	0.1623	0.0163
SS50377_10084	EST49581.1	Hypothetical protein	-	-	-	-0.253264	0.825222	0.581342	0.554096	SS50377_10084	Hypothetical protein	N/A	N/A	noGene	noGene	noGene	noGene	noGene	noGene	n.a.	n.a.	0	0	0	Cytoplasm	0.7	C:nucleus	0.3	Extracellular	Soluble	0.0028	0.0474	0.6133	0.0858	0.0124	0.0902	0.0006	0.0064	0.1349	0.0063
SS50377_10090	EST49492.1	Hypothetical protein	-	-	-	0.050954	0.912489	-0.811814	0.0171798	SS50377_10090	Hypothetical protein	N/A	N/A	noGene	noGene	noGene	noGene	noGene	noGene	n.a.	n.a.	0	0	0	Cytoplasm	0.7	C:nucleus	0.3	Nucleus	Soluble	0.3336	0.305	0.0203	0.2523	0.012	0.0173	0.0071	0.0145	0.0227	0.0153
SS50377_10094	EST49496.1	Hypothetical protein	-	-	-	0.1485	0.615195	-0.138037	0.619168	OG5_ssal|SS50377_10094	Hypothetical protein	N/A	N/A	noGene	noGene	noGene	noGene	noGene	noGene	n.a.	n.a.	0	0	0	Nucleus	1		0	Nucleus	Soluble	0.5428	0.3688	0.0097	0.0342	0.018	0.0015	0.0013	0.007	0.0041	0.0125
SS50377_10095	EST49497.1	Hypothetical protein	-	-	-	-1.17685	0.132591	-0.659334	0.407171	OG5_ssal|SS50377_10095	Hypothetical protein	N/A	N/A	noGene	noGene	noGene	noGene	noGene	noGene	n.a.	n.a.	0	0	0	extracellular space	0.7	C:mitochondrion	0.3	Mitochondrion	Soluble	0.0412	0.251	0.2183	0.4824	0.0058	0.0001	0.0001	0.0002	0.0003	0.0006
SS50377_10096	EST49498.1	Hypothetical protein	-	-	-	-1.15371	0.000451253	-0.378897	0.28218	OG5_ssal|SS50377_10096	Hypothetical protein	N/A	N/A	noGene	noGene	noGene	noGene	noGene	noGene	n.a.	n.a.	0	0	0	Nucleus	1		0	Nucleus	Soluble	0.2741	0.1905	0.0141	0.2134	0.0721	0.0176	0.017	0.0846	0.1131	0.0034
SS50377_10097	EST49499.1	Hypothetical protein	-	-	-	1.01695	1.05642e-09	-0.441241	0.0118947	SS50377_10097	Hypothetical protein	N/A	N/A	noGene	noGene	noGene	noGene	noGene	noGene	n.a.	n.a.	0	0	0	Cytoplasm	0.7	C:nucleus	0.3	Cytoplasm	Soluble	0.2049	0.5256	0.0121	0.0253	0.0024	0.0063	0.0876	0.0018	0.1306	0.0032
SS50377_10098	EST49500.1	Ribosomal RNA-processing protein	-	-	-	-1.20301	0.0015156	0.00137837	0.998952	OG5_128126	Ribosomal RNA-processing protein	N/A	N/A	GL50581_1604_Hypothetical protein	nodata	nodata	GL50803_14327_Hypothetical protein	nodata	nodata	IPR007823;IPR029063;	Ribosomal RNA processing protein 8;S-adenosyl-L-methionine-dependent methyltransferase	0	0	0	Mitochondrion	1		0	Nucleus	Soluble	0.4945	0.4018	0.0029	0.0316	0.0094	0.0022	0.0006	0.0018	0.0006	0.0546
SS50377_10099	EST49501.1	Hypothetical protein	-	-	-	0.0381843	0.89811	0.451755	0.0375464	SS50377_10099	Hypothetical protein	N/A	N/A	noGene	noGene	noGene	noGene	noGene	noGene	n.a.	n.a.	0	0	0	Nucleus	1		0	Nucleus	Soluble	0.3613	0.1774	0.05	0.3456	0.015	0.0034	0.0197	0.0041	0.0228	0.0008
SS50377_10100	EST49502.1	Protein phosphatase 2C	-	-	-	1.05308	2.60301e-05	1.6032	9.81841e-12	OG5_132000	Protein phosphatase 2C	N/A	N/A	noGene	noGene	noGene	noGene	noGene	noGene	IPR015655;IPR000222;IPR036457;IPR001932;	Protein phosphatase 2C family;PPM-type phosphatase, divalent cation binding;PPM-type phosphatase domain superfamily;PPM-type phosphatase domain	0	0	0	Nucleus	1		0	Cytoplasm	Soluble	0.2487	0.5778	0.0097	0.0462	0.0062	0.0149	0.0103	0.0217	0.062	0.0025
SS50377_10101	EST49503.1	Hypothetical protein	-	-	-	0.82416	0.000505326	-0.101023	0.725574	SS50377_10101	Hypothetical protein	N/A	N/A	noGene	noGene	noGene	noGene	noGene	noGene	n.a.	n.a.	0	0	0	Cytoplasm	0.7	C:nucleus	0.3	Nucleus	Soluble	0.6427	0.2809	0.0059	0.0509	0.0022	0.0021	0.0029	0.0049	0.0054	0.0022
SS50377_10102	EST49504.1	Hypothetical protein	-	-	-	0.811808	0.146424	0.511578	0.359383	SS50377_10102	Hypothetical protein	N/A	N/A	noGene	noGene	noGene	noGene	noGene	noGene	n.a.	n.a.	0	0	0	Nucleus	1		0	Mitochondrion	Soluble	0.2132	0.2498	0.0022	0.5124	0.0017	0.0012	0.0124	0.0004	0.001	0.0057
SS50377_10103	EST49505.1	RNA polymerase II subunit Rpb12	-	-	-	-0.726932	0.0496113	-1.55981	3.4193e-06	OG5_202509	RNA polymerase II subunit Rpb12	N/A	N/A	GL50581_3874_RNA polymerase II subunit Rpb12	nd_thiscondition	-0.915954	GL50803_9509_RNA polymerase II subunit Rpb12	nodata	nodata	IPR006591;IPR029040;	RNA polymerase archaeal subunit P/eukaryotic subunit RPABC4;RNA polymerase subunit RPABC4/transcription elongation factor Spt4	0	0	0	Cytoplasm	0.7	C:nucleus	0.3	Extracellular	Soluble	0.2025	0.0903	0.6345	0.0714	0.001	0	0	0	0.0003	0
SS50377_10104	EST49506.1	Myb-like DNA-binding domain-containing protein	-	-	-	-0.938715	0.0216457	0.970205	0.0124208	OG5_127030	Myb-like DNA-binding domain-containing protein	N/A	N/A	GL50581_3122_Myb 1-like protein	nodata	nodata	GL50803_8722_Myb 1-like protein	nd_thiscondtion	0.831984	IPR009057;IPR017877;IPR015495;IPR001005;	Homeobox-like domain superfamily;Myb-like domain;Myb-like transcription factor;SANT/Myb domain	0	0	0	Nucleus	1		0	Mitochondrion	Soluble	0.1418	0.1066	0.0015	0.7475	0.0005	0.0001	0.0001	0.0002	0.0001	0.0016
SS50377_10105	EST49507.1	Myb-like DNA-binding domain-containing protein	-	-	-	-1.11605	0.00363363	-0.460097	0.251401	OG5_127030	Myb-like DNA-binding domain-containing protein	N/A	N/A	GL50581_3122_Myb 1-like protein	nodata	nodata	GL50803_8722_Myb 1-like protein	nd_thiscondtion	0.831984	IPR009057;IPR017877;IPR015495;IPR001005;	Homeobox-like domain superfamily;Myb-like domain;Myb-like transcription factor;SANT/Myb domain	0	0	0	Nucleus	1		0	Mitochondrion	Soluble	0.231	0.2677	0.004	0.4919	0.0011	0.0006	0.0005	0.0007	0.0007	0.002
SS50377_10106	EST49508.1	Hypothetical protein	-	-	-	2.21421	1.02401e-05	1.12023	0.0324234	SS50377_10106	Hypothetical protein	N/A	N/A	noGene	noGene	noGene	noGene	noGene	noGene	n.a.	n.a.	0	0	0	Cytoplasm	0.7	C:nucleus	0.3	Mitochondrion	Membrane	0.1061	0.098	0.045	0.4742	0.1199	0.0088	0.028	0.0362	0.0709	0.013
SS50377_10107	EST49509.1	Hypothetical protein	-	-	-	0.341502	0.72739	1.2342	0.0964121	OG5_ssal|SS50377_10118	Hypothetical protein	N/A	N/A	noGene	noGene	noGene	noGene	noGene	noGene	n.a.	n.a.	0	0	0	Nucleus	1		0	Nucleus	Soluble	0.7338	0.2201	0.0006	0.021	0.0053	0.0037	0.0002	0.0085	0.0066	0.0002
SS50377_10111	EST49510.1	Importin beta-3 subunit	-	-	-	-0.629665	0.00962679	-0.84917	0.000221922	OG5_127537	Importin beta-3 subunit	N/A	N/A	GL50581_1866_Importin beta-3 subunit	nodata	nodata	GL50803_15106_Importin beta-3 subunit	nodata	nodata	IPR016024;	Armadillo-type fold	0	0	0	Endomembrane system	0.92	0	0	Cytoplasm	Soluble	0.1564	0.5452	0.0057	0.0046	0.012	0.0505	0.0012	0.0623	0.1537	0.0085
SS50377_10113	EST49511.1	Hypothetical protein	-	-	-	0.523736	0.533545	1.5433	0.0189079	SS50377_10113	Hypothetical protein	N/A	N/A	noGene	noGene	noGene	noGene	noGene	noGene	n.a.	n.a.	0	0	0	Mitochondrion	1		0	Plastid	Soluble	0.1185	0.1036	0.0017	0.291	0.0059	0.0193	0.4235	0.0121	0.0164	0.0081
SS50377_10114	EST49512.1	Amino acid permease domain-containing protein	-	-	-	0.0173571	0.988388	-0.0671409	0.939713	SS50377_10114	Amino acid permease domain-containing protein	N/A	N/A	noGene	noGene	noGene	noGene	noGene	noGene	n.a.	n.a.	0	0	0	Mitochondrion	1		0	Mitochondrion	Membrane	0.0171	0.101	0.0073	0.6952	0.0009	0.1248	0.0001	0.0214	0.0021	0.0301
SS50377_10115	EST49513.1	Hypothetical protein	-	-	-	-0.271343	0.415475	1.68604	2.82517e-11	OG5_ssal|SS50377_10131	Hypothetical protein	N/A	N/A	noGene	noGene	noGene	noGene	noGene	noGene	n.a.	n.a.	0	TRANSMEM 504 528 Helical. {ECO:0000256|SAM:Phobius}.	0	Endomembrane system	0.87	C:plasma membrane	0.45	Cell membrane	Membrane	0.0067	0.0005	0.0002	0.0167	0.6607	0.2413	0.0033	0.0193	0.0487	0.0025
SS50377_10117	EST49514.1	Hypothetical protein	-	-	-	0.221977	0.843798	-0.139738	0.896247	SS50377_10117	Hypothetical protein	N/A	N/A	noGene	noGene	noGene	noGene	noGene	noGene	n.a.	n.a.	0	0	0	Cytoplasm	0.7	C:nucleus	0.3	Nucleus	Soluble	0.5095	0.2822	0.0253	0.0621	0.026	0.0086	0.0019	0.0282	0.0549	0.0013
SS50377_10118	EST49515.1	Hypothetical protein	-	-	-	-0.115313	0.921418	1.79345	0.0279611	OG5_ssal|SS50377_10118	Hypothetical protein	N/A	N/A	noGene	noGene	noGene	noGene	noGene	noGene	n.a.	n.a.	0	0	0	Nucleus	1		0	Nucleus	Soluble	0.8083	0.028	0.0009	0.1614	0.0004	0.0001	0	0.0006	0.0001	0
SS50377_10119	EST49516.1	Phenylalanyl-tRNA synthetase alpha chain	-	-	-	-0.49198	0.0629104	-0.955237	7.21903e-05	OG5_127036	Phenylalanyl-tRNA synthetase alpha chain	GO:0005737	N/A	GL50581_1070_Phenylalanyl-tRNA synthetase alpha chain	nodata	nodata	GL50803_12162_Phenylalanyl-tRNA synthetase alpha chain	nodata	nodata	IPR006195;IPR004529;IPR002319;	Aminoacyl-tRNA synthetase, class II;Phenylalanyl-tRNA synthetase, class IIc, alpha subunit;Phenylalanyl-tRNA synthetase	0	0	0	Endomembrane system	0.86	C:organelle membrane	0.26	Cytoplasm	Soluble	0.0514	0.4244	0.0981	0.2091	0.0112	0.0362	0.0667	0.0057	0.0505	0.0467
SS50377_10120	EST49517.1	Hypothetical protein	-	-	-	-0.90211	0.000128629	-0.71351	0.00159839	SS50377_10120	Hypothetical protein	N/A	N/A	noGene	noGene	noGene	noGene	noGene	noGene	n.a.	n.a.	0	0	0	Cytoplasm	0.7	C:nucleus	0.3	Mitochondrion	Soluble	0.1474	0.3335	0.0041	0.3913	0.0054	0.0052	0.0692	0.0051	0.024	0.0147
SS50377_10121	EST49518.1	Hypothetical protein	-	-	-	0.538017	0.0207484	-0.572768	0.0119334	SS50377_10121	Hypothetical protein	N/A	N/A	noGene	noGene	noGene	noGene	noGene	noGene	n.a.	n.a.	0	0	0	Mitochondrion	1		0	Mitochondrion	Membrane	0.0203	0.0108	0.0073	0.4002	0.1023	0.2422	0.0263	0.0795	0.0262	0.0849
SS50377_10122	EST49519.1	Hypothetical protein	-	-	-	1.41429	0.00171908	0.0759417	0.896247	SS50377_10122	Hypothetical protein	N/A	N/A	noGene	noGene	noGene	noGene	noGene	noGene	n.a.	n.a.	0	0	0	Nucleus	1		0	Cytoplasm	Soluble	0.135	0.4018	0.0004	0.0111	0.0286	0.0483	0.001	0.309	0.064	0.0006
SS50377_10123	EST49520.1	Hypothetical protein	-	-	-	-0.388557	0.597003	-0.232118	0.738578	SS50377_10123	Hypothetical protein	N/A	N/A	noGene	noGene	noGene	noGene	noGene	noGene	n.a.	n.a.	0	0	0	Cytoplasm	0.7	C:nucleus	0.3	Nucleus	Soluble	0.5905	0.159	0.0138	0.2066	0.0135	0.0022	0.0039	0.0039	0.0046	0.002
SS50377_10124	EST49521.1	Hypothetical protein	-	-	-	2.18591	2.36937e-08	0.790413	0.062347	SS50377_10124	Hypothetical protein	N/A	N/A	noGene	noGene	noGene	noGene	noGene	noGene	n.a.	n.a.	0	0	0	Nucleus	1		0	Cell membrane	Membrane	0.237	0.073	0.0723	0.1562	0.2835	0.0115	0.0198	0.0343	0.1109	0.0016
SS50377_10125	EST49522.1	Hypothetical protein	-	-	-	-0.76908	0.00206921	-0.233507	0.386386	SS50377_10125	Hypothetical protein	N/A	N/A	noGene	noGene	noGene	noGene	noGene	noGene	n.a.	n.a.	0	0	0	Cytoplasm	0.7	C:nucleus	0.3	Cytoplasm	Soluble	0.2353	0.5643	0.0094	0.1259	0.0051	0.0096	0.0065	0.0063	0.0285	0.0092
SS50377_10126	EST49523.1	Hypothetical protein	-	-	-	0.0299985	0.949743	0.671535	0.0507442	SS50377_10126	Hypothetical protein	N/A	N/A	noGene	noGene	noGene	noGene	noGene	noGene	n.a.	n.a.	0	0	0	Nucleus	1		0	Mitochondrion	Soluble	0.2355	0.2002	0.0726	0.4794	0.0061	0.0003	0.0013	0.0008	0.0034	0.0005
SS50377_10128	EST49525.1	Hypothetical protein	-	-	-	-0.0640487	0.955523	1.45159	0.0614444	SS50377_10128	Hypothetical protein	N/A	N/A	noGene	noGene	noGene	noGene	noGene	noGene	n.a.	n.a.	0	0	0	Nucleus	1		0	Cytoplasm	Soluble	0.3464	0.4898	0.0023	0.1352	0.0026	0.0052	0.0012	0.0023	0.0033	0.0118
SS50377_10129	EST49526.1	hypothetical protein	-	-	-	0.0315987	0.927362	-0.623317	0.0134717	OG5_202496	hypothetical protein	N/A	N/A	GL50581_3849_Hypothetical protein	nodata	nodata	GL50803_6617_Hypothetical protein	nodata	nodata	n.a.	n.a.	0	TRANSMEM 420 439 Helical. {ECO:0000256|SAM:Phobius}.	0	Endomembrane system	0.92	C:plasma membrane	0.57	Endoplasmic reticulum	Soluble	0.0983	0.2171	0.016	0.0477	0.012	0.2948	0.0098	0.0956	0.192	0.0169
SS50377_10131	EST49527.1	Hypothetical protein	-	-	-	-0.0831087	0.863271	0.654094	0.0694364	OG5_ssal|SS50377_10131	Hypothetical protein	N/A	N/A	noGene	noGene	noGene	noGene	noGene	noGene	n.a.	n.a.	0	TRANSMEM 504 528 Helical. {ECO:0000256|SAM:Phobius}.	0	Endomembrane system	0.87	C:plasma membrane	0.52	Cell membrane	Membrane	0.0087	0.002	0.0028	0.0372	0.7513	0.1477	0.0063	0.0138	0.0259	0.0043
SS50377_10132	EST49528.1	Hypothetical protein	-	-	-	-0.543969	0.088413	-0.167377	0.632301	OG5_ssal|SS50377_10131	Hypothetical protein	N/A	N/A	noGene	noGene	noGene	noGene	noGene	noGene	n.a.	n.a.	0	TRANSMEM 500 528 Helical. {ECO:0000256|SAM:Phobius}.	0	Endomembrane system	0.88	C:plasma membrane	0.49	Cell membrane	Membrane	0.0082	0.0031	0.0103	0.0439	0.7584	0.1309	0.0078	0.0098	0.0234	0.0042
SS50377_10133	EST49529.1	Hypothetical protein	-	-	-	-0.415101	0.651255	1.18465	0.0855125	SS50377_10133	Hypothetical protein	N/A	N/A	noGene	noGene	noGene	noGene	noGene	noGene	n.a.	n.a.	0	0	0	Cytoplasm	0.7	C:nucleus	0.3	Cytoplasm	Soluble	0.3348	0.5219	0.0113	0.0509	0.0139	0.001	0.0577	0.0011	0.0039	0.0035
SS50377_10134	EST49530.1	Protein disulfide isomerase	Figure 2A	Table 1	Oxygen Stress	0.458242	0.0198443	-0.203321	0.321603	OG5_126843	Protein disulfide isomerase	N/A	N/A	GL50581_862_Protein disulfide isomerase PDI2	nodata	nodata	GL50803_9413_Protein disulfide isomerase PDI2	nodata	nodata	IPR036249;IPR017937;IPR013766;	Thioredoxin-like superfamily;Thioredoxin, conserved site;Thioredoxin domain	0	TRANSMEM 313 333 Helical. {ECO:0000256|SAM:Phobius}.	0	Cytoplasm	1		0	Cell membrane	Membrane	0.0325	0.1508	0.0265	0.1734	0.2044	0.1175	0.0738	0.0214	0.0752	0.1245
SS50377_10135	EST49531.1	Hypothetical protein	-	-	-	1.60567	0.0280815	2.70683	2.66325e-05	OG5_ssal|SS50377_10019	Hypothetical protein	N/A	N/A	noGene	noGene	noGene	noGene	noGene	noGene	n.a.	n.a.	0	TRANSMEM 451 476 Helical. {ECO:0000256|SAM:Phobius}.	0	Cell membrane	0.84	C:endomembrane system	0.77	Endoplasmic reticulum	Membrane	0.0094	0.0059	0.0001	0.0049	0.2421	0.5551	0.0002	0.0732	0.1082	0.001
SS50377_10136	EST49532.1	Ribosomal protein L10a	-	-	-	0.107505	0.701724	-0.24407	0.29991	OG5_127114	Ribosomal protein L10a	GO:0015934	N/A	GL50581_4227_Ribosomal protein L10a	nodata	nodata	GL50803_1345_Ribosomal protein L10a	nodata	nodata	IPR002143;IPR023674;IPR028364;IPR016095;	Ribosomal protein L1;Ribosomal protein L1-like;Ribosomal protein L1/ribosomal biogenesis protein;Ribosomal protein L1, 3-layer alpha/beta-sandwich	0	0	0	Cytoplasm	1		0	Cytoplasm	Soluble	0.1341	0.3855	0.0073	0.2613	0.0081	0.0058	0.033	0.0023	0.004	0.1586
SS50377_10137	EST49533.1	Hypothetical protein	-	-	-	-0.573929	0.0604258	-0.411792	0.167586	SS50377_10137	Hypothetical protein	N/A	N/A	noGene	noGene	noGene	noGene	noGene	noGene	n.a.	n.a.	0	0	0	Nucleus	1		0	Lysosome/Vacuole	Soluble	0.0483	0.1357	0.0516	0.2584	0.1405	0.0096	0.0294	0.0479	0.2776	0.0011
SS50377_10138	EST49534.1	Hypothetical protein	-	-	-	-0.0421674	0.894199	-0.0380413	0.897658	SS50377_10138	Hypothetical protein	N/A	N/A	noGene	noGene	noGene	noGene	noGene	noGene	n.a.	n.a.	0	0	0	Mitochondrion	1		0	Cytoplasm	Soluble	0.342	0.4918	0.0011	0.0284	0.0299	0.0067	0.0098	0.0534	0.0143	0.0226
SS50377_10139	EST49535.1	Transmembrane domain-containing protein	-	-	-	-0.118978	0.664835	0.608125	0.00411194	SS50377_10139	Transmembrane domain-containing protein	N/A	N/A	noGene	noGene	noGene	noGene	noGene	noGene	n.a.	n.a.	0	TRANSMEM 12 30 Helical. {ECO:0000256|SAM:Phobius}.; TRANSMEM 52 71 Helical. {ECO:0000256|SAM:Phobius}.; TRANSMEM 83 101 Helical. {ECO:0000256|SAM:Phobius}.	0	Endomembrane system	0.93	C:organelle membrane	0.48	Endoplasmic reticulum	Membrane	0.0188	0.0354	0.0032	0.0667	0.0213	0.5457	0.0006	0.2185	0.0802	0.0095
SS50377_10140	EST49536.1	Histidine acid phosphatase family protein	-	-	-	-0.3394	0.229459	-0.640902	0.0113535	OG5_127341	Histidine acid phosphatase family protein	N/A	N/A	GL50581_680_Lysosomal acid phosphatase precursor	nodata	nodata	GL50803_7556_Lysosomal acid phosphatase precursor	nodata	nodata	IPR000560;IPR029033;	Histidine phosphatase superfamily, clade-2;Histidine phosphatase superfamily	0	0	0	Endomembrane system	0.95		0	Golgi apparatus	Membrane	0.0012	0.0017	0.0072	0.037	0.0256	0.4129	0.0056	0.4849	0.0207	0.0033
SS50377_10141	EST49537.1	Hypothetical protein	-	-	-	2.24138	7.7282e-06	2.02356	4.07389e-05	SS50377_10141	Hypothetical protein	N/A	N/A	noGene	noGene	noGene	noGene	noGene	noGene	n.a.	n.a.	0	0	0	Nucleus	1		0	Mitochondrion	Soluble	0.3033	0.0972	0.0513	0.4539	0.0105	0.0051	0.0347	0.0081	0.0321	0.0038
SS50377_10142	EST49538.1	Hypothetical protein	-	-	-	-0.547137	0.298903	-0.764356	0.106004	SS50377_10142	Hypothetical protein	N/A	N/A	noGene	noGene	noGene	noGene	noGene	noGene	n.a.	n.a.	0	0	0	Mitochondrion	1		0	Cytoplasm	Soluble	0.3372	0.4207	0.0014	0.2132	0.0008	0.0118	0.0017	0.003	0.002	0.0083
SS50377_10145	EST49541.1	hypothetical protein	-	-	-	0.131589	0.731846	-0.257389	0.430982	OG5_ssal|SS50377_10131	hypothetical protein	N/A	N/A	noGene	noGene	noGene	noGene	noGene	noGene	n.a.	n.a.	0	TRANSMEM 501 528 Helical. {ECO:0000256|SAM:Phobius}.	0	Endomembrane system	0.89	C:organelle membrane	0.54	Cell membrane	Membrane	0.006	0.0004	0.0001	0.0073	0.5656	0.3528	0.0013	0.0325	0.0306	0.0035
SS50377_10146	EST49542.1	Hypothetical protein	-	-	-	-1.34813	0.000100776	-1.23379	0.000260979	OG5_129932	Hypothetical protein	N/A	N/A	noGene	noGene	noGene	noGene	noGene	noGene	n.a.	n.a.	0	0	0	Nucleus	1		0	Cytoplasm	Soluble	0.3063	0.6265	0.0003	0.0152	0.0076	0.0042	0.0012	0.0249	0.013	0.0008
SS50377_10147	EST49543.1	Hypothetical protein	-	-	-	1.54326	8.20432e-05	1.54169	4.8517e-05	SS50377_10147	Hypothetical protein	N/A	N/A	noGene	noGene	noGene	noGene	noGene	noGene	n.a.	n.a.	0	0	0	Cytoplasm	0.7	C:nucleus	0.3	Cytoplasm	Soluble	0.2029	0.471	0.0043	0.1254	0.0059	0.006	0.0287	0.0033	0.1033	0.0493
SS50377_10151	EST49544.1	Putative ferrodoxin	-	Table 3	FeS cluster protein	-2.08116	5.95464e-13	-1.95791	1.06282e-11	OG5_187401	Putative ferrodoxin	N/A	N/A	noGene	noGene	noGene	noGene	noGene	noGene	IPR017896;IPR017900;	4Fe-4S ferredoxin-type, iron-sulphur binding domain;4Fe-4S ferredoxin, iron-sulphur binding, conserved site	0	0	0	extracellular space	1		0	Extracellular	Soluble	0.0211	0.0653	0.902	0.0107	0	0	0.0009	0	0.0001	0
SS50377_10155	EST49546.1	Amino acid transporter family protein	-	-	-	1.25766	3.2377e-05	1.26311	1.97013e-05	OG5_130822	Amino acid transporter family protein	N/A	N/A	GL50581_4521_Amino acid transporter family_nodata_nodata,GL50581_958_Hypothetical protein_nodata_nodata	Multientries	Multientries	GL50803_91712_Amino acid transporter family	nodata	nodata	IPR013057;	Amino acid transporter, transmembrane domain	0	TRANSMEM 12 30 Helical. {ECO:0000256|SAM:Phobius}.; TRANSMEM 36 62 Helical. {ECO:0000256|SAM:Phobius}.; TRANSMEM 83 102 Helical. {ECO:0000256|SAM:Phobius}.; TRANSMEM 122 140 Helical. {ECO:0000256|SAM:Phobius}.; TRANSMEM 152 172 Helical. {ECO:0000256|SAM:Phobius}.; TRANSMEM 192 217 Helical. {ECO:0000256|SAM:Phobius}.; TRANSMEM 237 258 Helical. {ECO:0000256|SAM:Phobius}.; TRANSMEM 278 301 Helical. …	0	Endomembrane system	0.86	C:plasma membrane	0.57	Lysosome/Vacuole	Membrane	0.0003	0.0001	0	0.0019	0.1713	0.0978	0	0.1611	0.5669	0.0005
SS50377_10156	EST49547.1	Dynein heavy chain	-	-	-	-0.0873196	0.82021	0.204296	0.528011	OG5_126558	Dynein heavy chain	GO:0030286	N/A	GL50581_1515_Dynein heavy chain_nodata_nodata,GL50581_2320_Dynein heavy chain_nodata_nodata,GL50581_2424_Dynein heavy chain_nodata_nodata,GL50581_2837_Dynein heavy chain_nodata_nodata,GL50581_3664_Dynein heavy chain_nodata_nodata,GL50581_3742_Dynein heavy chain_nodata_nodata,GL50581_4038_Dynein heavy chain_0.799518_nd,GL50581_415_Dynein heavy chain_nodata_nodata,GL50581_4245_Dynein heavy chain_no…	Multientries	Multientries	GL50803_100906_Dynein heavy chain, putative_nodata_nodata,GL50803_101138_Dynein heavy chain_nodata_nodata,GL50803_103059_Dynein heavy chain_nodata_nodata,GL50803_10538_Dynein heavy chain_nodata_nodata,GL50803_111950_Dynein heavy chain_nodata_nodata,GL50803_16804_Dynein heavy chain_nodata_nodata,GL50803_17243_Dynein heavy chain_nodata_nodata,GL50803_17265_Dynein heavy chain_nodata_nodata,GL50803_3…	Multientries	Multientries	IPR003593;IPR035699;IPR035706;IPR026983;IPR024743;IPR024317;IPR004273;IPR013594;IPR013602;IPR027417;	AAA+ ATPase domain;Dynein heavy chain, hydrolytic ATP-binding dynein motor region;Dynein heavy chain, ATP-binding dynein motor region;Dynein heavy chain;Dynein heavy chain, coiled coil stalk;Dynein heavy chain, AAA module D4;Dynein heavy chain region D6 P-loop domain;Dynein heavy chain, domain-1;Dynein heavy chain, domain-2;P-loop containing nucleoside triphosphate hydrolase	0	0	0	Cell membrane	0.9	C:organelle membrane	0.42	Cytoplasm	Soluble	0.1373	0.7958	0.0003	0.0025	0.0101	0.0074	0.0004	0.0232	0.0198	0.0031
SS50377_10157	EST49548.1	Hypothetical protein	-	-	-	0.959034	0.0852965	-0.944691	0.10053	SS50377_10157	Hypothetical protein	N/A	N/A	noGene	noGene	noGene	noGene	noGene	noGene	n.a.	n.a.	0	0	0	Cytoplasm	0.7	C:nucleus	0.3	Nucleus	Soluble	0.654	0.2282	0.0055	0.0731	0.0064	0.0094	0.0011	0.0047	0.0155	0.0021
SS50377_10159	EST49549.1	Transmembrane domain-containing protein	-	-	-	-0.0478205	0.966399	0.904058	0.274535	OG5_ssal|SS50377_10165	Transmembrane domain-containing protein	N/A	N/A	noGene	noGene	noGene	noGene	noGene	noGene	n.a.	n.a.	0	TRANSMEM 12 38 Helical. {ECO:0000256|SAM:Phobius}.; TRANSMEM 58 88 Helical. {ECO:0000256|SAM:Phobius}.	0	Endomembrane system	0.88	C:plasma membrane	0.6	Cell membrane	Membrane	0	0	0	0.0183	0.3696	0.3005	0.0033	0.2524	0.0558	0.0001
SS50377_10160	EST49550.1	Hypothetical protein	-	-	-	0.279306	0.800868	3.13662	2.63446e-05	SS50377_10160	Hypothetical protein	N/A	N/A	noGene	noGene	noGene	noGene	noGene	noGene	n.a.	n.a.	0	0	0	Cytoplasm	0.7	C:nucleus	0.3	Cell membrane	Membrane	0.0567	0.0591	0.0142	0.0525	0.6805	0.0007	0.004	0.0111	0.121	0.0003
SS50377_10162	EST49551.1	Hypothetical protein	-	-	-	1.35668	1.97776e-05	1.53391	5.41258e-07	OG5_ssal|SS50377_12842	Hypothetical protein	N/A	N/A	noGene	noGene	noGene	noGene	noGene	noGene	n.a.	n.a.	0	TRANSMEM 593 619 Helical. {ECO:0000256|SAM:Phobius}.	0	Mitochondrion	1		0	Cell membrane	Membrane	0.0009	0.0004	0.0004	0.0126	0.7082	0.1983	0.0017	0.0166	0.0556	0.0052
SS50377_10164	EST49553.1	Amino acid transporter family protein	-	-	-	1.3559	7.58177e-06	1.30939	1.02582e-05	OG5_130822	Amino acid transporter family protein	N/A	N/A	GL50581_4521_Amino acid transporter family_nodata_nodata,GL50581_958_Hypothetical protein_nodata_nodata	Multientries	Multientries	GL50803_91712_Amino acid transporter family	nodata	nodata	IPR013057;	Amino acid transporter, transmembrane domain	0	TRANSMEM 12 33 Helical. {ECO:0000256|SAM:Phobius}.; TRANSMEM 39 65 Helical. {ECO:0000256|SAM:Phobius}.; TRANSMEM 86 105 Helical. {ECO:0000256|SAM:Phobius}.; TRANSMEM 125 143 Helical. {ECO:0000256|SAM:Phobius}.; TRANSMEM 155 175 Helical. {ECO:0000256|SAM:Phobius}.; TRANSMEM 240 261 Helical. {ECO:0000256|SAM:Phobius}.; TRANSMEM 281 304 Helical. {ECO:0000256|SAM:Phobius}.; TRANSMEM 325 345 Helical. …	0	Endomembrane system	0.74	C:organelle membrane	0.57	Cell membrane	Membrane	0.0001	0	0.0001	0.001	0.6229	0.0432	0	0.0928	0.2397	0.0001
SS50377_10165	EST49554.1	Transmembrane domain-containing protein	-	-	-	-0.440304	0.565187	0.207476	0.773809	OG5_ssal|SS50377_10165	Transmembrane domain-containing protein	N/A	N/A	noGene	noGene	noGene	noGene	noGene	noGene	n.a.	n.a.	0	TRANSMEM 12 38 Helical. {ECO:0000256|SAM:Phobius}.; TRANSMEM 58 88 Helical. {ECO:0000256|SAM:Phobius}.	0	Endomembrane system	0.88	C:plasma membrane	0.6	Cell membrane	Membrane	0	0	0	0.0183	0.3696	0.3005	0.0033	0.2524	0.0558	0.0001
SS50377_10168	EST49555.1	Hypothetical protein	-	-	-	-0.192613	0.537394	-0.250428	0.368318	SS50377_10168	Hypothetical protein	N/A	N/A	noGene	noGene	noGene	noGene	noGene	noGene	n.a.	n.a.	0	0	0	Nucleus	1		0	Cytoplasm	Soluble	0.4182	0.5155	0.0032	0.0424	0.0021	0.0028	0.0006	0.0054	0.0086	0.0013
SS50377_10170	EST49556.1	Hypothetical protein	-	-	-	-1.31463	4.72887e-05	-1.39541	9.31435e-06	OG5_ssal|SS50377_11753	Hypothetical protein	N/A	N/A	noGene	noGene	noGene	noGene	noGene	noGene	n.a.	n.a.	0	0	0	Cytoplasm	0.7	C:nucleus	0.3	Cytoplasm	Soluble	0.0389	0.8421	0.0005	0.0219	0.0003	0.001	0.0795	0.0001	0.0093	0.0063
SS50377_10171	EST49557.1	Hypothetical protein	-	-	-	0.188697	0.639299	1.25242	4.73226e-05	SS50377_10171	Hypothetical protein	N/A	N/A	noGene	noGene	noGene	noGene	noGene	noGene	n.a.	n.a.	0	0	0	Cytoplasm	0.7	C:nucleus	0.3	Nucleus	Soluble	0.5434	0.4078	0.0004	0.007	0.0256	0.0005	0.0004	0.0008	0.0001	0.0139
SS50377_10174	EST49558.1	Hypothetical protein	-	-	-	0.337148	0.336745	0.572091	0.0658236	SS50377_10174	Hypothetical protein	N/A	N/A	noGene	noGene	noGene	noGene	noGene	noGene	n.a.	n.a.	0	0	0	Mitochondrion	0.94		0	Nucleus	Soluble	0.4964	0.4043	0.004	0.0434	0.0195	0.0012	0.0027	0.0009	0.0007	0.027
SS50377_10175	EST49559.1	Hypothetical protein	-	-	-	-0.522038	0.30536	0.607069	0.197455	OG5_ssal|SS50377_10847	Hypothetical protein	N/A	N/A	noGene	noGene	noGene	noGene	noGene	noGene	n.a.	n.a.	SIGNAL 1 16 {ECO:0000256|SAM:SignalP}.	0	0	extracellular space	0.99		0	Extracellular	Soluble	0.0181	0.0324	0.6621	0.2296	0.0413	0.0081	0.0012	0.0032	0.0036	0.0003
SS50377_10177	EST49560.1	Hypothetical protein	-	-	-	-0.61097	0.292206	1.01775	0.0349535	OG5_ssal|SS50377_10845	Hypothetical protein	N/A	N/A	noGene	noGene	noGene	noGene	noGene	noGene	n.a.	n.a.	0	0	0	Cytoplasm	0.7	C:nucleus	0.3	Nucleus	Soluble	0.3858	0.271	0.0032	0.3332	0.006	0	0.0004	0.0001	0	0.0002
SS50377_10178	EST49561.1	Tryptophanase	-	-	-	1.82059	2.63861e-05	0.890681	0.0469901	OG5_143290	Tryptophanase	N/A	N/A	noGene	noGene	noGene	noGene	noGene	noGene	IPR001597;IPR015424;IPR015422;IPR015421;	Aromatic amino acid beta-eliminating lyase/threonine aldolase;Pyridoxal phosphate-dependent transferase;Pyridoxal phosphate-dependent transferase domain 1;Pyridoxal phosphate-dependent transferase, major domain	0	0	0	Cytoplasm	1		0	Cytoplasm	Soluble	0.0062	0.5372	0.0496	0.0169	0.0019	0.003	0.0313	0.0001	0.0564	0.2973
SS50377_10179	EST49562.1	Thioredoxin domain-containing protein	Figure 2A	n.s.	Oxygen Stress	-0.874674	0.237913	-0.11197	0.896247	OG5_173146	Thioredoxin domain-containing protein	N/A	N/A	GL50581_661_Hypothetical protein	nodata	nodata	GL50803_104250_Hypothetical protein_nodata_nodata,GL50803_3910_Hypothetical protein_nodata_nodata	Multientries	Multientries	IPR036249;IPR013766;	Thioredoxin-like superfamily;Thioredoxin domain	0	0	0	Cytoplasm	0.7	C:nucleus	0.3	Cytoplasm	Soluble	0.0427	0.82	0.0061	0.0064	0.0028	0.0035	0.0518	0.0008	0.0248	0.041
SS50377_10181	EST49434.1	Dynein heavy chain	-	-	-	2.20654	2.31939e-12	2.12966	1.0062e-11	OG5_126558	Dynein heavy chain	GO:0030286	N/A	GL50581_1515_Dynein heavy chain_nodata_nodata,GL50581_2320_Dynein heavy chain_nodata_nodata,GL50581_2424_Dynein heavy chain_nodata_nodata,GL50581_2837_Dynein heavy chain_nodata_nodata,GL50581_3664_Dynein heavy chain_nodata_nodata,GL50581_3742_Dynein heavy chain_nodata_nodata,GL50581_4038_Dynein heavy chain_0.799518_nd,GL50581_415_Dynein heavy chain_nodata_nodata,GL50581_4245_Dynein heavy chain_no…	Multientries	Multientries	GL50803_100906_Dynein heavy chain, putative_nodata_nodata,GL50803_101138_Dynein heavy chain_nodata_nodata,GL50803_103059_Dynein heavy chain_nodata_nodata,GL50803_10538_Dynein heavy chain_nodata_nodata,GL50803_111950_Dynein heavy chain_nodata_nodata,GL50803_16804_Dynein heavy chain_nodata_nodata,GL50803_17243_Dynein heavy chain_nodata_nodata,GL50803_17265_Dynein heavy chain_nodata_nodata,GL50803_3…	Multientries	Multientries	IPR035706;IPR026983;IPR004273;	Dynein heavy chain, ATP-binding dynein motor region;Dynein heavy chain;Dynein heavy chain region D6 P-loop domain	0	0	0	Endomembrane system	0.76	C:organelle membrane	0.48	Cytoplasm	Soluble	0.1829	0.721	0.0021	0.0028	0.0107	0.0118	0.0027	0.0124	0.042	0.0116
SS50377_10182	EST49435.1	Dynein heavy chain	-	-	-	-0.124231	0.795498	-0.4149	0.275988	OG5_126558	Dynein heavy chain	GO:0030286	N/A	GL50581_1515_Dynein heavy chain_nodata_nodata,GL50581_2320_Dynein heavy chain_nodata_nodata,GL50581_2424_Dynein heavy chain_nodata_nodata,GL50581_2837_Dynein heavy chain_nodata_nodata,GL50581_3664_Dynein heavy chain_nodata_nodata,GL50581_3742_Dynein heavy chain_nodata_nodata,GL50581_4038_Dynein heavy chain_0.799518_nd,GL50581_415_Dynein heavy chain_nodata_nodata,GL50581_4245_Dynein heavy chain_no…	Multientries	Multientries	GL50803_100906_Dynein heavy chain, putative_nodata_nodata,GL50803_101138_Dynein heavy chain_nodata_nodata,GL50803_103059_Dynein heavy chain_nodata_nodata,GL50803_10538_Dynein heavy chain_nodata_nodata,GL50803_111950_Dynein heavy chain_nodata_nodata,GL50803_16804_Dynein heavy chain_nodata_nodata,GL50803_17243_Dynein heavy chain_nodata_nodata,GL50803_17265_Dynein heavy chain_nodata_nodata,GL50803_3…	Multientries	Multientries	IPR026983;	Dynein heavy chain	0	0	0	Mitochondrion	1		0	Mitochondrion	Soluble	0.022	0.1717	0.0302	0.3835	0.0096	0.1496	0.0529	0.007	0.0095	0.1639
SS50377_10183	EST49436.1	Hypothetical protein	-	-	-	0.81723	0.00148649	1.80898	5.00463e-15	SS50377_10183	Hypothetical protein	N/A	N/A	noGene	noGene	noGene	noGene	noGene	noGene	n.a.	n.a.	0	0	0	Cytoplasm	0.7	C:nucleus	0.3	Cytoplasm	Soluble	0.1207	0.3088	0.0061	0.1689	0.0127	0.0674	0.0337	0.0337	0.2224	0.0256
SS50377_10184	EST49437.1	Hypothetical protein	-	-	-	-0.0650614	0.867326	0.628042	0.0267466	OG5_126876	Hypothetical protein	N/A	N/A	noGene	noGene	noGene	noGene	noGene	noGene	n.a.	n.a.	0	0	0	Nucleus	1	0	0	Golgi apparatus	Soluble	0.1441	0.3434	0.0003	0.0091	0.0164	0.0133	0.0029	0.4037	0.0662	0.0007
SS50377_10185	EST49438.1	Hypothetical protein	-	-	-	-0.494704	0.0185919	-1.25255	7.52955e-11	OG5_ssal|SS50377_10188	Hypothetical protein	N/A	N/A	noGene	noGene	noGene	noGene	noGene	noGene	IPR000727;	Target SNARE coiled-coil homology domain	0	TRANSMEM 74 92 Helical. {ECO:0000256|SAM:Phobius}.	0	Nucleus	1		0	Endoplasmic reticulum	Membrane	0.0182	0.0043	0.0007	0.0781	0.188	0.3295	0.0238	0.3107	0.0397	0.0071
SS50377_10186	EST49439.1	Hypothetical protein	-	-	-	0.144723	0.80127	-0.268163	0.58817	OG5_ssal|SS50377_10187	Hypothetical protein	N/A	N/A	noGene	noGene	noGene	noGene	noGene	noGene	n.a.	n.a.	0	0	0	Nucleus	1		0	Cytoplasm	Soluble	0.4114	0.4326	0.0007	0.1214	0.0017	0.0055	0.0009	0.0042	0.0017	0.0199
SS50377_10187	EST49440.1	Hypothetical protein	-	-	-	0.540538	0.151561	0.207279	0.60582	OG5_ssal|SS50377_10187	Hypothetical protein	N/A	N/A	noGene	noGene	noGene	noGene	noGene	noGene	n.a.	n.a.	0	0	0	Cytoplasm	0.7	C:nucleus	0.3	Nucleus	Soluble	0.5323	0.4285	0.0009	0.0217	0.0028	0.0022	0.0008	0.0033	0.0023	0.0052
SS50377_10190	EST49443.1	Hypothetical protein	-	-	-	0.294143	0.355816	-0.650538	0.019599	SS50377_10190	Hypothetical protein	N/A	N/A	noGene	noGene	noGene	noGene	noGene	noGene	IPR027417;	P-loop containing nucleoside triphosphate hydrolase	0	0	0	Mitochondrion	1		0	Cytoplasm	Soluble	0.0463	0.7822	0.018	0.066	0.0044	0.0065	0.0212	0.0039	0.0332	0.0183
SS50377_10192	EST49444.1	Hypothetical protein	-	-	-	-1.3417	0.0268765	-0.736793	0.189652	OG5_126560	Hypothetical protein	N/A	N/A	GL50581_1041_High cysteine non-variant cyst protein_nodata_nodata,GL50581_1287_High cysteine membrane protein Group 2_nodata_nodata,GL50581_3457_High cysteine protein_nodata_nodata,GL50581_3514_High cysteine membrane protein Group 1_nodata_nodata	Multientries	Multientries	GL50803_11309_High cysteine membrane protein Group 1_nd_0.965751,GL50803_113319_High cysteine membrane protein TMK-like_nodata_nodata,GL50803_113416_High cysteine membrane protein TMK-like_nodata_nodata,GL50803_114180_High cysteine membrane protein TMK-like_nodata_nodata,GL50803_40376_High cysteine non-variant cyst protein_nodata_nodata	Multientries	Multientries	n.a.	n.a.	0	0	0	Cytoplasm	0.7	C:nucleus	0.3	Nucleus	Soluble	0.6081	0.3619	0.0003	0.0056	0.0029	0.0021	0	0.0158	0.0031	0.0001
SS50377_10193	EST49445.1	Hypothetical protein	-	-	-	-0.583095	0.0726252	0.0809982	0.823198	SS50377_10193	Hypothetical protein	N/A	N/A	noGene	noGene	noGene	noGene	noGene	noGene	n.a.	n.a.	0	0	0	Cytoplasm	0.7	C:nucleus	0.3	Mitochondrion	Soluble	0.0765	0.3879	0.002	0.4166	0.0009	0.0058	0.0359	0.0024	0.0053	0.0667
SS50377_10194	EST49446.1	Kinesin	-	-	-	2.14833	6.52207e-08	1.94488	8.57294e-07	OG5_127646	Kinesin	N/A	N/A	GL50581_3851_Kinesin-1	nodata	nodata	GL50803_13825_Kinesin-1	nodata	nodata	IPR027640;IPR019821;IPR001752;IPR036961;IPR027417;	Kinesin-like protein;Kinesin motor domain, conserved site;Kinesin motor domain;Kinesin motor domain superfamily;P-loop containing nucleoside triphosphate hydrolase	0	0	0	Nucleus	1		0	Cytoplasm	Soluble	0.1228	0.7215	0.0001	0.0035	0.0263	0.0072	0.0032	0.067	0.0467	0.0017
SS50377_10195	EST49447.1	Methyltransferase	-	-	-	-0.585015	0.00435368	-0.533218	0.00751041	OG5_128094	Methyltransferase	N/A	N/A	GL50581_160_S-adenosylmethionine-dependent methyltransferase, putative	nodata	nodata	GL50803_21512_S-adenosylmethionine-dependent methyltransferase, putative	nodata	nodata	IPR039769;IPR022238;IPR013216;IPR029063;	18S rRNA (guanine(1575)-N(7))-methyltransferase Bud23-like;18S rRNA (guanine(1575)-N(7))-methyltransferase Bud23, C-terminal;Methyltransferase type 11;S-adenosyl-L-methionine-dependent methyltransferase	0	0	0	Nucleus	1		0	Nucleus	Soluble	0.5168	0.3839	0.0007	0.0022	0.0068	0.0028	0.0027	0.0003	0.0021	0.0815
SS50377_10196	EST49448.1	Queuine tRNA-ribosyltransferase	-	-	-	0.943914	3.8613e-06	0.697924	0.00066943	OG5_126946	Queuine tRNA-ribosyltransferase	N/A	2.4.2.29 (tRNA-guanine(34) transglycosylase)	GL50581_2944_tRNA-ribosyltransferase, putative	nodata	nodata	GL50803_95064_tRNA-ribosyltransferase, putative	nodata	nodata	IPR004803;IPR036511;IPR002616;	tRNA-guanine transglycosylase;Queuine tRNA-ribosyltransferase-like;tRNA-guanine(15) transglycosylase-like	0	0	0	Mitochondrion	1		0	Cytoplasm	Soluble	0.2315	0.4393	0.0295	0.057	0.0922	0.0386	0.005	0.024	0.0515	0.0314
SS50377_10197	EST49449.1	DNA topoisomerase	-	-	-	0.119766	0.796156	0.359811	0.332659	OG5_129147	DNA topoisomerase	N/A	5.99.1.2 (DNA topoisomerase)	GL50581_4629_Hypothetical protein	nodata	nodata	GL50803_15190_DNA topoisomerase III	nodata	nodata	IPR000380;IPR003601;IPR023406;IPR013497;IPR013824;IPR013825;IPR013826;IPR023405;IPR003602;IPR006171;IPR034144;	DNA topoisomerase, type IA;DNA topoisomerase, type IA, domain 2;DNA topoisomerase, type IA, active site;DNA topoisomerase, type IA, central;DNA topoisomerase, type IA, central region, subdomain 1;DNA topoisomerase, type IA, central region, subdomain 2;DNA topoisomerase, type IA, central region, subdomain 3;DNA topoisomerase, type IA, core domain;DNA topoisomerase, type IA, DNA-binding domain;TOPR…	0	0	0	Mitochondrion	0.76	C:nucleus	0.24	Cytoplasm	Soluble	0.3094	0.4787	0.0027	0.0349	0.0203	0.0053	0.1214	0.0068	0.008	0.0126
SS50377_10198	EST49450.1	Hypothetical protein	-	-	-	2.33345	5.19256e-13	-0.266262	0.49546	SS50377_10198	Hypothetical protein	N/A	N/A	noGene	noGene	noGene	noGene	noGene	noGene	n.a.	n.a.	0	0	0	Cytoplasm	0.7	C:nucleus	0.3	Cytoplasm	Soluble	0.1945	0.5319	0.0408	0.0394	0.0023	0.0018	0.1635	0.0062	0.0164	0.0033
SS50377_10199	EST49451.1	Histone H2B	-	-	-	-0.518988	0.0263721	-1.16753	4.3169e-08	OG5_126572	Histone H2B	GO:0000786	N/A	GL50581_3007_Histone H2B	-1.14247	nd_thiscondition	GL50803_121045_Histone H2B_nodata_nodata,GL50803_121046_Histone H2B_nodata_nodata	Multientries	Multientries	IPR009072;IPR007125;IPR000558;	Histone-fold;Histone H2A/H2B/H3;Histone H2B	0	0	SUBCELLULAR LOCATION: Chromosome {ECO:0000256|SAAS:SAAS00680978}. Nucleus {ECO:0000256|SAAS:SAAS00593244}.	Nucleus	1		0	Nucleus	Soluble	0.8114	0.1584	0.001	0.0096	0.0046	0.0019	0.0018	0.0037	0.0029	0.0047
SS50377_10200	EST49452.1	Periodic tryptophan protein	-	-	-	-0.0623844	0.837799	-0.368509	0.114008	OG5_128270	Periodic tryptophan protein	N/A	N/A	GL50581_3326_Periodic tryptophan protein 1, putative	nodata	nodata	GL50803_15531_Periodic tryptophan protein 1, putative	nodata	nodata	IPR015943;IPR001680;IPR017986;IPR036322;	WD40/YVTN repeat-like-containing domain superfamily;WD40 repeat;WD40-repeat-containing domain;WD40-repeat-containing domain superfamily	0	0	0	Nucleus	1		0	Nucleus	Soluble	0.4697	0.4332	0.0016	0.0059	0.002	0.003	0.0309	0.0044	0.0477	0.0014
SS50377_10201	EST49453.1	hypothetical protein	-	-	-	0.3509	0.432296	0.620447	0.113683	OG5_201001	hypothetical protein	N/A	N/A	GL50581_1069_Hypothetical protein	nodata	nodata	GL50803_12163_Hypothetical protein	nodata	nodata	n.a.	n.a.	0	0	0	Cytoplasm	0.7	C:nucleus	0.3	Nucleus	Soluble	0.5113	0.4307	0.0004	0.0173	0.0037	0.0034	0.0004	0.0167	0.0156	0.0004
SS50377_10202	EST49454.1	hypothetical protein	-	-	-	0.158118	0.674773	0.458001	0.12945	OG5_131005	hypothetical protein	N/A	N/A	noGene	noGene	noGene	noGene	noGene	noGene	IPR011042;	Six-bladed beta-propeller, TolB-like	0	0	0	Nucleus	1		0	Cytoplasm	Soluble	0.2601	0.3322	0.0029	0.2635	0.003	0.0053	0.0805	0.0104	0.0143	0.0278
SS50377_10204	EST49455.1	Hypothetical protein	-	-	-	-0.279534	0.44415	-0.850186	0.00577534	SS50377_10204	Hypothetical protein	N/A	N/A	noGene	noGene	noGene	noGene	noGene	noGene	n.a.	n.a.	0	TRANSMEM 156 174 Helical. {ECO:0000256|SAM:Phobius}.	0	Endomembrane system	0.95	C:plasma membrane	0.16	Golgi apparatus	Membrane	0.0037	0.0007	0.0001	0.0094	0.0404	0.1955	0.0001	0.7056	0.0437	0.0008
SS50377_10205	EST49456.1	Rhodanese-like domain-containing protein	-	-	-	-0.345141	0.215986	-0.823098	0.000811904	OG5_127845	Rhodanese-like domain-containing protein	N/A	N/A	noGene	noGene	noGene	noGene	noGene	noGene	IPR001763;IPR036873;	Rhodanese-like domain;Rhodanese-like domain superfamily	0	0	0	Cytoplasm	0.7	C:nucleus	0.3	Nucleus	Soluble	0.523	0.3501	0.0005	0.0181	0.002	0.0037	0.0816	0.0033	0.0061	0.0116
SS50377_10206	EST49457.1	Hypothetical protein	-	-	-	0.321728	0.312541	-0.973675	0.000694533	SS50377_10206	Hypothetical protein	N/A	N/A	noGene	noGene	noGene	noGene	noGene	noGene	n.a.	n.a.	0	TRANSMEM 211 230 Helical. {ECO:0000256|SAM:Phobius}.	0	Endomembrane system	0.9	C:plasma membrane	0.62	Golgi apparatus	Membrane	0.0103	0.0041	0	0.0036	0.0289	0.4059	0.0001	0.4603	0.0862	0.0005
SS50377_10207	EST49458.1	hypothetical protein	-	-	-	-0.324882	0.581391	-0.12859	0.825597	SS50377_10207	hypothetical protein	N/A	N/A	noGene	noGene	noGene	noGene	noGene	noGene	IPR029071;	Ubiquitin-like domain superfamily	0	0	0	Cytoplasm	0.7	C:nucleus	0.3	Cytoplasm	Soluble	0.3756	0.5699	0.0003	0.0066	0.0039	0.0053	0.0002	0.0259	0.0113	0.0011
SS50377_10208	EST49459.1	hypothetical protein	Figure S4	-	Proteases	0.121339	0.725286	-0.601328	0.0249091	SS50377_10208	hypothetical protein	N/A	N/A	noGene	noGene	noGene	noGene	noGene	noGene	n.a.	n.a.	0	0	0	Nucleus	1	0	0	Cytoplasm	Soluble	0.0869	0.685	0.0057	0.0011	0.0025	0.019	0.0009	0.023	0.1724	0.0035
SS50377_10209	EST49460.1	Histidinol phosphate phosphatase HisJ family protein	-	-	-	-0.224768	0.340516	-0.282764	0.188743	OG5_132595	Histidinol phosphate phosphatase HisJ family protein	N/A	N/A	GL50581_57_Histidinol-phosphatase, putative	nodata	nodata	GL50803_13941_Histidinol-phosphatase, putative	nodata	nodata	IPR010140;IPR016195;	Histidinol phosphate phosphatase, HisJ;Polymerase/histidinol phosphatase-like	0	0	0	Cytoplasm	1		0	Cytoplasm	Soluble	0.1325	0.6653	0.0337	0.0692	0.0035	0.0272	0.0069	0.0012	0.0225	0.038
SS50377_10210	EST49461.1	SEP domain-containing protein	-	-	-	-0.0331553	0.890924	0.193688	0.295988	OG5_132324	SEP domain-containing protein	N/A	N/A	GL50581_3891_Socius	nodata	nodata	GL50803_14785_Socius	nodata	nodata	IPR036241;IPR012989;IPR029071;	NSFL1 cofactor p47, SEP domain superfamily;SEP domain;Ubiquitin-like domain superfamily	0	0	0	Nucleus	1		0	Cytoplasm	Soluble	0.0774	0.7957	0.001	0.0039	0.0147	0.0072	0.0024	0.0126	0.0731	0.012
SS50377_10211	EST49462.1	FHA domain-containing protein	-	-	-	-0.830879	0.101862	0.243263	0.624282	SS50377_10211	FHA domain-containing protein	N/A	N/A	noGene	noGene	noGene	noGene	noGene	noGene	IPR000253;IPR008984;	Forkhead-associated (FHA) domain;SMAD/FHA domain superfamily	0	0	0	Nucleus	1		0	Cytoplasm	Soluble	0.1447	0.742	0.0001	0.0097	0.0022	0.0085	0.0001	0.0781	0.0143	0.0004
SS50377_10212	EST49463.1	Hypothetical protein	-	-	-	0.0509276	0.89867	-0.570065	0.0572884	SS50377_10212	Hypothetical protein	N/A	N/A	noGene	noGene	noGene	noGene	noGene	noGene	n.a.	n.a.	0	0	0	Cytoplasm	0.7	C:nucleus	0.3	Cytoplasm	Soluble	0.4228	0.4694	0.0034	0.0169	0.0076	0.0168	0.0007	0.0464	0.0125	0.0036
SS50377_10213	EST49464.1	Putative Fe-S cluster assembly factor NAR1	Figure 2D	Table 3	FeS cluster biosynthesis	0.723437	0.000929651	0.767901	0.000277758	OG5_196623	Putative Fe-S cluster assembly factor NAR1	N/A	N/A	GL50581_2775_Hypothetical protein	nodata	nodata	GL50803_33030_Hypothetical protein	nodata	nodata	IPR009016;IPR004108;	Iron hydrogenase;Iron hydrogenase, large subunit, C-terminal	0	0	0	Nucleus	1		0	Cytoplasm	Soluble	0.4324	0.5349	0.0005	0.0069	0.0031	0.0012	0.0053	0.0041	0.0102	0.0014
SS50377_10214	EST49465.1	Hypothetical protein	-	-	-	-0.434112	0.609464	0.206569	0.797047	SS50377_10214	Hypothetical protein	N/A	N/A	noGene	noGene	noGene	noGene	noGene	noGene	n.a.	n.a.	0	0	0	Nucleus	1		0	Cytoplasm	Soluble	0.3419	0.5483	0.0025	0.0055	0.0017	0.0144	0.0003	0.0373	0.0469	0.0012
SS50377_10215	EST49466.1	Tubulin binding cofactor C domain-containing protein	-	-	-	0.648961	0.00508113	0.065962	0.817551	OG5_132672	Tubulin binding cofactor C domain-containing protein	N/A	N/A	noGene	noGene	noGene	noGene	noGene	noGene	IPR017901;IPR016098;IPR012945;IPR039093;	C-CAP/cofactor C-like domain;Cyclase-associated protein CAP/septum formation inhibitor MinC, C-terminal;Tubulin binding cofactor C-like domain;Protein XRP2	0	0	0	Cytoplasm	0.7	C:nucleus	0.3	Cell membrane	Membrane	0.1281	0.1047	0.0045	0.0201	0.6066	0.0105	0.0146	0.0472	0.0593	0.0044
SS50377_10216	EST49467.1	Macro domain-containing protein	-	-	-	-0.41118	0.313486	-0.160563	0.698167	OG5_127054	Macro domain-containing protein	N/A	N/A	GL50581_3763_Protein LRP16	nodata	nodata	GL50803_14730_Protein LRP16	nodata	nodata	IPR002589;IPR039658;	Macro domain;Macro domain protein	0	0	0	Cytoplasm	1	0	0	Cytoplasm	Soluble	0.2878	0.4542	0.008	0.1483	0.0022	0.0414	0.005	0.0234	0.0266	0.003
SS50377_10217	EST49468.1	Hypothetical protein	-	-	-	1.59412	4.54311e-05	0.228118	0.639284	SS50377_10217	Hypothetical protein	N/A	N/A	noGene	noGene	noGene	noGene	noGene	noGene	n.a.	n.a.	0	0	0	Nucleus	1		0	Nucleus	Soluble	0.4385	0.1901	0.0009	0.253	0.0029	0.0024	0.0951	0.0015	0.0053	0.0102
SS50377_10218	EST49469.1	Hypothetical protein	-	-	-	-0.750302	0.0602725	-1.46445	7.47625e-05	OG5_188908	Hypothetical protein	N/A	N/A	GL50581_2706_Hypothetical protein	nodata	nodata	GL50803_10846_hypothetical protein	nodata	nodata	IPR025602;	BCP1 family	0	0	0	Nucleus	1		0	Cytoplasm	Soluble	0.3727	0.5626	0.0005	0.0045	0.0019	0.0087	0.0037	0.0108	0.0318	0.0027
SS50377_10219	EST49470.1	Hypothetical protein	-	-	-	0.719636	0.0737652	1.94659	5.3745e-09	OG5_ssal|SS50377_10236	Hypothetical protein	N/A	N/A	noGene	noGene	noGene	noGene	noGene	noGene	n.a.	n.a.	0	0	0	Nucleus	1		0	Cytoplasm	Soluble	0.2043	0.6882	0	0.0037	0.0039	0.0059	0.0002	0.0706	0.0227	0.0004
SS50377_10220	EST49471.1	Small nuclear ribonucleoprotein Sm D3	-	-	-	-0.834808	0.36291	-0.90072	0.282302	OG5_127840	Small nuclear ribonucleoprotein Sm D3	N/A	N/A	GL50581_1068_Small nuclear ribonucleoprotein Sm D3, putative	nodata	nodata	GL50803_12164_Small nuclear ribonucleoprotein Sm D3, putative	nodata	nodata	IPR027141;IPR001163;IPR010920;	Like-Sm (LSM) domain containing protein, LSm4/SmD1/SmD3;LSM domain, eukaryotic/archaea-type;LSM domain superfamily	0	0	0	Cytoplasm	0.7	C:nucleus	0.3	Mitochondrion	Soluble	0.1939	0.2999	0.007	0.4893	0.0007	0.0026	0.0008	0.0018	0.0019	0.0022
SS50377_10221	EST49472.1	Hypothetical protein	-	-	-	-0.293475	0.368587	-0.180539	0.56565	SS50377_10221	Hypothetical protein	N/A	N/A	noGene	noGene	noGene	noGene	noGene	noGene	n.a.	n.a.	0	0	0	Nucleus	1		0	Cytoplasm	Soluble	0.1226	0.3336	0.0041	0.0096	0.0064	0.1033	0.0012	0.1102	0.3035	0.0055
SS50377_10222	EST49473.1	cAMP-dependent protein kinase regulatory chain	-	-	-	-0.20231	0.308373	-1.1062	1.64957e-11	OG5_126950	cAMP-dependent protein kinase regulatory chain	N/A	N/A	GL50581_1446_CAMP-dependent protein kinase regulatory chain	nodata	nodata	GL50803_9117_CAMP-dependent protein kinase regulatory chain	nodata	nodata	IPR018490;IPR018488;IPR000595;IPR014710;	Cyclic nucleotide-binding-like;Cyclic nucleotide-binding, conserved site;Cyclic nucleotide-binding domain;RmlC-like jelly roll fold	0	0	0	Cytoplasm	0.7	C:nucleus	0.3	Cytoplasm	Soluble	0.2067	0.7532	0.0007	0.0009	0.0056	0.0039	0.0007	0.007	0.017	0.0043
SS50377_10223	EST49474.1	Hypothetical protein	-	-	-	-0.751186	0.279633	-1.18932	0.0583948	SS50377_10223	Hypothetical protein	N/A	N/A	noGene	noGene	noGene	noGene	noGene	noGene	n.a.	n.a.	0	TRANSMEM 111 132 Helical. {ECO:0000256|SAM:Phobius}.	0	Endomembrane system	0.98		0	Endoplasmic reticulum	Membrane	0.0034	0.0005	0	0.0038	0.0941	0.7677	0.0001	0.0995	0.0281	0.0027
SS50377_10224	EST49475.1	Hypothetical protein	-	-	-	-0.343086	0.321552	-1.39414	3.18734e-06	SS50377_10224	Hypothetical protein	N/A	N/A	noGene	noGene	noGene	noGene	noGene	noGene	n.a.	n.a.	0	0	0	Mitochondrion	1		0	Cytoplasm	Soluble	0.4039	0.5401	0.0041	0.0162	0.0023	0.0031	0.0014	0.0068	0.019	0.0031
SS50377_10225	EST49476.1	Ran-interacting Mog1 protein domain-containing protein	-	-	-	-0.402573	0.358982	-0.866463	0.0233886	SS50377_10225	Ran-interacting Mog1 protein domain-containing protein	N/A	N/A	noGene	noGene	noGene	noGene	noGene	noGene	IPR007681;IPR016123;	Ran-interacting Mog1 protein;Mog1/PsbP, alpha/beta/alpha sandwich	0	0	0	Nucleus	1		0	Cytoplasm	Soluble	0.3372	0.4244	0.0127	0.1241	0.0123	0.0107	0.0046	0.0141	0.0547	0.0052
SS50377_10226	EST49477.1	Hypothetical protein	-	-	-	0.0541778	0.938517	-0.33309	0.56598	SS50377_10226	Hypothetical protein	N/A	N/A	noGene	noGene	noGene	noGene	noGene	noGene	n.a.	n.a.	0	0	0	Nucleus	1		0	Nucleus	Soluble	0.6491	0.1546	0.0003	0.1905	0.0012	0.0006	0.0005	0.0024	0.0005	0.0004
SS50377_10227	EST49478.1	Hypothetical protein	-	-	-	0.0873318	0.823209	-0.543485	0.0660886	SS50377_10227	Hypothetical protein	N/A	N/A	noGene	noGene	noGene	noGene	noGene	noGene	n.a.	n.a.	0	TRANSMEM 162 182 Helical. {ECO:0000256|SAM:Phobius}.	0	Cytoplasm	0.7	C:nucleus	0.3	Endoplasmic reticulum	Membrane	0.0321	0.0227	0.0018	0.1928	0.1145	0.3306	0.0041	0.1287	0.04	0.1327
SS50377_10228	EST49479.1	Tubulin tyrosine ligase	-	-	-	0.293301	0.609909	1.13074	0.00891041	OG5_130735	Tubulin tyrosine ligase	N/A	N/A	GL50581_2898_Tubulin tyrosine ligase	nodata	nodata	GL50803_8456_Tubulin tyrosine ligase	nodata	nodata	IPR004344;	Tubulin-tyrosine ligase/Tubulin polyglutamylase	0	0	0	Nucleus	1		0	Cytoplasm	Soluble	0.1201	0.6431	0.0036	0.0338	0.0066	0.0701	0.0018	0.0234	0.056	0.0416
SS50377_10229	EST49480.1	hypothetical protein	-	-	-	0.216881	0.691045	0.102075	0.848536	OG5_136142	hypothetical protein	N/A	N/A	noGene	noGene	noGene	noGene	noGene	noGene	IPR032675;	Leucine-rich repeat domain superfamily	0	0	0	Nucleus	1		0	Cytoplasm	Soluble	0.2155	0.5127	0.0002	0.1326	0.0043	0.0144	0.0021	0.0868	0.0288	0.0026
SS50377_10230	EST49481.1	ATPase, AAA family	-	-	-	0.0410286	0.908837	0.69738	0.00450303	OG5_128067	ATPase, AAA family	N/A	N/A	GL50581_2183_ATPase, AAA family	nodata	nodata	GL50803_22138_ATPase, AAA family	nodata	nodata	IPR003593;IPR003959;IPR008921;IPR021886;IPR027417;	AAA+ ATPase domain;ATPase, AAA-type, core;DNA polymerase III, clamp loader complex, gamma/delta/delta subunit, C-terminal;MgsA AAA+ ATPase C-terminal;P-loop containing nucleoside triphosphate hydrolase	0	0	0	Cytoplasm	0.7	C:nucleus	0.3	Cytoplasm	Soluble	0.0609	0.614	0.0049	0.111	0.004	0.0107	0.0727	0.0061	0.061	0.0546
SS50377_10231	EST49482.1	Hypothetical protein	-	-	-	1.11258	0.00125137	0.165604	0.68792	SS50377_10231	Hypothetical protein	N/A	N/A	noGene	noGene	noGene	noGene	noGene	noGene	n.a.	n.a.	0	0	0	Cytoplasm	0.7	C:nucleus	0.3	Nucleus	Soluble	0.5329	0.2712	0.0012	0.1445	0.0093	0.0047	0.0065	0.014	0.0111	0.0046
SS50377_10232	EST49483.1	Leucyl-tRNA synthetase	-	-	-	1.67825	1.72333e-06	3.14841	3.10915e-21	OG5_127407	Leucyl-tRNA synthetase	GO:0005737	N/A	GL50581_2857_Leucyl-tRNA synthetase	nodata	nodata	GL50803_8621_Leucyl-tRNA synthetase	nodata	nodata	IPR001412;IPR002300;IPR004493;IPR013155;IPR009080;IPR009008;	Aminoacyl-tRNA synthetase, class I, conserved site;Aminoacyl-tRNA synthetase, class Ia;Leucyl-tRNA synthetase, class Ia, archaeal/eukaryotic cytosolic;Methionyl/Valyl/Leucyl/Isoleucyl-tRNA synthetase, anticodon-binding;Aminoacyl-tRNA synthetase, class Ia, anticodon-binding;Valyl/Leucyl/Isoleucyl-tRNA synthetase, editing domain	0	0	0	Cytoplasm	1		0	Cytoplasm	Soluble	0.0941	0.6495	0.017	0.016	0.0146	0.0235	0.0098	0.0123	0.152	0.0114
SS50377_10233	EST49484.1	Hypothetical protein	-	-	-	-0.645643	0.244888	-1.73882	0.000633962	SS50377_10233	Hypothetical protein	N/A	N/A	noGene	noGene	noGene	noGene	noGene	noGene	n.a.	n.a.	0	0	0	Nucleus	1		0	Nucleus	Soluble	0.6216	0.2502	0.0049	0.1156	0.0036	0.0006	0.0001	0.0015	0.0008	0.0011
SS50377_10234	EST49485.1	Dynein light chain roadblock-type 2	-	-	-	0.663141	0.271231	-1.07858	0.0498482	OG5_147088	Dynein light chain roadblock-type 2	N/A	N/A	GL50581_2800_Dynein light chain	nodata	nodata	GL50803_15124_Dynein light chain	-0.868447	nodata_thiscondition	IPR004942;	Roadblock/LAMTOR2 domain	0	0	0	Nucleus	1		0	Nucleus	Soluble	0.4296	0.3593	0.0225	0.0421	0.0089	0.0144	0.03	0.0178	0.0701	0.0053
SS50377_10235	EST49486.1	Transmembrane domain-containing protein	-	-	-	0.100526	0.815468	-0.205726	0.57403	SS50377_10235	Transmembrane domain-containing protein	N/A	N/A	noGene	noGene	noGene	noGene	noGene	noGene	n.a.	n.a.	0	TRANSMEM 106 130 Helical. {ECO:0000256|SAM:Phobius}.	0	Endomembrane system	0.68		0	Endoplasmic reticulum	Membrane	0.0116	0.0027	0.0002	0.0195	0.2373	0.5946	0.0024	0.0608	0.0659	0.0049
SS50377_10236	EST49487.1	Hypothetical protein	-	-	-	-0.00599972	0.991469	0.539013	0.0685117	OG5_ssal|SS50377_10236	Hypothetical protein	N/A	N/A	noGene	noGene	noGene	noGene	noGene	noGene	n.a.	n.a.	0	0	0	Cytoplasm	0.7	C:nucleus	0.3	Cytoplasm	Soluble	0.2189	0.6347	0.0001	0.0135	0.0072	0.0108	0.0008	0.092	0.0208	0.0012
SS50377_10237	EST49488.1	Amino acid transporter family protein	-	-	-	-0.162222	0.692865	0.400945	0.226819	OG5_168995	Amino acid transporter family protein	N/A	N/A	GL50581_3582_Amino acid transporter family	nodata	nodata	GL50803_7909_Amino acid transporter family	nodata	nodata	IPR013057;	Amino acid transporter, transmembrane domain	0	TRANSMEM 36 58 Helical. {ECO:0000256|SAM:Phobius}.; TRANSMEM 79 105 Helical. {ECO:0000256|SAM:Phobius}.; TRANSMEM 125 143 Helical. {ECO:0000256|SAM:Phobius}.; TRANSMEM 150 176 Helical. {ECO:0000256|SAM:Phobius}.; TRANSMEM 201 225 Helical. {ECO:0000256|SAM:Phobius}.; TRANSMEM 246 270 Helical. {ECO:0000256|SAM:Phobius}.; TRANSMEM 302 326 Helical. {ECO:0000256|SAM:Phobius}.; TRANSMEM 347 370 Helical…	0	Endomembrane system	0.74	C:organelle membrane	0.42	Cell membrane	Membrane	0.0002	0	0	0.001	0.454	0.056	0	0.0727	0.4161	0
SS50377_10238	EST49489.1	Hypothetical protein	-	-	-	0.915449	0.00372314	1.5769	8.03773e-08	OG5_ssal|SS50377_10236	Hypothetical protein	N/A	N/A	noGene	noGene	noGene	noGene	noGene	noGene	n.a.	n.a.	0	0	0	Cytoplasm	0.7	C:nucleus	0.3	Cytoplasm	Soluble	0.1769	0.8054	0	0.0002	0.0032	0.001	0.0001	0.01	0.003	0.0002
SS50377_10243	EST49490.1	Hypothetical protein	-	-	-	0.308046	0.71561	0.858482	0.19108	OG5_ssal|SS50377_10344	Hypothetical protein	N/A	N/A	noGene	noGene	noGene	noGene	noGene	noGene	n.a.	n.a.	0	0	0	extracellular space	1		0	Endoplasmic reticulum	Membrane	0.0121	0.0535	0.0217	0.0661	0.0147	0.7447	0.0008	0.0274	0.0065	0.0524
SS50377_10247	EST49491.1	Transmembrane domain-containing protein	-	-	-	-0.622848	0.533107	0.323695	0.734529	OG5_ssal|SS50377_15170	Transmembrane domain-containing protein	N/A	N/A	noGene	noGene	noGene	noGene	noGene	noGene	n.a.	n.a.	0	TRANSMEM 12 31 Helical. {ECO:0000256|SAM:Phobius}.; TRANSMEM 37 56 Helical. {ECO:0000256|SAM:Phobius}.	0	Mitochondrion	1		0	Endoplasmic reticulum	Membrane	0.0108	0.0207	0.0026	0.2271	0.0871	0.3753	0.0003	0.1959	0.0062	0.074
SS50377_10250	EST49421.1	Hypothetical protein	-	-	-	0.823684	0.0116258	4.22805	7.72449e-58	OG5_ssal|SS50377_10250	Hypothetical protein	N/A	N/A	noGene	noGene	noGene	noGene	noGene	noGene	n.a.	n.a.	0	0	0	Mitochondrion	1		0	Cytoplasm	Soluble	0.2107	0.5873	0.0026	0.1418	0.0097	0.0105	0.0008	0.0171	0.0058	0.0138
SS50377_10251	EST49422.1	Hypothetical protein	-	-	-	0.862704	0.137428	0.919818	0.089403	OG5_ssal|SS50377_11483	Hypothetical protein	N/A	N/A	noGene	noGene	noGene	noGene	noGene	noGene	n.a.	n.a.	0	0	0	Cytoplasm	0.7	C:nucleus	0.3	Cytoplasm	Soluble	0.1259	0.5473	0.0127	0.2007	0.022	0.0066	0.0205	0.0129	0.0223	0.029
SS50377_10253	EST49423.1	Hypothetical protein	-	-	-	2.39967	3.2274e-28	1.07502	2.28888e-06	OG5_ssal|SS50377_10730	Hypothetical protein	N/A	N/A	noGene	noGene	noGene	noGene	noGene	noGene	n.a.	n.a.	0	TRANSMEM 398 422 Helical. {ECO:0000256|SAM:Phobius}.	0	Endomembrane system	0.86	C:plasma membrane	0.16	Cell membrane	Membrane	0.0044	0.0005	0.0003	0.0226	0.4843	0.2932	0.0069	0.0626	0.1214	0.0037
SS50377_10254	EST49424.1	Kinase, NEK	-	-	-	-0.341615	0.23751	-0.41314	0.124823	OG5_127026	Kinase, NEK	N/A	N/A	GL50581_75_Kinase, NEK	nodata	nodata	GL50803_92498_Kinase, NEK	0.755901	nodata_thiscondition	IPR011009;IPR000719;IPR017441;IPR008271;	Protein kinase-like domain superfamily;Protein kinase domain;Protein kinase, ATP binding site;Serine/threonine-protein kinase, active site	0	0	0	Nucleus	1		0	Cytoplasm	Soluble	0.2797	0.7008	0.0001	0.0001	0.0106	0.0007	0.0001	0.0049	0.0026	0.0003
SS50377_10255	EST49425.1	Hypothetical protein	-	-	-	-0.265752	0.646046	-0.398454	0.438881	OG5_ssal|SS50377_10260	Hypothetical protein	N/A	N/A	noGene	noGene	noGene	noGene	noGene	noGene	n.a.	n.a.	0	TRANSMEM 20 39 Helical. {ECO:0000256|SAM:Phobius}.	0	Mitochondrion	1		0	Endoplasmic reticulum	Membrane	0.0099	0.0253	0.0598	0.1423	0.0757	0.3764	0.0272	0.1748	0.0855	0.0232
SS50377_10256	EST49426.1	Hypothetical protein	-	-	-	-0.905973	0.000719341	-0.215481	0.459544	OG5_ssal|SS50377_10258	Hypothetical protein	N/A	N/A	noGene	noGene	noGene	noGene	noGene	noGene	n.a.	n.a.	0	0	0	Mitochondrion	1		0	Mitochondrion	Soluble	0.0949	0.3017	0.0023	0.4512	0.0065	0.0173	0.0405	0.008	0.0268	0.0508
SS50377_10257	EST49427.1	Kinesin	-	-	-	0.486896	0.0651194	0.983709	3.74734e-05	OG5_127071	Kinesin	N/A	N/A	GL50581_1468_Kinesin-16_nodata_nodata,GL50581_2346_Kinesin-2_nodata_nodata,GL50581_2553_Kinesin-16_nodata_nodata,GL50581_4441_Kinesin-2_nodata_nodata	Multientries	Multientries	GL50803_16161_Kinesin-16_nodata_nodata,GL50803_16456_Kinesin-2_nodata_nodata,GL50803_17333_Kinesin-2_nodata_nodata,GL50803_7874_Kinesin-16_nodata_nodata	Multientries	Multientries	IPR027640;IPR019821;IPR001752;IPR036961;IPR027417;	Kinesin-like protein;Kinesin motor domain, conserved site;Kinesin motor domain;Kinesin motor domain superfamily;P-loop containing nucleoside triphosphate hydrolase	0	0	0	Nucleus	1		0	Cytoplasm	Soluble	0.1147	0.7412	0.0002	0.0005	0.034	0.0207	0.0004	0.0466	0.0404	0.0012
SS50377_10258	EST49428.1	Hypothetical protein	-	-	-	-0.0907066	0.890933	1.60188	0.000370527	OG5_ssal|SS50377_10258	Hypothetical protein	N/A	N/A	noGene	noGene	noGene	noGene	noGene	noGene	n.a.	n.a.	0	0	0	Cytoplasm	0.7	C:nucleus	0.3	Cytoplasm	Soluble	0.2631	0.5563	0.0026	0.045	0.0109	0.0277	0.0054	0.0416	0.0274	0.0199
SS50377_10259	EST49429.1	Hypothetical protein	-	-	-	-0.826777	0.125555	0.304195	0.599801	SS50377_10259	Hypothetical protein	N/A	N/A	noGene	noGene	noGene	noGene	noGene	noGene	n.a.	n.a.	0	0	0	Mitochondrion	1		0	Peroxisome	Soluble	0.0855	0.2917	0.0034	0.0755	0.0225	0.0095	0.0215	0.0019	0.0017	0.4868
SS50377_10260	EST49430.1	Hypothetical protein	-	-	-	0.552555	0.232093	0.112019	0.830793	OG5_ssal|SS50377_10260	Hypothetical protein	N/A	N/A	noGene	noGene	noGene	noGene	noGene	noGene	n.a.	n.a.	SIGNAL 1 26 {ECO:0000256|SAM:SignalP}.	0	0	extracellular space	0.74		0	Extracellular	Soluble	0	0.0003	0.9892	0.0021	0.0002	0.0054	0	0.0002	0.0026	0
SS50377_10261	EST49431.1	Hypothetical protein	-	-	-	0.749749	0.00216174	0.393004	0.11644	SS50377_10261	Hypothetical protein	N/A	N/A	noGene	noGene	noGene	noGene	noGene	noGene	n.a.	n.a.	0	0	0	Nucleus	1		0	Mitochondrion	Soluble	0.0081	0.0092	0.0001	0.9783	0.0001	0.0001	0.0039	0	0	0.0002
SS50377_10262	EST49432.1	RNA binding motif-containing protein	-	-	-	-0.661403	0.0154917	-1.05222	3.68226e-05	OG5_128448	RNA binding motif-containing protein	N/A	N/A	GL50581_3104_La ribonucleoprotein, putative	nodata	nodata	GL50803_9803_La ribonucleoprotein, putative	nodata	nodata	IPR014886;IPR012677;IPR035979;	La protein, RNA-binding domain;Nucleotide-binding alpha-beta plait domain superfamily;RNA-binding domain superfamily	0	0	0	Cytoplasm	0.7	C:nucleus	0.3	Nucleus	Soluble	0.8307	0.1374	0.001	0.001	0.0043	0.006	0.001	0.0085	0.0096	0.0004
SS50377_10264	EST49433.1	Hypothetical protein	-	-	-	0.858575	0.00807353	0.336249	0.326449	SS50377_10264	Hypothetical protein	N/A	N/A	noGene	noGene	noGene	noGene	noGene	noGene	n.a.	n.a.	0	0	0	Nucleus	1		0	Nucleus	Soluble	0.9156	0.0659	0.0008	0.0124	0.0022	0.0002	0.0001	0.0021	0.0006	0.0001
SS50377_10265	EST49342.1	Cysteine-rich membrane protein 2	-	-	-	4.171	3.21764e-104	3.39323	5.58108e-69	OG5_127084	Cysteine-rich membrane protein 2	N/A	N/A	GL50581_3575_Tenascin-37	nodata	nodata	GL50803_16477_Tenascin-37	nodata	nodata	IPR013032;IPR000742;IPR002049;	EGF-like, conserved site;EGF-like domain;Laminin EGF domain	0	TRANSMEM 634 655 Helical. {ECO:0000256|SAM:Phobius}.	0	Cell membrane	0.98		0	Cell membrane	Membrane	0.0006	0.0001	0	0.0012	0.997	0.0004	0	0.0001	0.0002	0.0003
SS50377_10268	EST49343.1	Alpha-tubulin	-	-	-	-1.98903	0.0127288	-2.64224	0.000552933	OG5_glae|GLP15_4960	Alpha-tubulin	N/A	N/A	noGene	noGene	noGene	noGene	noGene	noGene	IPR008280;IPR000217;IPR023123;	Tubulin/FtsZ, C-terminal;Tubulin;Tubulin, C-terminal	0	0	0	Cytoplasm	0.7	C:nucleus	0.3	Extracellular	Soluble	0.0368	0.0739	0.5181	0.1184	0.0358	0.0088	0.12	0.0073	0.0806	0.0003
SS50377_10269	EST49344.1	Hypothetical protein	-	-	-	-0.525405	0.0596038	-0.625926	0.0167394	SS50377_10269	Hypothetical protein	N/A	N/A	noGene	noGene	noGene	noGene	noGene	noGene	n.a.	n.a.	0	0	0	Nucleus	1	0	0	Cytoplasm	Soluble	0.3371	0.501	0.0041	0.0262	0.014	0.015	0.0018	0.0322	0.0668	0.0018
SS50377_10270	EST49345.1	Putative RNA polymerase I specific transcription initiation factor RRN3 family protein	-	-	-	0.178617	0.537606	0.97105	9.11879e-06	SS50377_10270	Putative RNA polymerase I specific transcription initiation factor RRN3 family protein	N/A	N/A	noGene	noGene	noGene	noGene	noGene	noGene	IPR007991;	RNA polymerase I specific transcription initiation factor RRN3	0	0	0	Cytoplasm	0.7	C:nucleus	0.3	Cytoplasm	Soluble	0.1966	0.3695	0.001	0.0069	0.0078	0.0683	0.0017	0.1832	0.1636	0.0014
SS50377_10271	EST49346.1	Mib_herc2 domain-containing protein	-	-	-	0.428824	0.302439	-0.0660399	0.888217	SS50377_10271	Mib_herc2 domain-containing protein	N/A	N/A	noGene	noGene	noGene	noGene	noGene	noGene	IPR010606;IPR037252;	Mib-herc2;Mib/herc2 domain superfamily	0	0	0	Cytoplasm	0.7	C:nucleus	0.3	Nucleus	Soluble	0.466	0.4444	0.004	0.0172	0.012	0.0075	0.0205	0.0085	0.0179	0.0021
SS50377_10272	EST49347.1	hypothetical protein	-	-	-	0.894535	0.05812	1.59218	0.000113578	SS50377_10272	hypothetical protein	N/A	N/A	noGene	noGene	noGene	noGene	noGene	noGene	IPR011009;	Protein kinase-like domain superfamily	0	0	0	Cytoplasm	0.7	C:nucleus	0.3	Cytoplasm	Soluble	0.2212	0.6992	0.0001	0.0002	0.0025	0.0106	0	0.0369	0.0292	0.0002
SS50377_10273	EST49348.1	Hypothetical protein	-	-	-	-0.0617469	0.787747	-0.189434	0.299182	SS50377_10273	Hypothetical protein	N/A	N/A	noGene	noGene	noGene	noGene	noGene	noGene	n.a.	n.a.	0	0	0	Nucleus	1		0	Mitochondrion	Soluble	0.2631	0.0564	0.0057	0.6142	0.0037	0.0007	0.0432	0.0016	0.0023	0.0091
SS50377_10274	EST49349.1	Hypothetical protein	-	-	-	0.517593	0.372309	0.702072	0.166584	SS50377_10274	Hypothetical protein	N/A	N/A	noGene	noGene	noGene	noGene	noGene	noGene	n.a.	n.a.	0	0	0	Cytoplasm	0.7	C:nucleus	0.3	Golgi apparatus	Soluble	0.1119	0.268	0.0076	0.0055	0.0021	0.2521	0	0.2683	0.084	0.0004
SS50377_10275	EST49350.1	Kinase, CMGC RCK	-	-	-	-0.121761	0.739297	0.445948	0.120785	OG5_127559	Kinase, CMGC RCK	N/A	N/A	GL50581_2044_Kinase, CMGC RCK	nodata	nodata	GL50803_6700_Kinase, CMGC RCK	nodata	nodata	IPR011009;IPR000719;IPR017441;IPR008271;	Protein kinase-like domain superfamily;Protein kinase domain;Protein kinase, ATP binding site;Serine/threonine-protein kinase, active site	0	0	0	Cytoplasm	0.7	C:nucleus	0.3	Cytoplasm	Soluble	0.1399	0.6682	0.0049	0.0279	0.0115	0.056	0.0026	0.0333	0.0482	0.0076
SS50377_10276	EST49351.1	hypothetical protein	-	-	-	1.07115	0.0142791	1.39279	0.000641216	SS50377_10276	hypothetical protein	N/A	N/A	noGene	noGene	noGene	noGene	noGene	noGene	n.a.	n.a.	0	0	0	Nucleus	1		0	Cytoplasm	Soluble	0.2704	0.6967	0.0001	0.0019	0.0066	0.0025	0.0001	0.0171	0.0038	0.0008
SS50377_10277	EST49352.1	hypothetical protein	-	-	-	-0.0531156	0.899088	-0.337968	0.30338	OG5_202568	hypothetical protein	N/A	N/A	GL50581_3985_Hypothetical protein	nodata	nodata	GL50803_8639_Hypothetical protein	nodata	nodata	n.a.	n.a.	0	0	0	Cytoplasm	0.7	C:nucleus	0.3	Cytoplasm	Soluble	0.3304	0.5837	0.0002	0.0038	0.0061	0.0035	0.0008	0.0578	0.0126	0.0011
SS50377_10278	EST49353.1	Dynein intermediate chain	-	-	-	0.673877	0.119525	0.855462	0.034358	OG5_130052	Dynein intermediate chain	N/A	N/A	GL50581_1860_Dynein intermediate chain	nodata	nodata	GL50803_33218_Dynein intermediate chain	nodata	nodata	IPR015943;IPR001680;IPR017986;IPR036322;	WD40/YVTN repeat-like-containing domain superfamily;WD40 repeat;WD40-repeat-containing domain;WD40-repeat-containing domain superfamily	0	0	0	Nucleus	1		0	Cytoplasm	Soluble	0.2776	0.6535	0.0022	0.0047	0.0139	0.0032	0.004	0.0053	0.0083	0.0274
SS50377_10279	EST49354.1	Hypothetical protein	-	-	-	-0.00958776	0.988988	-0.328754	0.464371	SS50377_10279	Hypothetical protein	N/A	N/A	noGene	noGene	noGene	noGene	noGene	noGene	n.a.	n.a.	0	0	0	Cytoplasm	0.7	C:nucleus	0.3	Cytoplasm	Soluble	0.2494	0.3856	0.001	0.0109	0.0117	0.0649	0.0007	0.1392	0.1333	0.0032
SS50377_10280	EST49355.1	Haloacid dehalogenase-like hydrolase family protein	-	-	-	-1.517	0.0001665	-1.90347	8.51902e-07	OG5_127060	Haloacid dehalogenase-like hydrolase family protein	N/A	N/A	GL50581_264_Hydrolase, haloacid dehalogenase-like family_nodata_nodata,GL50581_3413_Hydrolase, putative_nodata_nodata	Multientries	Multientries	GL50803_12220_Hydrolase, putative_nodata_nodata,GL50803_14038_Hydrolase, haloacid dehalogenase-like family_nodata_nodata	Multientries	Multientries	IPR036412;IPR023214;IPR023198;	HAD-like superfamily;HAD superfamily;Phosphoglycolate phosphatase-like, domain 2	0	0	0	Cytoplasm	0.7	C:nucleus	0.3	Cytoplasm	Soluble	0.282	0.5159	0.0161	0.0266	0.0195	0.022	0.0008	0.0393	0.0773	0.0006
SS50377_10281	EST49356.1	hypothetical protein	-	-	-	-0.56603	0.089632	0.329568	0.318982	OG5_202575	hypothetical protein	N/A	N/A	GL50581_3999_Hypothetical protein	nodata	nodata	GL50803_11488_hypothetical protein	nodata	nodata	n.a.	n.a.	0	0	0	Nucleus	1		0	Cytoplasm	Soluble	0.2279	0.4856	0.0046	0.0063	0.0069	0.0326	0.0018	0.0501	0.1802	0.004
SS50377_10282	EST49357.1	hypothetical protein	-	-	-	-0.973226	0.140151	-1.16739	0.0563033	SS50377_10282	hypothetical protein	N/A	N/A	noGene	noGene	noGene	noGene	noGene	noGene	IPR011992;	EF-hand domain pair	0	0	0	Cytoplasm	0.7	C:nucleus	0.3	Cytoplasm	Soluble	0.3146	0.4829	0.0018	0.0441	0.0011	0.0191	0.0001	0.0878	0.0481	0.0003
SS50377_10283	EST49358.1	CAF1 family ribonuclease	-	-	-	0.33804	0.116427	-0.614344	0.00206631	OG5_127146	CAF1 family ribonuclease	GO:0005634	N/A	GL50581_2889_CCR4-NOT transcription complex, subunit 7_nodata_nodata,GL50581_915_CCR4-NOT transcription complex, subunit 7_nodata_nodata	Multientries	Multientries	GL50803_10606_CCR4-NOT transcription complex, subunit 7_nodata_nodata,GL50803_8209_CCR4-NOT transcription complex, subunit 7_-0.701423_nd	Multientries	Multientries	IPR039637;IPR006941;IPR012337;IPR036397;	CCR4-NOT transcription complex subunit 7/8/Pop2;Ribonuclease CAF1;Ribonuclease H-like superfamily;Ribonuclease H superfamily	0	0	0	Cytoplasm	0.7	C:nucleus	0.3	Cytoplasm	Soluble	0.1048	0.6426	0.0097	0.0118	0.0059	0.0491	0.0032	0.0212	0.1134	0.0385
SS50377_10284	EST49359.1	Hypothetical protein	-	-	-	-0.562449	0.168594	-0.0165063	0.9695	SS50377_10284	Hypothetical protein	N/A	N/A	noGene	noGene	noGene	noGene	noGene	noGene	n.a.	n.a.	0	0	0	Cytoplasm	0.7	C:nucleus	0.3	Cytoplasm	Soluble	0.24	0.3736	0.0011	0.0066	0.0138	0.019	0.0013	0.1016	0.2424	0.0007
SS50377_10285	EST49360.1	hypothetical protein	-	-	-	0.0339418	0.919704	-0.846861	0.000507457	SS50377_10285	hypothetical protein	N/A	N/A	noGene	noGene	noGene	noGene	noGene	noGene	n.a.	n.a.	0	0	0	Cytoplasm	0.7	C:nucleus	0.3	Cytoplasm	Soluble	0.1052	0.6573	0.0003	0.0092	0.0041	0.0444	0.0007	0.128	0.0482	0.0026
SS50377_10286	EST49361.1	hypothetical protein	-	-	-	0.57218	0.14464	1.30201	0.000192699	OG5_202748	hypothetical protein	N/A	N/A	GL50581_431_Hypothetical protein	nodata	nodata	GL50803_7207_Hypothetical protein	nodata	nodata	IPR011992;	EF-hand domain pair	0	0	0	Cytoplasm	0.7	C:nucleus	0.3	Cytoplasm	Soluble	0.1671	0.5989	0.0023	0.1099	0.014	0.021	0.0038	0.0293	0.0263	0.0274
SS50377_10287	EST49362.1	Hypothetical protein	-	-	-	-0.364348	0.491476	-0.0730572	0.892225	SS50377_10287	Hypothetical protein	N/A	N/A	noGene	noGene	noGene	noGene	noGene	noGene	n.a.	n.a.	0	0	0	Cytoplasm	0.7	C:nucleus	0.3	Cytoplasm	Soluble	0.3983	0.5216	0.0003	0.003	0.002	0.0087	0.0002	0.0413	0.0232	0.0015
SS50377_10288	EST49363.1	hypothetical protein	-	-	-	0.051234	0.921418	0.158836	0.724422	OG5_143347	hypothetical protein	N/A	N/A	GL50581_3842_Hypothetical protein	nodata	nodata	GL50803_17011_Hypothetical protein	nodata	nodata	n.a.	n.a.	0	0	0	Nucleus	1		0	Cytoplasm	Soluble	0.4004	0.5694	0	0.001	0.003	0.0024	0	0.0201	0.0036	0.0001
SS50377_10289	EST49364.1	Ribosomal protein S26	-	-	-	0.316712	0.155848	-0.363121	0.0840578	OG5_127138	Ribosomal protein S26	GO:0005840	N/A	GL50581_2766_Ribosomal protein S26	nodata	nodata	GL50803_17364_Ribosomal protein S26	nodata	nodata	IPR000892;IPR038551;	Ribosomal protein S26e;Ribosomal protein S26e superfamily	0	0	0	Cytoplasm	0.7	C:nucleus	0.3	Nucleus	Soluble	0.4934	0.352	0.0011	0.1531	0.0003	0	0	0	0	0.0001
SS50377_10290	EST49365.1	TBP-interacting protein TIP49	-	-	-	1.22219	7.21375e-09	1.18082	1.71891e-08	OG5_127944	TBP-interacting protein TIP49	N/A	3.6.4.12 (DNA helicase)	GL50581_834_TBP-interacting protein TIP49	nodata	nodata	GL50803_9825_TBP-interacting protein TIP49	nodata	nodata	IPR003593;IPR027417;IPR027238;IPR037938;IPR010339;	AAA+ ATPase domain;P-loop containing nucleoside triphosphate hydrolase;RuvB-like;RuvB-like helicase 1;TIP49, P-loop domain	0	0	SUBCELLULAR LOCATION: Nucleus {ECO:0000256|SAAS:SAAS00005491}.	Cytoplasm	0.7	C:nucleus	0.3	Cytoplasm	Soluble	0.1003	0.8386	0.0004	0.004	0.0051	0.0031	0.005	0.0058	0.0203	0.0173
SS50377_10291	EST49366.1	Hypothetical protein	-	-	-	0.710342	0.129342	-0.221799	0.678449	SS50377_10291	Hypothetical protein	N/A	N/A	noGene	noGene	noGene	noGene	noGene	noGene	n.a.	n.a.	0	0	0	Nucleus	1		0	Cytoplasm	Soluble	0.13	0.624	0.0021	0.024	0.0038	0.0802	0.0002	0.06	0.0639	0.0117
SS50377_10292	EST49367.1	Hypothetical protein	-	-	-	0.456396	0.365884	0.958079	0.0260935	SS50377_10292	Hypothetical protein	N/A	N/A	noGene	noGene	noGene	noGene	noGene	noGene	n.a.	n.a.	0	0	0	Cytoplasm	0.7	C:nucleus	0.3	Cytoplasm	Soluble	0.1747	0.6699	0.0002	0.0008	0.0073	0.0061	0.0001	0.1074	0.0335	0.0001
SS50377_10293	EST49368.1	Hypothetical protein	-	-	-	-0.62558	0.0507728	-0.49636	0.104088	SS50377_10293	Hypothetical protein	N/A	N/A	noGene	noGene	noGene	noGene	noGene	noGene	n.a.	n.a.	0	0	0	Nucleus	1		0	Nucleus	Soluble	0.6358	0.2359	0.0006	0.039	0.0041	0.0018	0.0435	0.0092	0.0289	0.0014
SS50377_10294	EST49369.1	hypothetical protein	-	-	-	-0.200118	0.683727	-0.667821	0.0935288	OG5_131402	hypothetical protein	N/A	N/A	GL50581_3629_Hypothetical protein	nodata	nodata	GL50803_6365_Hypothetical protein	nodata	nodata	IPR013885;	Protein of unknown function DUF1764, eukaryotic	0	0	0	Cytoplasm	0.7	C:nucleus	0.3	Nucleus	Soluble	0.581	0.1324	0.2471	0.0155	0.0164	0.0009	0.0007	0.0017	0.0041	0.0001
SS50377_10295	EST49370.1	Hypothetical protein	-	-	-	-0.40842	0.39461	0.258942	0.580274	SS50377_10295	Hypothetical protein	N/A	N/A	noGene	noGene	noGene	noGene	noGene	noGene	n.a.	n.a.	0	0	0	Nucleus	1		0	Cytoplasm	Soluble	0.1077	0.6846	0.0001	0.0034	0.0053	0.0054	0.0006	0.1612	0.0315	0.0002
SS50377_10296	EST49371.1	Hypothetical protein	-	-	-	-0.398176	0.67895	-1.17401	0.140984	SS50377_10296	Hypothetical protein	N/A	N/A	noGene	noGene	noGene	noGene	noGene	noGene	n.a.	n.a.	0	0	0	Cytoplasm	0.7	C:nucleus	0.3	Nucleus	Soluble	0.4464	0.2865	0.0021	0.2514	0.0022	0.0015	0.0011	0.0012	0.0014	0.0062
SS50377_10297	EST49372.1	Transmembrane domain-containing protein	-	-	-	0.484178	0.260898	0.67521	0.0836273	SS50377_10297	Transmembrane domain-containing protein	N/A	N/A	noGene	noGene	noGene	noGene	noGene	noGene	n.a.	n.a.	0	TRANSMEM 524 544 Helical. {ECO:0000256|SAM:Phobius}.; TRANSMEM 565 587 Helical. {ECO:0000256|SAM:Phobius}.; TRANSMEM 626 649 Helical. {ECO:0000256|SAM:Phobius}.; TRANSMEM 693 716 Helical. {ECO:0000256|SAM:Phobius}.	0	Endomembrane system	0.85	C:organelle membrane	0.42	Endoplasmic reticulum	Membrane	0.0919	0.0979	0.0002	0.0367	0.0441	0.3207	0.0012	0.1613	0.2387	0.0073
SS50377_10298	EST49373.1	Hypothetical protein	-	-	-	-0.39957	0.619948	-0.732092	0.289157	SS50377_10298	Hypothetical protein	N/A	N/A	noGene	noGene	noGene	noGene	noGene	noGene	n.a.	n.a.	0	0	0	Cytoplasm	0.7	C:nucleus	0.3	Cytoplasm	Soluble	0.2402	0.6843	0.0054	0.0085	0.002	0.0176	0.0002	0.017	0.0214	0.0034
SS50377_10299	EST49374.1	5'-AMP-activated protein kinase, beta subunit	-	-	-	0.0494077	0.880202	-0.0917735	0.752126	OG5_127587	5'-AMP-activated protein kinase, beta subunit	N/A	N/A	GL50581_3991_5-AMP-activated protein kinase, beta-1 subunit	nodata	nodata	GL50803_101919_5-AMP-activated protein kinase, beta-1 subunit	nodata	nodata	IPR032640;IPR006828;IPR037256;IPR013783;IPR014756;IPR030077;	AMP-activated protein kinase, glycogen-binding domain;Association with the SNF1 complex (ASC) domain;ASC domain superfamily;Immunoglobulin-like fold;Immunoglobulin E-set;SNF1 protein kinase subunit beta-2/beta-3	0	0	0	Nucleus	1		0	Nucleus	Soluble	0.6943	0.216	0.0016	0.0514	0.0105	0.003	0.002	0.0079	0.0065	0.0068
SS50377_10300	EST49375.1	Hypothetical protein	-	-	-	2.0589	1.97354e-13	1.59675	1.55342e-08	SS50377_10300	Hypothetical protein	N/A	N/A	noGene	noGene	noGene	noGene	noGene	noGene	n.a.	n.a.	0	0	0	Nucleus	1		0	Cytoplasm	Soluble	0.2285	0.6683	0.0029	0.0065	0.0064	0.0115	0.0007	0.0236	0.043	0.0085
SS50377_10301	EST49376.1	Zinc finger, C3HC4 type (RING finger) domain-containing protein	-	-	-	0.303834	0.475887	-0.301493	0.453927	OG5_128080	Zinc finger, C3HC4 type (RING finger) domain-containing protein	N/A	N/A	noGene	noGene	noGene	noGene	noGene	noGene	IPR001841;IPR013083;	Zinc finger, RING-type;Zinc finger, RING/FYVE/PHD-type	0	0	0	Endomembrane system	0.84	C:plasma membrane	0.49	Nucleus	Soluble	0.6176	0.1983	0.0055	0.0342	0.0064	0.0429	0.0002	0.0702	0.0245	0.0002
SS50377_10302	EST49377.1	RNAse P Rpr2/Rpp21/SNM1 subunit domain-containing protein	-	-	-	-0.847528	0.341216	-1.04312	0.196872	SS50377_10302	RNAse P Rpr2/Rpp21/SNM1 subunit domain-containing protein	N/A	N/A	noGene	noGene	noGene	noGene	noGene	noGene	n.a.	n.a.	0	0	0	Cytoplasm	0.7	C:nucleus	0.3	Mitochondrion	Soluble	0.3145	0.1401	0.0612	0.4776	0.005	0.0001	0	0.0007	0.0008	0
SS50377_10303	EST49378.1	Zinc finger, C2H2 type domain-containing protein	-	-	-	0.283075	0.482519	-0.609387	0.0802925	OG5_127437	Zinc finger, C2H2 type domain-containing protein	N/A	N/A	noGene	noGene	noGene	noGene	noGene	noGene	IPR036236;IPR013087;	Zinc finger C2H2 superfamily;Zinc finger C2H2-type	0	0	0	Cytoplasm	0.7	C:nucleus	0.3	Nucleus	Soluble	0.9935	0.0064	0	0	0	0	0	0	0	0
SS50377_10304	EST49379.1	B9 protein family domain-containing protein	-	-	-	-0.340772	0.166704	-1.09042	4.28599e-07	OG5_131486	B9 protein family domain-containing protein	N/A	N/A	noGene	noGene	noGene	noGene	noGene	noGene	IPR010796;	B9 domain	0	0	0	Cytoplasm	1		0	Cytoplasm	Soluble	0.1691	0.3671	0.2668	0.1342	0.0093	0.0031	0.0244	0.0012	0.0226	0.002
SS50377_10305	EST49380.1	Hypothetical protein	-	-	-	0.544475	0.112154	0.372942	0.272274	SS50377_10305	Hypothetical protein	N/A	N/A	noGene	noGene	noGene	noGene	noGene	noGene	n.a.	n.a.	0	0	0	Nucleus	1		0	Nucleus	Soluble	0.532	0.3782	0.002	0.0141	0.0273	0.0016	0.001	0.0319	0.0115	0.0004
SS50377_10306	EST49381.1	hypothetical protein	-	-	-	0.640605	0.00403169	0.693717	0.00116891	OG5_190963	hypothetical protein	N/A	N/A	GL50581_1949_Hypothetical protein	nodata	nodata	GL50803_17596_Hypothetical protein	nodata	nodata	IPR011011;IPR013083;	Zinc finger, FYVE/PHD-type;Zinc finger, RING/FYVE/PHD-type	0	0	0	Mitochondrion	1		0	Mitochondrion	Soluble	0.2203	0.2707	0.0025	0.4655	0.003	0.0047	0.006	0.0088	0.0134	0.0051
SS50377_10307	EST49382.1	Hypothetical protein	-	-	-	0.393475	0.299512	-0.389872	0.286638	SS50377_10307	Hypothetical protein	N/A	N/A	noGene	noGene	noGene	noGene	noGene	noGene	n.a.	n.a.	0	0	0	Nucleus	1		0	Cytoplasm	Soluble	0.1522	0.3945	0.0122	0.0399	0.0078	0.0352	0.0306	0.0132	0.2995	0.0148
SS50377_10308	EST49383.1	Hypothetical protein	-	-	-	-0.686198	0.107728	-0.811041	0.0395486	SS50377_10308	Hypothetical protein	N/A	N/A	noGene	noGene	noGene	noGene	noGene	noGene	n.a.	n.a.	0	0	0	Cytoplasm	0.7	C:nucleus	0.3	Nucleus	Soluble	0.5727	0.2172	0.0033	0.0352	0.0321	0.0173	0.0117	0.0575	0.0498	0.0032
SS50377_10309	EST49384.1	Hypothetical protein	-	-	-	-0.839876	0.00348519	-1.03608	0.000156532	SS50377_10309	Hypothetical protein	N/A	N/A	noGene	noGene	noGene	noGene	noGene	noGene	n.a.	n.a.	0	0	0	Cytoplasm	0.7	C:nucleus	0.3	Cytoplasm	Soluble	0.3042	0.6456	0.0012	0.0132	0.0019	0.0176	0.0005	0.0065	0.0072	0.0021
SS50377_10310	EST49385.1	Hypothetical protein	-	-	-	-0.367642	0.456575	-0.334654	0.467689	SS50377_10310	Hypothetical protein	N/A	N/A	noGene	noGene	noGene	noGene	noGene	noGene	n.a.	n.a.	0	0	0	Nucleus	1		0	Nucleus	Soluble	0.4833	0.1567	0.0023	0.3483	0.0024	0.0007	0.0001	0.001	0.0004	0.0048
SS50377_10311	EST49386.1	Zinc carboxypeptidase domain-containing protein	Figure S4	-	Proteases	0.200411	0.63301	0.413205	0.242143	OG5_127925	Zinc carboxypeptidase domain-containing protein	N/A	N/A	noGene	noGene	noGene	noGene	noGene	noGene	IPR000834;	Peptidase M14, carboxypeptidase A	0	0	0	Cytoplasm	0.7	C:nucleus	0.3	Cytoplasm	Soluble	0.331	0.6035	0.0021	0.0052	0.0175	0.0028	0.0026	0.0092	0.0155	0.0105
SS50377_10312	EST49387.1	Hypothetical protein	-	-	-	-0.418802	0.381008	-0.524605	0.216896	SS50377_10312	Hypothetical protein	N/A	N/A	noGene	noGene	noGene	noGene	noGene	noGene	n.a.	n.a.	0	0	0	Cytoplasm	0.7	C:nucleus	0.3	Mitochondrion	Soluble	0.2688	0.2026	0.0166	0.3891	0.0016	0.0084	0.0858	0.0033	0.0122	0.0116
SS50377_10313	EST49388.1	hypothetical protein	-	-	-	0.512335	0.228888	0.98912	0.00701666	OG5_203109	hypothetical protein	N/A	N/A	GL50581_870_Hypothetical protein	nodata	nodata	GL50803_89730_hypothetical protein	nodata	nodata	n.a.	n.a.	0	TRANSMEM 184 209 Helical. {ECO:0000256|SAM:Phobius}.	0	Endomembrane system	0.92	C:plasma membrane	0.79	Cell membrane	Membrane	0.0005	0.0001	0.0002	0.0036	0.8062	0.0862	0.0051	0.0169	0.0807	0.0005
SS50377_10314	EST49389.1	Proteasome activator pa28 beta subunit	-	-	-	-0.338347	0.343174	-1.15241	0.000195337	OG5_177122	Proteasome activator pa28 beta subunit	GO:0008537	N/A	GL50581_2621_Hypothetical protein	nodata	nodata	GL50803_12062_Hypothetical protein	nodata	nodata	IPR003186;IPR036997;IPR036252;	Proteasome activator PA28, C-terminal domain;Proteasome activator PA28, C-terminal domain superfamily;Proteasome activator superfamily	0	0	0	Nucleus	1		0	Nucleus	Soluble	0.5965	0.384	0	0.0007	0.0024	0.0026	0	0.0118	0.0018	0.0002
SS50377_10315	EST49390.1	SHIPPO 1-like protein	-	-	-	-0.101729	0.64375	-0.982814	3.35016e-09	OG5_128157	SHIPPO 1-like protein	N/A	N/A	GL50581_1356_H-SHIPPO 1_nodata_nodata,GL50581_3113_H-SHIPPO 1_nodata_nodata	Multientries	Multientries	GL50803_103164_H-SHIPPO 1_nodata_nodata,GL50803_91354_H-SHIPPO 1_nodata_nodata,GL50803_9148_H-SHIPPO 1_-0.966462_nd	Multientries	Multientries	IPR010736;	Sperm-tail PG-rich repeat	0	0	0	Cytoplasm	0.7	C:nucleus	0.3	Cytoplasm	Soluble	0.2803	0.6917	0.0028	0.0017	0.0131	0.0004	0.0018	0.0031	0.0038	0.0012
SS50377_10316	EST49391.1	hypothetical protein	-	-	-	0.86418	0.0209001	1.11614	0.00156094	OG5_202195	hypothetical protein	N/A	N/A	GL50581_3291_Hypothetical protein	nodata	nodata	GL50803_94287_Hypothetical protein	nodata	nodata	n.a.	n.a.	0	TRANSMEM 6 28 Helical. {ECO:0000256|SAM:Phobius}.; TRANSMEM 1086 1108 Helical. {ECO:0000256|SAM:Phobius}.	0	Cell membrane	0.89	C:endomembrane system	0.53	Endoplasmic reticulum	Membrane	0.0061	0.003	0	0.0079	0.0915	0.5398	0.001	0.2976	0.0525	0.0006
SS50377_10317	EST49392.1	Hypothetical protein	-	-	-	-0.845572	0.0283705	-0.040072	0.931192	SS50377_10317	Hypothetical protein	N/A	N/A	noGene	noGene	noGene	noGene	noGene	noGene	n.a.	n.a.	0	0	0	Nucleus	1		0	Nucleus	Soluble	0.4539	0.4415	0.0001	0.0019	0.0015	0.0044	0.0003	0.0722	0.024	0.0002
SS50377_10318	EST49393.1	Rab GTPase	-	-	-	0.202121	0.229853	-0.531434	0.000327441	OG5_126971	Rab GTPase	GO:0005622, GO:0016020	N/A	GL50581_3346_Rab11	nodata	nodata	GL50803_1695_Rab11	nodata	nodata	IPR027417;IPR005225;IPR001806;	P-loop containing nucleoside triphosphate hydrolase;Small GTP-binding protein domain;Small GTPase	0	0	0	Cytoplasm	0.7	C:nucleus	0.3	Golgi apparatus	Soluble	0.0394	0.2174	0.0138	0.0771	0.139	0.0415	0.0022	0.3967	0.0675	0.0053
SS50377_10319	EST49394.1	Sec20	-	-	-	-0.731227	0.0139694	-1.32361	1.58927e-06	OG5_198187	Sec20	N/A	N/A	GL50581_1660_Sec20, putative	nodata	nodata	GL50803_5161_Sec20, putative	nodata	nodata	IPR005606;	Sec20	0	TRANSMEM 135 153 Helical. {ECO:0000256|SAM:Phobius}.	0	Cytoplasm	0.7	C:nucleus	0.3	Endoplasmic reticulum	Membrane	0.0031	0.0041	0.0007	0.2825	0.0139	0.472	0.028	0.0785	0.003	0.1142
SS50377_10320	EST49395.1	Hypothetical protein	-	-	-	0.201065	0.431177	-0.191751	0.426569	SS50377_10320	Hypothetical protein	N/A	N/A	noGene	noGene	noGene	noGene	noGene	noGene	n.a.	n.a.	0	0	0	Nucleus	1		0	Cytoplasm	Soluble	0.3141	0.5558	0.0027	0.0223	0.0054	0.0127	0.0017	0.0196	0.0603	0.0055
SS50377_10321	EST49396.1	hypothetical protein	-	-	-	0.445438	0.167828	0.800427	0.00496227	SS50377_10321	hypothetical protein	N/A	N/A	noGene	noGene	noGene	noGene	noGene	noGene	n.a.	n.a.	0	0	0	Nucleus	1		0	Cytoplasm	Soluble	0.2748	0.6688	0.0006	0.0067	0.0021	0.0058	0.0003	0.0224	0.0168	0.0018
SS50377_10322	EST49397.1	Hypothetical protein	-	-	-	1.52169	2.19217e-05	2.35485	4.33171e-12	OG5_131431	Hypothetical protein	N/A	N/A	noGene	noGene	noGene	noGene	noGene	noGene	n.a.	n.a.	0	0	0	Cytoplasm	0.7	C:nucleus	0.3	Cytoplasm	Soluble	0.0891	0.493	0.0002	0.0048	0.0039	0.0045	0.0005	0.3692	0.0347	0
SS50377_10323	EST49398.1	Hypothetical protein	-	-	-	-0.0659477	0.939464	0.032744	0.965515	SS50377_10323	Hypothetical protein	N/A	N/A	noGene	noGene	noGene	noGene	noGene	noGene	n.a.	n.a.	0	0	0	Mitochondrion	1		0	Cytoplasm	Soluble	0.3323	0.529	0.0024	0.0582	0.0024	0.0357	0.0033	0.0145	0.0138	0.0084
SS50377_10324	EST49399.1	hypothetical protein	-	-	-	0.300983	0.439204	0.10818	0.789824	OG5_200806	hypothetical protein	N/A	N/A	GL50581_4512_Hypothetical protein	nodata	nodata	GL50803_17474_Hypothetical protein	nodata	nodata	IPR036420;IPR000253;IPR008984;	BRCT domain superfamily;Forkhead-associated (FHA) domain;SMAD/FHA domain superfamily	0	0	0	Nucleus	1		0	Nucleus	Soluble	0.4969	0.3715	0.0009	0.0047	0.0151	0.0175	0.0046	0.0362	0.0503	0.0022
SS50377_10325	EST49400.1	Hypothetical protein	-	-	-	-0.261984	0.640012	-0.309728	0.53615	SS50377_10325	Hypothetical protein	N/A	N/A	noGene	noGene	noGene	noGene	noGene	noGene	n.a.	n.a.	0	0	0	Cytoplasm	0.7	C:nucleus	0.3	Nucleus	Soluble	0.3051	0.2819	0.0272	0.1502	0.1577	0.0078	0.0071	0.029	0.0154	0.0187
SS50377_10326	EST49401.1	Pseudouridylate synthase	-	-	-	-0.0384079	0.944433	-0.0693083	0.889609	OG5_126786	Pseudouridylate synthase	N/A	5.4.99.- (Transferring other groups.)	GL50581_1888_Pseudouridylate synthase, putative	nodata	nodata	GL50803_89746_Pseudouridylate synthase, putative	nodata	nodata	IPR020103;IPR001406;IPR020097;IPR020095;	Pseudouridine synthase, catalytic domain superfamily;Pseudouridine synthase I, TruA;Pseudouridine synthase I, TruA, alpha/beta domain;Pseudouridine synthase I, TruA, C-terminal	0	0	0	Mitochondrion	1		0	Cytoplasm	Soluble	0.1031	0.5419	0.0109	0.2092	0.0081	0.0318	0.0074	0.011	0.011	0.0656
SS50377_10327	EST49402.1	hypothetical protein	-	-	-	0.0941711	0.827126	0.40477	0.226819	OG5_201887	hypothetical protein	N/A	N/A	GL50581_2683_Hypothetical protein	nodata	nodata	GL50803_89552_hypothetical protein	nodata	nodata	n.a.	n.a.	0	0	0	Nucleus	1		0	Cytoplasm	Soluble	0.2046	0.613	0.0015	0.0023	0.0091	0.0063	0.0011	0.0271	0.1299	0.005
SS50377_10328	EST49403.1	TLD family protein	-	-	-	-0.213183	0.537846	0.190084	0.54817	OG5_ssal|SS50377_12170	TLD family protein	N/A	N/A	noGene	noGene	noGene	noGene	noGene	noGene	IPR006571;	TLDc domain	0	0	0	Mitochondrion	0.87	C:nucleus	0.13	Cytoplasm	Soluble	0.1396	0.5014	0.0051	0.2787	0.0062	0.0184	0.0113	0.0136	0.0132	0.0126
SS50377_10329	EST49404.1	Hypothetical protein	-	-	-	0.291557	0.557095	-0.0763115	0.883549	SS50377_10329	Hypothetical protein	N/A	N/A	noGene	noGene	noGene	noGene	noGene	noGene	n.a.	n.a.	0	0	0	Nucleus	1		0	Cytoplasm	Soluble	0.3153	0.6025	0.0007	0.0335	0.0032	0.0067	0.0042	0.0209	0.012	0.0009
SS50377_10330	EST49405.1	Hypothetical protein	-	-	-	0.882883	0.110962	-1.21487	0.0321815	SS50377_10330	Hypothetical protein	N/A	N/A	noGene	noGene	noGene	noGene	noGene	noGene	n.a.	n.a.	0	0	0	Mitochondrion	0.92		0	Mitochondrion	Soluble	0.2454	0.2675	0.0766	0.3997	0.0028	0.0013	0.0007	0.0006	0.0025	0.0029
SS50377_10331	EST49406.1	Hypothetical protein	-	-	-	-1.05177	0.165222	-1.05426	0.131023	SS50377_10331	Hypothetical protein	N/A	N/A	noGene	noGene	noGene	noGene	noGene	noGene	n.a.	n.a.	0	0	0	Cytoplasm	0.7	C:nucleus	0.3	Nucleus	Soluble	0.4856	0.3178	0.0021	0.0985	0.0075	0.0294	0.0019	0.0385	0.0159	0.0027
SS50377_10332	EST49407.1	Hypothetical protein	-	-	-	-1.91551	0.000171484	-1.21322	0.00724075	SS50377_10332	Hypothetical protein	N/A	N/A	noGene	noGene	noGene	noGene	noGene	noGene	n.a.	n.a.	0	0	0	Cytoplasm	0.7	C:nucleus	0.3	Cytoplasm	Soluble	0.3247	0.4569	0.0002	0.1042	0.0015	0.0038	0.001	0.0993	0.0082	0.0003
SS50377_10333	EST49408.1	Putative methyltransferase family protein	-	-	-	-0.313514	0.391843	0.258339	0.452095	OG5_162698	Putative methyltransferase family protein	N/A	N/A	GL50581_1922_Hypothetical protein	nodata	nodata	GL50803_100959_Hypothetical protein	nodata	nodata	IPR019410;	Lysine methyltransferase	0	0	0	Mitochondrion	1		0	Cytoplasm	Soluble	0.0869	0.5083	0.0088	0.0484	0.0347	0.0756	0.0161	0.0884	0.086	0.0468
SS50377_10334	EST49409.1	Hypothetical protein	-	-	-	0.0415728	0.951827	0.0779427	0.899594	SS50377_10334	Hypothetical protein	N/A	N/A	noGene	noGene	noGene	noGene	noGene	noGene	n.a.	n.a.	0	0	0	Cytoplasm	0.7	C:nucleus	0.3	Nucleus	Soluble	0.5334	0.3253	0.0024	0.085	0.0025	0.0058	0.005	0.0188	0.021	0.0008
SS50377_10335	EST49410.1	Pseudouridylate synthase	-	-	-	-0.256776	0.351229	-0.217404	0.400627	OG5_126786	Pseudouridylate synthase	N/A	5.4.99.- (Transferring other groups.)	GL50581_1888_Pseudouridylate synthase, putative	nodata	nodata	GL50803_89746_Pseudouridylate synthase, putative	nodata	nodata	IPR020103;IPR001406;IPR020097;IPR020095;	Pseudouridine synthase, catalytic domain superfamily;Pseudouridine synthase I, TruA;Pseudouridine synthase I, TruA, alpha/beta domain;Pseudouridine synthase I, TruA, C-terminal	0	0	0	Cytoplasm	0.7	C:nucleus	0.3	Mitochondrion	Soluble	0.2647	0.2387	0.0035	0.4347	0.005	0.0143	0.0006	0.0273	0.006	0.0053
SS50377_10336	EST49411.1	Hypothetical protein	-	-	-	-0.0907883	0.822603	-0.00685945	0.986483	OG5_126876	Hypothetical protein	N/A	N/A	noGene	noGene	noGene	noGene	noGene	noGene	n.a.	n.a.	0	0	0	Nucleus	1		0	Cytoplasm	Soluble	0.0676	0.5534	0	0.0019	0.0047	0.0104	0.0008	0.2846	0.0765	0
SS50377_10337	EST49412.1	Hypothetical protein	-	-	-	-0.285205	0.594918	0.846844	0.0418794	OG5_ssal|SS50377_17872	Hypothetical protein	N/A	N/A	noGene	noGene	noGene	noGene	noGene	noGene	IPR002110;IPR036770;	Ankyrin repeat;Ankyrin repeat-containing domain superfamily	0	0	0	Cytoplasm	0.7	C:nucleus	0.3	Cytoplasm	Soluble	0.1242	0.6881	0.0005	0.0362	0.0018	0.0319	0.0014	0.0615	0.051	0.0034
SS50377_10338	EST49413.1	4-alpha-glucanotransferase	-	-	-	0.9945	0.000820391	1.24503	1.09836e-05	OG5_134494	4-alpha-glucanotransferase	N/A	N/A	GL50581_2148_4-alpha-glucanotransferase	nodata	nodata	GL50803_8978_4-alpha-glucanotransferase	nodata	nodata	IPR013784;IPR002044;IPR003385;IPR017853;IPR013783;	Carbohydrate-binding-like fold;Carbohydrate binding module family 20;Glycoside hydrolase, family 77;Glycoside hydrolase superfamily;Immunoglobulin-like fold	0	0	0	Cytoplasm	0.7	C:nucleus	0.3	Cytoplasm	Soluble	0.0484	0.5903	0.0479	0.0032	0.0132	0.0298	0.0015	0.0048	0.2495	0.0113
SS50377_10340	EST49414.1	Hypothetical protein	-	-	-	0.650794	0.245072	1.65759	0.000327246	OG5_ssal|SS50377_15169	Hypothetical protein	N/A	N/A	noGene	noGene	noGene	noGene	noGene	noGene	n.a.	n.a.	0	0	0	extracellular space	0.79		0	Extracellular	Soluble	0.055	0.073	0.3503	0.343	0.0132	0.091	0.0003	0.021	0.0466	0.0067
SS50377_10343	EST49415.1	Hypothetical protein	-	-	-	-0.195209	0.816446	0.339289	0.624871	OG5_ssal|SS50377_12791	Hypothetical protein	N/A	N/A	noGene	noGene	noGene	noGene	noGene	noGene	n.a.	n.a.	0	0	0	Endomembrane system	0.87	C:organelle membrane	0.65	Endoplasmic reticulum	Membrane	0.0247	0.095	0.1271	0.2709	0.0176	0.3278	0.0007	0.0499	0.0444	0.042
SS50377_10344	EST49416.1	Hypothetical protein	-	-	-	0.852165	0.39131	0.875944	0.343165	OG5_ssal|SS50377_10344	Hypothetical protein	N/A	N/A	noGene	noGene	noGene	noGene	noGene	noGene	n.a.	n.a.	0	0	0	extracellular space	1		0	Endoplasmic reticulum	Membrane	0.0219	0.0485	0.0865	0.0717	0.06	0.5511	0.0016	0.0528	0.0626	0.0434
SS50377_10348	EST49417.1	Hypothetical protein	-	-	-	0.591447	0.573658	1.30991	0.140038	OG5_ssal|SS50377_10344	Hypothetical protein	N/A	N/A	noGene	noGene	noGene	noGene	noGene	noGene	n.a.	n.a.	0	TRANSMEM 95 115 Helical. {ECO:0000256|SAM:Phobius}.	0	Mitochondrion	1		0	Cell membrane	Membrane	0.0317	0.0521	0.0215	0.0361	0.3427	0.3063	0.0017	0.1515	0.0248	0.0317
SS50377_10350	EST49418.1	Transmembrane domain-containing protein	-	-	-	-1.06025	0.255358	1.38562	0.0761028	OG5_ssal|SS50377_10344	Transmembrane domain-containing protein	N/A	N/A	noGene	noGene	noGene	noGene	noGene	noGene	n.a.	n.a.	0	TRANSMEM 95 115 Helical. {ECO:0000256|SAM:Phobius}.; TRANSMEM 136 155 Helical. {ECO:0000256|SAM:Phobius}.	0	Cytoplasm	0.7	C:nucleus	0.3	Endoplasmic reticulum	Membrane	0.0065	0.0093	0.0002	0.0272	0.0498	0.7218	0.0001	0.1306	0.0098	0.0447
SS50377_10352	EST49419.1	Hypothetical protein	-	-	-	1.25668	0.000866156	2.05203	8.0248e-09	OG5_ssal|SS50377_10353	Hypothetical protein	N/A	N/A	noGene	noGene	noGene	noGene	noGene	noGene	n.a.	n.a.	0	0	0	Nucleus	1		0	Cytoplasm	Soluble	0.1669	0.4552	0.0102	0.0084	0.0133	0.1572	0.0012	0.0822	0.0993	0.0062
SS50377_10353	EST49143.1	Hypothetical protein	-	-	-	1.73991	2.82723e-05	2.17243	6.36315e-08	OG5_ssal|SS50377_10353	Hypothetical protein	N/A	N/A	noGene	noGene	noGene	noGene	noGene	noGene	n.a.	n.a.	0	0	0	Cytoplasm	0.7	C:nucleus	0.3	Cytoplasm	Soluble	0.1478	0.5896	0.0002	0.0021	0.0077	0.0403	0.0005	0.0795	0.13	0.0023
SS50377_10355	EST49144.1	Hypothetical protein	-	-	-	-0.145842	0.890924	0.48567	0.57304	OG5_ssal|SS50377_10344	Hypothetical protein	N/A	N/A	noGene	noGene	noGene	noGene	noGene	noGene	n.a.	n.a.	0	0	0	extracellular space	1		0	Endoplasmic reticulum	Membrane	0.0696	0.1622	0.0176	0.1221	0.0573	0.3434	0.0036	0.0833	0.0175	0.1233
SS50377_10357	EST49145.1	Cysteine-rich membrane protein 2	-	-	-	1.04848	0.000491742	0.89633	0.00245618	OG5_einv|EIN_200440	Cysteine-rich membrane protein 2	N/A	N/A	noGene	noGene	noGene	noGene	noGene	noGene	IPR009030;	Growth factor receptor cysteine-rich domain superfamily	0	TRANSMEM 1857 1880 Helical. {ECO:0000256|SAM:Phobius}.	0	Cell membrane	0.94		0	Cell membrane	Membrane	0.0196	0.0046	0.0081	0.0175	0.9363	0.0037	0.0008	0.0022	0.0023	0.005
SS50377_10358	EST49146.1	Kinase, ULK	-	-	-	-0.646031	0.467087	-0.566133	0.504477	OG5_127026	Kinase, ULK	N/A	N/A	GL50581_75_Kinase, NEK	nodata	nodata	GL50803_92498_Kinase, NEK	0.755901	nodata_thiscondition	IPR011009;IPR000719;IPR008271;	Protein kinase-like domain superfamily;Protein kinase domain;Serine/threonine-protein kinase, active site	0	0	0	Cytoplasm	0.7	C:nucleus	0.3	Cytoplasm	Soluble	0.0963	0.6998	0.0113	0.0128	0.0038	0.0371	0.0043	0.0146	0.1062	0.0138
SS50377_10359	EST49147.1	Kinase, AGC PKA	-	-	-	1.4237	1.22965e-06	0.452014	0.154893	OG5_126748	Kinase, AGC PKA	N/A	N/A	GL50581_1371_Kinase, AGC PKA	nodata	nodata	GL50803_11214_Kinase, AGC PKA	nodata	nodata	IPR000961;IPR011009;IPR000719;IPR008271;	AGC-kinase, C-terminal;Protein kinase-like domain superfamily;Protein kinase domain;Serine/threonine-protein kinase, active site	0	0	0	Cytoplasm	1		0	Cytoplasm	Soluble	0.0307	0.8924	0.0016	0.0036	0.0013	0.0023	0.0081	0.0006	0.0357	0.0236
SS50377_10360	EST49148.1	Ribosomal protein L18	-	-	-	0.0338362	0.908179	-0.622635	0.00294454	OG5_127236	Ribosomal protein L18	N/A	N/A	GL50581_332_Ribosomal protein L18	nodata	nodata	GL50803_11950_Ribosomal protein L18	nodata	nodata	IPR036227;IPR000039;IPR021131;	Ribosomal L18e/L15P superfamily;Ribosomal protein L18e;Ribosomal protein L18e/L15P	0	0	0	Mitochondrion	0.93		0	Cytoplasm	Soluble	0.4688	0.5046	0.0022	0.0096	0.0055	0.0003	0.0003	0.0004	0.0004	0.0079
SS50377_10361	EST49149.1	Hypothetical protein	-	-	-	0.0946112	0.755244	0.0410243	0.888231	SS50377_10361	Hypothetical protein	N/A	N/A	noGene	noGene	noGene	noGene	noGene	noGene	n.a.	n.a.	0	0	0	Cytoplasm	0.7	C:nucleus	0.3	Cytoplasm	Soluble	0.2154	0.48	0.0058	0.0436	0.0076	0.0454	0.0147	0.0338	0.142	0.0117
SS50377_10362	EST49150.1	hypothetical protein	-	-	-	1.1354	0.00370575	1.71675	2.16715e-06	OG5_128380	hypothetical protein	N/A	N/A	noGene	noGene	noGene	noGene	noGene	noGene	IPR011989;IPR016024;IPR004083;IPR029347;	Armadillo-like helical;Armadillo-type fold;Regulatory associated protein of TOR;Raptor, N-terminal CASPase-like domain	0	0	0	Nucleus	1		0	Cytoplasm	Soluble	0.1228	0.8191	0.0001	0.0009	0.0048	0.0039	0	0.0293	0.0188	0.0004
SS50377_10363	EST49151.1	Rap/ran-GAP family protein	-	-	-	0.429779	0.228641	0.417598	0.213615	OG5_131700	Rap/ran-GAP family protein	N/A	N/A	noGene	noGene	noGene	noGene	noGene	noGene	IPR035974;IPR000331;	Rap/Ran-GAP superfamily;Rap GTPase activating protein domain	0	0	0	Mitochondrion	0.95		0	Cytoplasm	Soluble	0.2726	0.5098	0.0049	0.0786	0.006	0.0322	0.0039	0.0409	0.0453	0.0057
SS50377_10364	EST49152.1	hypothetical protein	-	-	-	0.7405	0.0631036	1.45244	5.78357e-05	OG5_130416	hypothetical protein	N/A	N/A	GL50581_1773_Protein phosphatases PP1 regulatory subunit SDS22	nodata	nodata	GL50803_17567_Protein phosphatases PP1 regulatory subunit SDS22	nodata	nodata	IPR001611;IPR032675;	Leucine-rich repeat;Leucine-rich repeat domain superfamily	0	0	0	Nucleus	1		0	Cytoplasm	Soluble	0.1869	0.645	0.0002	0.0022	0.0037	0.0105	0.0009	0.092	0.0582	0.0004
SS50377_10366	EST49153.1	Hypothetical protein	-	-	-	-0.421933	0.239117	-0.663237	0.039276	SS50377_10366	Hypothetical protein	N/A	N/A	noGene	noGene	noGene	noGene	noGene	noGene	n.a.	n.a.	0	0	0	Nucleus	1		0	Cytoplasm	Soluble	0.3054	0.404	0.0065	0.1746	0.0021	0.0155	0.0072	0.0327	0.0518	0.0002
SS50377_10367	EST49154.1	Hypothetical protein	-	-	-	-0.119208	0.919087	0.381287	0.703992	SS50377_10367	Hypothetical protein	N/A	N/A	noGene	noGene	noGene	noGene	noGene	noGene	n.a.	n.a.	0	0	0	Mitochondrion	1		0	Mitochondrion	Membrane	0.0289	0.1167	0.0009	0.743	0.0008	0.0039	0.0001	0.0004	0.0002	0.1052
SS50377_10368	EST49155.1	Hypothetical protein	-	-	-	-1.08907	0.098374	-0.26131	0.699745	SS50377_10368	Hypothetical protein	N/A	N/A	noGene	noGene	noGene	noGene	noGene	noGene	IPR000477;	Reverse transcriptase domain	0	0	0	Nucleus	1		0	Cytoplasm	Soluble	0.2324	0.3759	0.0144	0.1561	0.0094	0.0997	0.0038	0.0338	0.0308	0.0438
SS50377_10369	EST49156.1	Endoribonuclease L-PSP	-	-	-	0.232575	0.665599	-0.487261	0.286759	OG5_127536	Endoribonuclease L-PSP	N/A	N/A	noGene	noGene	noGene	noGene	noGene	noGene	IPR035959;IPR006175;	RutC-like superfamily;YjgF/YER057c/UK114 family	0	0	0	Cytoplasm	0.51	C:nucleus	0.49	Cell membrane	Membrane	0.0128	0.0306	0.2033	0.1005	0.5219	0.0006	0.0015	0.021	0.1075	0.0004
SS50377_10370	EST49157.1	Serine/threonine-protein phosphatase 2A	-	-	-	1.43678	1.47201e-07	0.925168	0.000878925	OG5_127382	Serine/threonine-protein phosphatase 2A	N/A	N/A	GL50581_1324_Ser/Thr phosphatase 2A, 65kDa reg sub A	nodata	nodata	GL50803_7439_Ser/Thr phosphatase 2A, 65kDa reg sub A	nodata	nodata	IPR011989;IPR016024;IPR021133;	Armadillo-like helical;Armadillo-type fold;HEAT, type 2	0	0	0	Nucleus	1		0	Cytoplasm	Soluble	0.1438	0.6679	0.0014	0.0036	0.0093	0.0237	0.0028	0.0549	0.0894	0.0032
SS50377_10371	EST49158.1	Hypothetical protein	-	-	-	-0.0596567	0.914773	0.141707	0.773086	SS50377_10371	Hypothetical protein	N/A	N/A	noGene	noGene	noGene	noGene	noGene	noGene	n.a.	n.a.	0	0	0	Nucleus	1		0	Nucleus	Soluble	0.5442	0.4181	0	0.0016	0.0009	0.001	0.0001	0.0296	0.0043	0
SS50377_10372	EST49159.1	Hypothetical protein	-	-	-	0.483517	0.220875	0.505947	0.167226	SS50377_10372	Hypothetical protein	N/A	N/A	noGene	noGene	noGene	noGene	noGene	noGene	n.a.	n.a.	0	0	0	Nucleus	1		0	Cytoplasm	Soluble	0.3427	0.3695	0.0202	0.1062	0.0058	0.0038	0.1149	0.0015	0.0314	0.0039
SS50377_10373	EST49160.1	Metal-dependent hydrolase related to alanyl-tRNA synthetase	-	-	-	1.60875	1.34882e-21	2.001	1.98727e-33	OG5_130189	Metal-dependent hydrolase related to alanyl-tRNA synthetase	N/A	N/A	GL50581_4302_Metal-dependent hydrolase related to alanyl-tRNA synthetase	nodata	nodata	GL50803_15078_Metal-dependent hydrolase related to alanyl-tRNA synthetase	nodata	nodata	IPR018163;IPR012947;	Threonyl/alanyl tRNA synthetase, class II-like, putative editing domain superfamily;Threonyl/alanyl tRNA synthetase, SAD	0	0	0	Cytoplasm	0.7	C:nucleus	0.3	Cytoplasm	Soluble	0.0727	0.7195	0.0048	0.0049	0.0086	0.0077	0.0091	0.0079	0.1354	0.0295
SS50377_10374	EST49161.1	Kinase, CMGC MAPK	-	-	-	0.744136	0.0015176	-0.0315762	0.915992	OG5_126781	Kinase, CMGC MAPK	N/A	2.7.11.24 (Mitogen-activated protein kinase)	GL50581_1780_Kinase, CMGC MAPK	nodata	nodata	GL50803_17563_Kinase, CMGC MAPK	nodata	nodata	IPR011009;IPR003527;IPR000719;IPR017441;IPR008271;	Protein kinase-like domain superfamily;Mitogen-activated protein (MAP) kinase, conserved site;Protein kinase domain;Protein kinase, ATP binding site;Serine/threonine-protein kinase, active site	0	0	0	Cytoplasm	0.7	C:nucleus	0.3	Cytoplasm	Soluble	0.0658	0.8528	0.0017	0.0013	0.0022	0.0075	0.0011	0.0059	0.0593	0.0025
SS50377_10375	EST49162.1	hypothetical protein	-	-	-	-0.204306	0.597854	-0.439984	0.181652	OG5_202691	hypothetical protein	N/A	N/A	GL50581_4204_Hypothetical protein	nodata	nodata	GL50803_16812_Hypothetical protein	nodata	nodata	n.a.	n.a.	0	0	0	Nucleus	1		0	Nucleus	Soluble	0.6893	0.1976	0.0018	0.0856	0.0042	0.0039	0.0016	0.0086	0.0046	0.0028
SS50377_10376	EST49163.1	Hypothetical protein	-	-	-	0.307347	0.751898	-0.513851	0.552568	SS50377_10376	Hypothetical protein	N/A	N/A	noGene	noGene	noGene	noGene	noGene	noGene	n.a.	n.a.	0	0	0	Mitochondrion	1		0	Mitochondrion	Soluble	0.3661	0.2204	0.0025	0.401	0.0027	0.0012	0.0004	0.0009	0.0009	0.004
SS50377_10377	EST49164.1	Hypothetical protein	-	-	-	0.698898	0.0868831	-0.369591	0.396526	SS50377_10377	Hypothetical protein	N/A	N/A	noGene	noGene	noGene	noGene	noGene	noGene	n.a.	n.a.	0	0	0	Nucleus	1		0	Cytoplasm	Soluble	0.3622	0.3783	0.0051	0.0136	0.0069	0.0451	0.0014	0.0408	0.1422	0.0044
SS50377_10378	EST49165.1	hypothetical protein	-	-	-	-1.35673	5.02192e-05	-1.36947	2.24071e-05	OG5_201134	hypothetical protein	N/A	N/A	GL50581_1299_Hypothetical protein with antisense transcription	nodata	nodata	GL50803_3883_Hypothetical protein with antisense transcription	nodata	nodata	n.a.	n.a.	0	0	0	Cytoplasm	0.7	C:nucleus	0.3	Cytoplasm	Soluble	0.3201	0.5623	0.0014	0.0877	0.0027	0.0024	0.0023	0.0021	0.0017	0.0173
SS50377_10379	EST49166.1	Hypothetical protein	-	-	-	-1.40069	2.67893e-07	-1.62688	8.27453e-10	SS50377_10379	Hypothetical protein	N/A	N/A	noGene	noGene	noGene	noGene	noGene	noGene	n.a.	n.a.	0	0	0	Nucleus	1		0	Mitochondrion	Soluble	0.1621	0.1377	0.0198	0.6424	0.0055	0.0023	0.0162	0.0013	0.007	0.0057
SS50377_10380	EST49167.1	hypothetical protein	-	-	-	-0.17594	0.649233	1.44159	2.11416e-07	OG5_194080	hypothetical protein	N/A	N/A	GL50581_2778_Hypothetical protein	nodata	nodata	GL50803_16485_Hypothetical protein	nodata	nodata	IPR008493;IPR031318;	Domain of unknown function DUF775;OPI10 family	0	0	0	Nucleus	1	0	0	Cytoplasm	Soluble	0.3688	0.3764	0.0054	0.1318	0.0033	0.0143	0.0032	0.0415	0.0537	0.0016
SS50377_10381	EST49168.1	Hypothetical protein	-	-	-	-0.368829	0.55727	0.208446	0.726827	SS50377_10381	Hypothetical protein	N/A	N/A	noGene	noGene	noGene	noGene	noGene	noGene	n.a.	n.a.	0	0	0	Cytoplasm	0.7	C:nucleus	0.3	Cytoplasm	Soluble	0.15	0.4425	0.0001	0.0006	0.0036	0.0809	0	0.1544	0.1674	0.0004
SS50377_10382	EST49169.1	Serine/threonine-protein phosphatase	-	-	-	2.06961	1.56486e-28	0.414008	0.0464811	OG5_202732	Serine/threonine-protein phosphatase	N/A	3.1.3.16 (Protein-serine/threonine phosphatase)	GL50581_4281_Serine/threonine protein phosphatase 5	nodata	nodata	GL50803_31309_Serine/threonine protein phosphatase 5	nodata	nodata	IPR004843;IPR029052;IPR006186;	Calcineurin-like phosphoesterase domain, ApaH type;Metallo-dependent phosphatase-like;Serine/threonine-specific protein phosphatase/bis(5-nucleosyl)-tetraphosphatase	0	0	0	Cytoplasm	0.7	C:nucleus	0.3	Nucleus	Soluble	0.4707	0.4511	0.0012	0.0144	0.0118	0.0028	0.0055	0.0044	0.0046	0.0335
SS50377_10383	EST49170.1	Hypothetical protein	-	-	-	-0.804259	0.258051	0.390574	0.560828	SS50377_10383	Hypothetical protein	N/A	N/A	noGene	noGene	noGene	noGene	noGene	noGene	n.a.	n.a.	0	0	0	Cytoplasm	0.7	C:nucleus	0.3	Cytoplasm	Soluble	0.3836	0.5053	0.004	0.0161	0.0014	0.0104	0.0149	0.0089	0.0546	0.0007
SS50377_10384	EST49171.1	Dual specificity phosphatase	-	-	-	-1.05244	1.56122e-05	-1.67485	6.66929e-13	OG5_127982	Dual specificity phosphatase	N/A	N/A	GL50581_2691_Dual specificity protein phosphatase 12	nodata	nodata	GL50803_36315_Dual specificity protein phosphatase 12	nodata	nodata	n.a.	n.a.	0	0	0	Cytoplasm	0.7	C:nucleus	0.3	Extracellular	Soluble	0.0723	0.0881	0.6547	0.1769	0.0055	0	0	0.0002	0.0023	0
SS50377_10385	EST49172.1	Centrin	-	-	-	-0.873368	1.29242e-06	-0.225374	0.243855	OG5_185021	Centrin	N/A	N/A	noGene	noGene	noGene	noGene	noGene	noGene	IPR011992;	EF-hand domain pair	0	0	0	Cytoplasm	0.7	C:nucleus	0.3	Cytoplasm	Soluble	0.2457	0.6591	0.0018	0.0154	0.0016	0.0028	0.0295	0.0022	0.038	0.0039
SS50377_10386	EST49173.1	Tubulin tyrosine ligase	-	-	-	-0.843488	0.00323151	0.0903207	0.778176	OG5_130582	Tubulin tyrosine ligase	N/A	N/A	GL50581_2411_Tubulin tyrosine ligase	nodata	nodata	GL50803_14498_Tubulin tyrosine ligase	nodata	nodata	IPR013815;IPR004344;IPR027751;	ATP-grasp fold, subdomain 1;Tubulin-tyrosine ligase/Tubulin polyglutamylase;Probable tubulin polyglutamylase TTLL9	0	0	0	Nucleus	1		0	Cytoplasm	Soluble	0.3918	0.4637	0.002	0.0991	0.0021	0.0147	0.001	0.0079	0.0081	0.0096
SS50377_10387	EST49174.1	Lecithin-cholesterol acyltransferase	-	-	-	0.935522	0.00222961	0.601016	0.0502264	OG5_169178	Lecithin-cholesterol acyltransferase	N/A	N/A	GL50581_3702_Hypothetical protein	nodata	nodata	GL50803_24603_Hypothetical protein	nodata	nodata	IPR029058;IPR003386;	Alpha/Beta hydrolase fold;Lecithin:cholesterol/phospholipid:diacylglycerol acyltransferase	0	TRANSMEM 16 37 Helical. {ECO:0000256|SAM:Phobius}.; TRANSMEM 49 65 Helical. {ECO:0000256|SAM:Phobius}.	0	Endomembrane system	0.95	C:plasma membrane	0.35	Endoplasmic reticulum	Membrane	0.0012	0.0017	0.0298	0.0016	0.0194	0.771	0.0001	0.0596	0.1154	0.0003
SS50377_10389	EST49175.1	Kinase	-	-	-	-0.410495	0.297219	0.200579	0.607946	OG5_202664	Kinase	N/A	N/A	GL50581_4158_Kinase	nodata	nodata	GL50803_137730_Kinase	nodata	nodata	IPR011009;IPR000719;IPR017441;	Protein kinase-like domain superfamily;Protein kinase domain;Protein kinase, ATP binding site	0	TRANSMEM 403 421 Helical. {ECO:0000256|SAM:Phobius}.	0	Cytoplasm	0.7	C:nucleus	0.3	Endoplasmic reticulum	Membrane	0.0163	0.0138	0.001	0.0326	0.0774	0.6597	0.0009	0.1236	0.0397	0.0349
SS50377_10390	EST49176.1	Hypothetical protein	-	-	-	0.00994816	0.992883	-0.147	0.834126	SS50377_10390	Hypothetical protein	N/A	N/A	noGene	noGene	noGene	noGene	noGene	noGene	n.a.	n.a.	0	0	0	Nucleus	1	0	0	Nucleus	Soluble	0.8075	0.1698	0.0002	0.0188	0.0007	0.0008	0.0004	0.0007	0.0002	0.0009
SS50377_10392	EST49177.1	Histone acetyltransferase Elp3	-	Table 3	FeS cluster protein	2.91243	2.90653e-52	2.53828	7.12687e-40	OG5_127324	Histone acetyltransferase Elp3	N/A	N/A	GL50581_2520_Histone acetyltransferase Elp3	nodata	nodata	GL50803_16639_Histone acetyltransferase Elp3	nodata	nodata	IPR016181;IPR039661;IPR034687;IPR006638;IPR032432;IPR007197;IPR023404;	Acyl-CoA N-acyltransferase;ELP3/YhcC;Elongator complex protein 3-like;Elp3/MiaB/NifB;Radical SAM, C-terminal extension;Radical SAM;Radical SAM, alpha/beta horseshoe	0	0	0	Nucleus	1		0	Peroxisome	Soluble	0.0073	0.2154	0.0024	0.036	0.0031	0.0033	0.0132	0.0002	0.0027	0.7164
SS50377_10393	EST49178.1	Hypothetical protein	-	-	-	-0.367994	0.262651	-0.474907	0.11068	SS50377_10393	Hypothetical protein	N/A	N/A	noGene	noGene	noGene	noGene	noGene	noGene	n.a.	n.a.	0	0	0	Cytoplasm	0.7	C:nucleus	0.3	Cytoplasm	Soluble	0.2195	0.5778	0.0008	0.003	0.005	0.0342	0.0001	0.0994	0.0601	0.0002
SS50377_10394	EST49179.1	Hypothetical protein	-	-	-	0.287449	0.519618	-1.03226	0.0093162	SS50377_10394	Hypothetical protein	N/A	N/A	noGene	noGene	noGene	noGene	noGene	noGene	n.a.	n.a.	0	0	0	Nucleus	1		0	Nucleus	Soluble	0.647	0.3437	0.0004	0.0058	0.0005	0.0008	0.0002	0.0001	0.0004	0.0012
SS50377_10395	EST49180.1	Myotubularin-related family protein	-	-	-	1.09988	0.00464748	0.895827	0.0191858	OG5_128818	Myotubularin-related family protein	N/A	N/A	GL50581_2173_Phosphatase	nodata	nodata	GL50803_13875_Phosphatase	nodata	nodata	IPR010569;IPR030564;IPR029021;IPR016130;	Myotubularin-like phosphatase domain;Myotubularin family;Protein-tyrosine phosphatase-like;Protein-tyrosine phosphatase, active site	0	0	0	Cytoplasm	0.7	C:nucleus	0.3	Cytoplasm	Soluble	0.1561	0.7084	0.0024	0.0459	0.0047	0.0261	0.0012	0.0192	0.0244	0.0117
SS50377_10396	EST49181.1	Oligosaccharyl transferase STT3 subunit	-	-	-	1.37722	4.40681e-06	0.886969	0.00357494	OG5_126840	Oligosaccharyl transferase STT3 subunit	GO:0016020	N/A	GL50581_675_Hypothetical protein	nodata	nodata	GL50803_137685_Hypothetical protein	nodata	nodata	IPR003674;	Oligosaccharyl transferase, STT3 subunit	0	TRANSMEM 12 30 Helical. {ECO:0000256|SAM:Phobius}.; TRANSMEM 138 157 Helical. {ECO:0000256|SAM:Phobius}.; TRANSMEM 194 213 Helical. {ECO:0000256|SAM:Phobius}.; TRANSMEM 219 239 Helical. {ECO:0000256|SAM:Phobius}.; TRANSMEM 246 263 Helical. {ECO:0000256|SAM:Phobius}.; TRANSMEM 269 288 Helical. {ECO:0000256|SAM:Phobius}.; TRANSMEM 309 326 Helical. {ECO:0000256|SAM:Phobius}.; TRANSMEM 368 389 Helica…	0	Endomembrane system	0.94	C:plasma membrane	0.41	Endoplasmic reticulum	Membrane	0	0	0	0.0018	0.0845	0.4505	0	0.3537	0.1092	0.0001
SS50377_10397	EST49182.1	Beta-giardin	-	-	-	-0.267856	0.461717	-0.493713	0.115424	OG5_191721	Beta-giardin	N/A	N/A	GL50581_2741_Beta-giardin	-1.06602	nd_thiscondition	GL50803_4812_Beta-giardin	nodata	nodata	IPR008374;	SF-assemblin/beta-giardin	0	0	0	Cytoplasm	0.7	C:nucleus	0.3	Cytoplasm	Soluble	0.2172	0.5723	0.0005	0.018	0.0065	0.0085	0.0019	0.1101	0.0643	0.0006
SS50377_10398	EST49183.1	Hypothetical protein	-	-	-	0.379826	0.369877	0.735011	0.0440007	SS50377_10398	Hypothetical protein	N/A	N/A	noGene	noGene	noGene	noGene	noGene	noGene	n.a.	n.a.	0	0	0	Cytoplasm	0.7	C:nucleus	0.3	Cytoplasm	Soluble	0.1889	0.7311	0.0005	0.0032	0.0059	0.0065	0.0002	0.0269	0.0351	0.0018
SS50377_10399	EST49184.1	hypothetical protein	-	-	-	1.12406	0.0769865	1.19922	0.0426679	OG5_201134	hypothetical protein	N/A	N/A	GL50581_1299_Hypothetical protein with antisense transcription	nodata	nodata	GL50803_3883_Hypothetical protein with antisense transcription	nodata	nodata	n.a.	n.a.	0	0	0	Mitochondrion	1		0	Nucleus	Soluble	0.4199	0.4191	0.0014	0.1178	0.0017	0.0086	0.0078	0.0092	0.0114	0.0033
SS50377_10400	EST49185.1	Transcription elongation factor Ef1 like domain-containing protein	-	-	-	0.542279	0.126575	-0.786894	0.0174999	SS50377_10400	Transcription elongation factor Ef1 like domain-containing protein	N/A	N/A	noGene	noGene	noGene	noGene	noGene	noGene	n.a.	n.a.	0	0	0	Nucleus	1		0	Nucleus	Soluble	0.9903	0.0088	0	0.0007	0.0001	0	0	0.0001	0	0
SS50377_10401	EST49186.1	Ankyrin repeat-containing protein	-	-	-	0.165203	0.766793	0.430461	0.341947	OG5_137833	Ankyrin repeat-containing protein	N/A	N/A	GL50581_222_Kinase, NEK	nodata	nodata	noGene	noGene	noGene	IPR002110;IPR020683;IPR036770;	Ankyrin repeat;Ankyrin repeat-containing domain;Ankyrin repeat-containing domain superfamily	0	0	0	Cytoplasm	0.7	C:nucleus	0.3	Cytoplasm	Soluble	0.1604	0.681	0.0002	0.0427	0.008	0.0048	0.0076	0.0716	0.0159	0.0079
SS50377_10402	EST49187.1	hypothetical protein	-	-	-	0.328996	0.290511	0.0175642	0.957873	SS50377_10402	hypothetical protein	N/A	N/A	noGene	noGene	noGene	noGene	noGene	noGene	n.a.	n.a.	0	0	0	Cytoplasm	0.7	C:nucleus	0.3	Mitochondrion	Soluble	0.0724	0.0964	0.0009	0.8178	0.0009	0.0017	0.002	0.0023	0.0005	0.0052
SS50377_10403	EST49188.1	Hypothetical protein	-	-	-	0.560578	0.130965	-0.585261	0.0992683	SS50377_10403	Hypothetical protein	N/A	N/A	noGene	noGene	noGene	noGene	noGene	noGene	n.a.	n.a.	0	0	0	Nucleus	1		0	Nucleus	Soluble	0.6888	0.2059	0.0036	0.0932	0.0029	0.0008	0.0004	0.0018	0.001	0.0016
SS50377_10405	EST49189.1	hypothetical protein	-	-	-	0.0846837	0.830847	-0.629352	0.0367874	OG5_127416	hypothetical protein	N/A	N/A	GL50581_4526_Topoisomerase I-related protein	nodata	nodata	GL50803_16285_Topoisomerase I-related protein	nodata	nodata	n.a.	n.a.	0	0	0	Nucleus	1		0	Cytoplasm	Soluble	0.1773	0.5963	0.0029	0.1161	0.0046	0.0244	0.0075	0.0191	0.0291	0.0226
SS50377_10406	EST49190.1	Transmembrane domain-containing protein	-	-	-	1.087	3.4499e-08	-0.741669	0.000231207	OG5_201006	Transmembrane domain-containing protein	N/A	N/A	GL50581_1078_Hypothetical protein	nodata	nodata	GL50803_15244_Hypothetical protein	-0.906493	-0.824622	n.a.	n.a.	0	TRANSMEM 20 41 Helical. {ECO:0000256|SAM:Phobius}.; TRANSMEM 53 74 Helical. {ECO:0000256|SAM:Phobius}.; TRANSMEM 80 97 Helical. {ECO:0000256|SAM:Phobius}.; TRANSMEM 133 152 Helical. {ECO:0000256|SAM:Phobius}.	0	Endomembrane system	0.59	C:plasma membrane	0.52	Endoplasmic reticulum	Membrane	0	0	0	0.0013	0.0464	0.4885	0	0.4428	0.0209	0.0001
SS50377_10407	EST49191.1	Hypothetical protein	-	-	-	-0.571115	0.00318235	-0.335974	0.0860427	SS50377_10407	Hypothetical protein	N/A	N/A	noGene	noGene	noGene	noGene	noGene	noGene	n.a.	n.a.	0	0	0	Nucleus	1		0	Nucleus	Soluble	0.4615	0.3697	0.004	0.0107	0.0486	0.0278	0.006	0.0347	0.027	0.01
SS50377_10408	EST49192.1	Hypothetical protein	-	-	-	-1.02595	0.00233806	-1.47228	3.93174e-06	SS50377_10408	Hypothetical protein	N/A	N/A	noGene	noGene	noGene	noGene	noGene	noGene	n.a.	n.a.	0	0	0	Nucleus	1		0	Nucleus	Soluble	0.3847	0.3533	0.0005	0.0392	0.0078	0.0234	0.0233	0.081	0.0868	0
SS50377_10409	EST49193.1	Hypothetical protein	-	-	-	-0.237049	0.521015	-0.592915	0.0564735	SS50377_10409	Hypothetical protein	N/A	N/A	noGene	noGene	noGene	noGene	noGene	noGene	n.a.	n.a.	0	0	0	Nucleus	1		0	Cytoplasm	Soluble	0.3091	0.3467	0.0017	0.1725	0.0025	0.0047	0.1373	0.0032	0.0066	0.0157
SS50377_10410	EST49194.1	hypothetical protein	-	-	-	-1.33237	3.68035e-11	-1.44364	2.36706e-13	SS50377_10410	hypothetical protein	N/A	N/A	noGene	noGene	noGene	noGene	noGene	noGene	n.a.	n.a.	0	0	0	Nucleus	1		0	Cytoplasm	Soluble	0.2232	0.5623	0.0122	0.1358	0.0074	0.0081	0.0131	0.005	0.0231	0.0098
SS50377_10411	EST49195.1	Putative translation initiation factor SUI1	-	-	-	0.0457669	0.892125	-0.615838	0.0114543	SS50377_10411	Putative translation initiation factor SUI1	N/A	N/A	noGene	noGene	noGene	noGene	noGene	noGene	n.a.	n.a.	0	0	0	Cytoplasm	0.7	C:nucleus	0.3	Cytoplasm	Soluble	0.3181	0.5761	0.0063	0.0566	0.0175	0.0035	0.003	0.008	0.0069	0.0038
SS50377_10412	EST49196.1	Hypothetical protein	-	-	-	-1.28063	0.00514775	-0.980299	0.0222806	SS50377_10412	Hypothetical protein	N/A	N/A	noGene	noGene	noGene	noGene	noGene	noGene	n.a.	n.a.	0	0	0	Cytoplasm	0.7	C:nucleus	0.3	Nucleus	Soluble	0.5563	0.2472	0.0162	0.0087	0.0589	0.0091	0.0002	0.0387	0.0636	0.001
SS50377_10413	EST49197.1	Hypothetical protein	-	-	-	-0.563491	0.259741	0.237611	0.619363	OG5_131431	Hypothetical protein	N/A	N/A	noGene	noGene	noGene	noGene	noGene	noGene	n.a.	n.a.	0	0	0	Cytoplasm	0.7	C:nucleus	0.3	Cytoplasm	Soluble	0.1113	0.7543	0	0.0009	0.0012	0.0114	0	0.1081	0.0127	0
SS50377_10414	EST49198.1	Hypothetical protein	-	-	-	-0.500774	0.565443	0.356638	0.649739	SS50377_10414	Hypothetical protein	N/A	N/A	noGene	noGene	noGene	noGene	noGene	noGene	n.a.	n.a.	0	0	0	Cytoplasm	0.7	C:nucleus	0.3	Nucleus	Soluble	0.5056	0.4458	0.0004	0.0038	0.0011	0.0063	0.0002	0.0122	0.0245	0.0004
SS50377_10416	EST49199.1	Ribosomal protein S29A	-	-	-	-0.409827	0.174386	-0.835657	0.0020102	OG5_127205	Ribosomal protein S29A	GO:0005840	N/A	GL50581_4246_Ribosomal protein S29A	nd_thiscondition	-0.853162	GL50803_39483_Ribosomal protein S29A	nodata	nodata	IPR039744;IPR001209;IPR018271;	40S ribosomal protein S29/30S ribosomal protein S14 type Z;Ribosomal protein S14;Ribosomal protein S14, conserved site	0	0	0	Cytoplasm	0.7	C:nucleus	0.3	Mitochondrion	Soluble	0.0996	0.0499	0.2045	0.6433	0.001	0	0.0014	0.0001	0.0002	0.0001
SS50377_10417	EST49200.1	DNA repair helicase RAD3	-	Table 3	FeS cluster protein	1.33597	3.2914e-07	1.42365	1.62056e-08	OG5_127585	DNA repair helicase RAD3	N/A	N/A	GL50581_2184_TFIIH basal transcription factor complex helicase subunit	nodata	nodata	GL50803_4328_TFIIH basal transcription factor complex helicase subunit	nodata	nodata	IPR006555;IPR010614;IPR002464;IPR014013;IPR006554;IPR027417;IPR013020;	ATP-dependent helicase, C-terminal;DEAD2;DNA/RNA helicase, ATP-dependent, DEAH-box type, conserved site;Helicase superfamily 1/2, ATP-binding domain, DinG/Rad3-type;Helicase-like, DEXD box c2 type;P-loop containing nucleoside triphosphate hydrolase;ATP-dependent helicase Rad3/Chl1-like	0	0	SUBCELLULAR LOCATION: Nucleus {ECO:0000256|SAAS:SAAS00553264}.	Nucleus	1		0	Cytoplasm	Soluble	0.2391	0.4586	0.0028	0.0591	0.0095	0.0154	0.0523	0.0106	0.0238	0.1287
SS50377_10418	EST49201.1	Hypothetical protein	-	-	-	0.454718	0.0232828	-1.00844	3.43394e-08	SS50377_10418	Hypothetical protein	N/A	N/A	noGene	noGene	noGene	noGene	noGene	noGene	n.a.	n.a.	0	TRANSMEM 50 71 Helical. {ECO:0000256|SAM:Phobius}.	0	Cytoplasm	0.7	C:nucleus	0.3	Golgi apparatus	Membrane	0.1469	0.0071	0.0074	0.0337	0.0824	0.2337	0.0268	0.4148	0.0465	0.0009
SS50377_10419	EST49202.1	26S proteasome non-ATPase regulatory subunit	Figure S4	-	Proteases	1.86968	1.14832e-16	-0.124319	0.67015	OG5_127933	26S proteasome non-ATPase regulatory subunit	N/A	N/A	GL50581_530_26S proteasome non-ATPase regulatory subunit 7	nodata	nodata	GL50803_7896_26S proteasome non-ATPase regulatory subunit 7	nodata	nodata	IPR000555;IPR037518;IPR033858;	JAB1/MPN/MOV34 metalloenzyme domain;MPN domain;26S Proteasome non-ATPase regulatory subunit 7/8	0	0	0	Cytoplasm	0.7	C:nucleus	0.3	Cytoplasm	Soluble	0.3054	0.553	0.0013	0.0074	0.0063	0.0117	0.0465	0.0101	0.057	0.0013
SS50377_10420	EST49203.1	Transmembrane domain-containing protein	-	-	-	-0.507042	0.314766	-0.630429	0.164395	SS50377_10420	Transmembrane domain-containing protein	N/A	N/A	noGene	noGene	noGene	noGene	noGene	noGene	n.a.	n.a.	0	0	0	Mitochondrion	1		0	Cytoplasm	Soluble	0.2913	0.4689	0.0004	0.058	0.004	0.0473	0.0004	0.0914	0.0293	0.009
SS50377_10421	EST49204.1	Protein phosphatase 2C	-	-	-	-0.0214995	0.912972	-0.787176	6.12093e-09	OG5_126741	Protein phosphatase 2C	N/A	N/A	GL50581_4005_Phosphatase	-0.774515	nd_thiscondition	GL50803_14404_Phosphatase_nodata_nodata,GL50803_14650_Ser/Thr phosphatase 2C, putative_nodata_nodata	Multientries	Multientries	IPR015655;IPR000222;IPR036457;IPR001932;	Protein phosphatase 2C family;PPM-type phosphatase, divalent cation binding;PPM-type phosphatase domain superfamily;PPM-type phosphatase domain	0	0	0	Nucleus	1		0	Cytoplasm	Soluble	0.1449	0.7124	0.0079	0.0023	0.0064	0.0062	0.0027	0.013	0.1005	0.0036
SS50377_10422	EST49205.1	Tetratricopeptide repeat protein	-	-	-	-0.507559	0.0166138	-0.660628	0.000910037	OG5_128799	Tetratricopeptide repeat protein	N/A	N/A	GL50581_4409_Tetratricopeptide repeat protein	nodata	nodata	GL50803_5949_Tetratricopeptide repeat protein	nodata	nodata	n.a.	n.a.	0	0	0	Nucleus	1		0	Cytoplasm	Soluble	0.3115	0.6243	0.0015	0.0175	0.0048	0.0046	0.0055	0.0029	0.0048	0.0225
SS50377_10423	EST49206.1	Hypothetical protein	-	-	-	-0.989773	0.00613123	-0.907383	0.00724642	SS50377_10423	Hypothetical protein	N/A	N/A	noGene	noGene	noGene	noGene	noGene	noGene	n.a.	n.a.	0	0	0	Cytoplasm	0.7	C:nucleus	0.3	Cytoplasm	Soluble	0.1278	0.5241	0.0009	0.0012	0.0054	0.0767	0.0001	0.064	0.1994	0.0004
SS50377_10424	EST49207.1	Hypothetical protein	-	-	-	-0.0379928	0.940736	-0.810532	0.0314112	SS50377_10424	Hypothetical protein	N/A	N/A	noGene	noGene	noGene	noGene	noGene	noGene	n.a.	n.a.	0	0	0	Mitochondrion	1		0	Cytoplasm	Soluble	0.199	0.518	0.0149	0.0899	0.0148	0.0415	0.0121	0.012	0.0771	0.0206
SS50377_10425	EST49208.1	Hypothetical protein	-	-	-	-1.25811	4.93953e-08	-1.01783	5.31404e-06	SS50377_10425	Hypothetical protein	N/A	N/A	noGene	noGene	noGene	noGene	noGene	noGene	n.a.	n.a.	0	0	0	Mitochondrion	1		0	Nucleus	Soluble	0.7413	0.1813	0.0031	0.0306	0.0041	0.018	0.0093	0.0023	0.0035	0.0065
SS50377_10426	EST49209.1	Protein phosphatase 2C	-	-	-	-0.323776	0.441821	0.254446	0.518924	OG5_139205	Protein phosphatase 2C	N/A	N/A	noGene	noGene	noGene	noGene	noGene	noGene	IPR015655;IPR000222;IPR036457;IPR001932;	Protein phosphatase 2C family;PPM-type phosphatase, divalent cation binding;PPM-type phosphatase domain superfamily;PPM-type phosphatase domain	0	0	0	Nucleus	1		0	Cytoplasm	Soluble	0.1634	0.5181	0.0156	0.0331	0.073	0.0403	0.0047	0.0688	0.0465	0.0367
SS50377_10427	EST49210.1	Hypothetical protein	-	-	-	-0.671709	0.130829	-0.56976	0.175765	SS50377_10427	Hypothetical protein	N/A	N/A	noGene	noGene	noGene	noGene	noGene	noGene	n.a.	n.a.	0	TRANSMEM 451 471 Helical. {ECO:0000256|SAM:Phobius}.	0	Cell membrane	0.91	C:endomembrane system	0.75	Endoplasmic reticulum	Membrane	0.0091	0.0108	0.0015	0.0732	0.344	0.3998	0.0027	0.0687	0.0784	0.0119
SS50377_10428	pseudogene	unspecified product	-	-	-	1.26319	3.36476e-06	1.76903	1.10298e-11	OG5_126610	unspecified product	N/A	N/A	GL50581_177_Phospholipid-transporting ATPase IA, putative	nodata	nodata	noGene	noGene	noGene	n.a.	n.a.	#N/A	#N/A	#N/A	Cell membrane	0.86	C:endomembrane system	0.25	Endoplasmic reticulum	Membrane	0.0158	0.002	0.0001	0.0031	0.4108	0.5037	0	0.0439	0.0134	0.0072
SS50377_10430	EST49211.1	Hypothetical protein	-	-	-	-0.590038	0.0213709	-1.06843	6.25259e-06	SS50377_10430	Hypothetical protein	N/A	N/A	noGene	noGene	noGene	noGene	noGene	noGene	n.a.	n.a.	0	0	0	Cytoplasm	0.7	C:nucleus	0.3	Nucleus	Soluble	0.376	0.2825	0.0022	0.1971	0.0074	0.0244	0.0157	0.0667	0.0257	0.0022
SS50377_10431	EST49212.1	Prefoldin subunit 4	-	-	-	0.408982	0.34386	-1.05014	0.00488792	OG5_128513	Prefoldin subunit 4	GO:0016272	N/A	GL50581_66_Hypothetical protein	nd_thiscondition	-0.748032	GL50803_1383_Hypothetical protein	nodata	nodata	IPR002777;IPR016661;	Prefoldin beta-like;Prefoldin, subunit 4	0	0	0	Cytoplasm	0.7	C:nucleus	0.3	Cytoplasm	Soluble	0.2775	0.5709	0.0068	0.0739	0.0031	0.0051	0.0224	0.0149	0.0221	0.0032
SS50377_10432	EST49213.1	Maf-like protein	-	-	-	-0.179294	0.415965	-1.07407	2.33402e-09	OG5_127554	Maf-like protein	GO:0005737	N/A	GL50581_3561_Maf-like protein yhdE	-0.706785	nd_thiscondition	GL50803_13889_Maf-like protein yhdE	nodata	nodata	IPR029001;IPR003697;	Inosine triphosphate pyrophosphatase-like;Maf-like protein	0	0	0	Cytoplasm	1		0	Cytoplasm	Soluble	0.0876	0.4874	0.0271	0.0555	0.0035	0.0163	0.2125	0.0022	0.054	0.0539
SS50377_10433	EST49214.1	hypothetical protein	-	-	-	2.12667	5.84693e-10	0.956258	0.00802476	OG5_186774	hypothetical protein	GO:0005786	N/A	GL50581_424_Signal recognition particle	nodata	nodata	GL50803_8916_Signal recognition particle 68kDa	nodata	nodata	IPR026258;IPR038253;	Signal recognition particle subunit SRP68;SRP68, N-terminal domain superfamily	0	0	0	Nucleus	1		0	Mitochondrion	Soluble	0.0122	0.0328	0.0019	0.9376	0.0006	0.0039	0.0062	0.0009	0.0014	0.0025
SS50377_10434	EST49215.1	hypothetical protein	-	-	-	0.682759	0.216307	0.117807	0.852111	OG5_232537	hypothetical protein	N/A	N/A	noGene	noGene	noGene	GL50803_8937_Hypothetical protein	nodata	nodata	n.a.	n.a.	0	0	0	Mitochondrion	0.97		0	Nucleus	Soluble	0.7866	0.1264	0.0008	0.0824	0.001	0.0005	0.0002	0.0008	0.0009	0.0004
SS50377_10435	EST49216.1	Hypothetical protein	-	-	-	-0.0136312	0.982632	0.00366108	0.99541	SS50377_10435	Hypothetical protein	N/A	N/A	noGene	noGene	noGene	noGene	noGene	noGene	n.a.	n.a.	0	0	0	Nucleus	1	0	0	Nucleus	Soluble	0.2772	0.2296	0.0005	0.0087	0.1733	0.0161	0.0007	0.2048	0.089	0.0002
SS50377_10436	EST49217.1	Membrane occupation and recognition nexus (Morn) repeat protein	-	-	-	0.554951	0.0255552	1.19485	1.26006e-07	OG5_141209	Membrane occupation and recognition nexus (Morn) repeat protein	N/A	N/A	GL50581_649_Phosphatidylinositol-4-phosphate 5-kinase, putative	nodata	nodata	GL50803_14628_Phosphatidylinositol-4-phosphate 5-kinase, putative	nodata	nodata	IPR003409;	MORN motif	0	0	0	extracellular space	1		0	Cytoplasm	Soluble	0.1403	0.6252	0.1411	0.0176	0.0309	0.0034	0.0037	0.0031	0.0161	0.0185
SS50377_10437	EST49218.1	Pospholipid-transporting ATPase	-	-	-	0.776871	0.0112522	1.1072	0.000117571	OG5_152258	Pospholipid-transporting ATPase	GO:0016021	N/A	GL50581_3570_Phospholipid-transporting ATPase IA, putative	nodata	nodata	GL50803_10019_Phospholipid-transporting ATPase IA, putative	nodata	nodata	IPR023299;IPR018303;IPR023298;IPR008250;IPR036412;IPR023214;IPR006539;IPR032631;IPR001757;IPR032630;IPR026871;	P-type ATPase, cytoplasmic domain N;P-type ATPase, phosphorylation site;P-type ATPase, transmembrane domain superfamily;P-type ATPase, A domain superfamily;HAD-like superfamily;HAD superfamily;P-type ATPase, subfamily IV;P-type ATPase, N-terminal;P-type ATPase;P-type ATPase, C-terminal;Phospholipid-transporting P-type ATPase	0	TRANSMEM 80 101 Helical. {ECO:0000256|SAM:Phobius}.; TRANSMEM 311 337 Helical. {ECO:0000256|SAM:Phobius}.; TRANSMEM 357 382 Helical. {ECO:0000256|SAM:Phobius}.; TRANSMEM 989 1009 Helical. {ECO:0000256|SAM:Phobius}.; TRANSMEM 1039 1056 Helical. {ECO:0000256|SAM:Phobius}.; TRANSMEM 1076 1096 Helical. {ECO:0000256|SAM:Phobius}.; TRANSMEM 1103 1126 Helical. {ECO:0000256|SAM:Phobius}.; TRANSMEM 1146 1…	0	Cell membrane	0.81	C:endomembrane system	0.77	Lysosome/Vacuole	Membrane	0.0005	0.0006	0	0.0009	0.2004	0.1163	0	0.0863	0.5948	0.0003
SS50377_10438	EST49219.1	Major facilitator superfamily protein	AdditionalFile9_FigureS7	-	MicrobialInteraction	0.611279	0.0129924	0.699708	0.00283303	OG5_126664	Major facilitator superfamily protein	GO:0016021	N/A	GL50581_2053_MDR-type permease_nodata_nodata,GL50581_2457_Multidrug resistance protein B_nodata_nodata	Multientries	Multientries	GL50803_16880_Multidrug resistance protein B_nodata_nodata,GL50803_8444_MDR-type permease_nodata_nodata	Multientries	Multientries	IPR011701;IPR020846;IPR036259;	Major facilitator superfamily;Major facilitator superfamily domain;MFS transporter superfamily	0	TRANSMEM 12 39 Helical. {ECO:0000256|SAM:Phobius}.; TRANSMEM 51 70 Helical. {ECO:0000256|SAM:Phobius}.; TRANSMEM 82 103 Helical. {ECO:0000256|SAM:Phobius}.; TRANSMEM 109 129 Helical. {ECO:0000256|SAM:Phobius}.; TRANSMEM 141 164 Helical. {ECO:0000256|SAM:Phobius}.; TRANSMEM 170 187 Helical. {ECO:0000256|SAM:Phobius}.; TRANSMEM 199 220 Helical. {ECO:0000256|SAM:Phobius}.; TRANSMEM 226 246 Helical. …	0	Endomembrane system	0.1		0	Lysosome/Vacuole	Membrane	0.0001	0	0	0.0006	0.1988	0.1099	0	0.3355	0.3551	0
SS50377_10439	EST49220.1	hypothetical protein	-	-	-	-1.4445	2.56255e-13	-1.44565	1.52006e-13	OG5_202579	hypothetical protein	N/A	N/A	GL50581_4012_Hypothetical protein	-0.729901	nd_thiscondition	GL50803_24451_Hypothetical protein	nodata	nodata	IPR008996;	Cytokine IL1/FGF	0	0	0	Mitochondrion	1		0	Mitochondrion	Soluble	0.1359	0.3313	0.0083	0.4705	0.004	0.0009	0.0339	0.0008	0.0027	0.0116
SS50377_10440	EST49221.1	Hypothetical protein	-	-	-	-0.551931	0.464354	-0.740073	0.270865	OG5_ssal|SS50377_15681	Hypothetical protein	N/A	N/A	noGene	noGene	noGene	noGene	noGene	noGene	n.a.	n.a.	0	0	0	Nucleus	1		0	Nucleus	Soluble	0.8007	0.1658	0.0014	0.0277	0.0019	0.0003	0.0002	0.0005	0.0006	0.0009
SS50377_10441	EST49222.1	Hypothetical protein	-	-	-	0.743425	0.0438569	0.085782	0.847494	SS50377_10441	Hypothetical protein	N/A	N/A	noGene	noGene	noGene	noGene	noGene	noGene	n.a.	n.a.	0	0	0	Cytoplasm	0.7	C:nucleus	0.3	Nucleus	Soluble	0.7555	0.0848	0.0036	0.1207	0.0271	0.0013	0.0013	0.004	0.0009	0.0009
SS50377_10442	EST49223.1	Acyltransferase	-	-	-	-0.886142	0.256737	0.899006	0.165787	OG5_196639	Acyltransferase	N/A	N/A	GL50581_84_Hypothetical protein	nodata	nodata	GL50803_2692_Hypothetical protein	nodata	nodata	IPR002123;	Phospholipid/glycerol acyltransferase	0	TRANSMEM 36 63 Helical. {ECO:0000256|SAM:Phobius}.; TRANSMEM 75 94 Helical. {ECO:0000256|SAM:Phobius}.	0	Endomembrane system	0.92	C:plasma membrane	0.68	Endoplasmic reticulum	Membrane	0.004	0.0016	0	0.0083	0.0228	0.6075	0.0001	0.2868	0.0664	0.0025
SS50377_10443	EST49224.1	Hypothetical protein	-	-	-	-0.50503	0.149635	-0.732222	0.022171	SS50377_10443	Hypothetical protein	N/A	N/A	noGene	noGene	noGene	noGene	noGene	noGene	n.a.	n.a.	0	0	0	Nucleus	1		0	Nucleus	Soluble	0.6987	0.2492	0.0037	0.0412	0.0046	0.0002	0.0001	0.0006	0.0006	0.001
SS50377_10444	EST49225.1	SNF2 family and helicase domain-containing protein	-	-	-	0.820984	0.0145033	1.65497	5.80373e-08	OG5_127117	SNF2 family and helicase domain-containing protein	N/A	N/A	GL50581_2317_DNA-dependent ATPase, putative	nodata	nodata	GL50803_8228_DNA-dependent ATPase, putative	nodata	nodata	IPR031053;IPR014001;IPR001650;IPR027417;IPR038718;IPR000330;	Chromodomain-helicase-DNA-binding protein 1-like;Helicase superfamily 1/2, ATP-binding domain;Helicase, C-terminal;P-loop containing nucleoside triphosphate hydrolase;SNF2-like, N-terminal domain superfamily;SNF2-related, N-terminal domain	0	0	0	Nucleus	1		0	Cytoplasm	Soluble	0.4132	0.4168	0.0012	0.0279	0.029	0.0251	0.0079	0.0342	0.0213	0.0236
SS50377_10446	EST49226.1	hypothetical protein	-	-	-	-1.06368	0.0112911	-0.84744	0.0289337	OG5_201236	hypothetical protein	N/A	N/A	GL50581_1510_Hypothetical protein	nodata	nodata	GL50803_12105_Hypothetical protein	nodata	nodata	n.a.	n.a.	0	0	0	Nucleus	1		0	Cytoplasm	Soluble	0.2663	0.3824	0.0045	0.0149	0.006	0.0464	0.0035	0.1307	0.1422	0.0032
SS50377_10447	EST49227.1	Hypothetical protein	-	-	-	0.3116	0.347758	-0.0300601	0.93589	SS50377_10447	Hypothetical protein	N/A	N/A	noGene	noGene	noGene	noGene	noGene	noGene	n.a.	n.a.	0	0	0	Nucleus	1		0	Cytoplasm	Soluble	0.2756	0.4685	0.0086	0.0351	0.0018	0.0789	0.0011	0.0493	0.0791	0.002
SS50377_10448	EST49228.1	S1 RNA binding domain-containing protein	-	-	-	0.604325	0.169855	1.1058	0.00511505	OG5_126915	S1 RNA binding domain-containing protein	N/A	N/A	GL50581_1391_RRNA biogenesis protein RRP5	nodata	nodata	GL50803_14702_RRNA biogenesis protein RRP5	nodata	nodata	IPR012340;IPR022967;IPR003029;IPR011990;	Nucleic acid-binding, OB-fold;RNA-binding domain, S1;S1 domain;Tetratricopeptide-like helical domain superfamily	0	0	0	Cytoplasm	0.7	C:nucleus	0.3	Cytoplasm	Soluble	0.1503	0.7725	0.0001	0.0007	0.0056	0.009	0.0006	0.0277	0.0321	0.0015
SS50377_10450	EST49230.1	Hypothetical protein	-	-	-	0.996032	0.0133939	1.2654	0.00086891	SS50377_10450	Hypothetical protein	N/A	N/A	noGene	noGene	noGene	noGene	noGene	noGene	IPR012340;IPR003029;	Nucleic acid-binding, OB-fold;S1 domain	0	0	0	Cytoplasm	0.7	C:nucleus	0.3	Cytoplasm	Soluble	0.1159	0.7462	0.0014	0.0021	0.0082	0.0176	0.0008	0.0247	0.0799	0.0032
SS50377_10451	EST49231.1	Hypothetical protein	-	-	-	-0.543707	0.323904	-0.353773	0.500422	SS50377_10451	Hypothetical protein	N/A	N/A	noGene	noGene	noGene	noGene	noGene	noGene	n.a.	n.a.	0	0	0	Nucleus	1		0	Cytoplasm	Soluble	0.1806	0.4669	0.0016	0.2815	0.0019	0.0174	0.0025	0.028	0.0124	0.0073
SS50377_10452	EST49232.1	Hypothetical protein	-	-	-	-0.132609	0.703315	0.743886	0.00317505	SS50377_10452	Hypothetical protein	N/A	N/A	noGene	noGene	noGene	noGene	noGene	noGene	n.a.	n.a.	0	0	0	Nucleus	1		0	Cytoplasm	Soluble	0.2627	0.4584	0.0049	0.1494	0.0044	0.0342	0.0039	0.0493	0.03	0.0028
SS50377_10453	EST49233.1	Hypothetical protein	-	-	-	-0.21297	0.333133	-0.00433892	0.98685	SS50377_10453	Hypothetical protein	N/A	N/A	noGene	noGene	noGene	noGene	noGene	noGene	IPR001611;IPR032675;	Leucine-rich repeat;Leucine-rich repeat domain superfamily	0	0	0	Nucleus	1		0	Cytoplasm	Soluble	0.2225	0.4868	0.0013	0.0075	0.0017	0.043	0.0014	0.0666	0.1686	0.0006
SS50377_10454	EST49234.1	Hypothetical protein	-	-	-	-0.44893	0.441892	0.0351019	0.95086	SS50377_10454	Hypothetical protein	N/A	N/A	noGene	noGene	noGene	noGene	noGene	noGene	n.a.	n.a.	0	0	0	Cytoplasm	0.7	C:nucleus	0.3	Cytoplasm	Soluble	0.3186	0.5856	0.0006	0.0048	0.0008	0.0236	0.0001	0.0232	0.0427	0.0001
SS50377_10455	EST49235.1	Cathepsin B	Figure S4	-	Proteases	1.60312	7.91804e-11	1.88998	6.05634e-15	OG5_127800	Cathepsin B	N/A	N/A	GL50581_2946_Cathepsin B precursor_nodata_nodata,GL50581_3635_Cathepsin B precursor_nodata_nodata,GL50581_78_Cathepsin B precursor_nodata_nodata	Multientries	Multientries	GL50803_14019_Cathepsin B precursor_nodata_nodata,GL50803_16160_Cathepsin B precursor_nodata_nodata,GL50803_16779_Cathepsin B precursor_nodata_nodata	Multientries	Multientries	IPR038765;IPR025661;IPR000169;IPR013128;IPR000668;	Papain-like cysteine peptidase superfamily;Cysteine peptidase, asparagine active site;Cysteine peptidase, cysteine active site;Peptidase C1A;Peptidase C1A, papain C-terminal	0	0	0	Cytoplasm	1		0	Extracellular	Soluble	0.0594	0.1972	0.4295	0.0888	0.0154	0.01	0.0159	0.0033	0.1718	0.0088
SS50377_10456	EST49236.1	Hypothetical protein	-	-	-	-0.948052	0.0298593	-0.365265	0.430982	OG5_ssal|SS50377_10469	Hypothetical protein	N/A	N/A	noGene	noGene	noGene	noGene	noGene	noGene	n.a.	n.a.	0	0	0	Cytoplasm	0.7	C:nucleus	0.3	Cytoplasm	Soluble	0.1186	0.5198	0.1143	0.0486	0.0041	0.0045	0.1549	0.0009	0.0248	0.0095
SS50377_10457	EST49237.1	Hypothetical protein	-	-	-	-0.55171	0.1671	0.489247	0.202604	OG5_ssal|SS50377_10470	Hypothetical protein	N/A	N/A	noGene	noGene	noGene	noGene	noGene	noGene	n.a.	n.a.	0	0	0	extracellular space	1		0	Peroxisome	Soluble	0.0502	0.2702	0.0153	0.1097	0.0128	0.04	0.0444	0.0093	0.0516	0.3966
SS50377_10458	EST49238.1	hypothetical protein	-	-	-	0.231035	0.573727	0.135356	0.738586	OG5_202568	hypothetical protein	N/A	N/A	GL50581_3985_Hypothetical protein	nodata	nodata	GL50803_8639_Hypothetical protein	nodata	nodata	n.a.	n.a.	0	0	0	Nucleus	1		0	Cytoplasm	Soluble	0.3478	0.6164	0.0001	0.0012	0.0052	0.0037	0.0006	0.0137	0.0104	0.0008
SS50377_10459	EST49239.1	Ankyrin repeat-containing protein	-	-	-	-0.992257	0.0636261	-0.57539	0.251793	OG5_126566	Ankyrin repeat-containing protein	N/A	N/A	GL50581_1967_Protein 21.1_nodata_nodata,GL50581_229_Kinase, NEK_nodata_nodata,GL50581_3208_Kinase, NEK_nodata_nodata,GL50581_993_Protein 21.1_nodata_nodata	Multientries	Multientries	GL50803_102542_Kinase, NEK_nodata_nodata,GL50803_103944_Kinase, NEK_nodata_nodata,GL50803_112518_Kinase, NEK_nodata_nodata,GL50803_113030_Kinase, NEK_nodata_nodata,GL50803_113094_Kinase, NEK_0.700865_nd,GL50803_114120_Kinase, NEK_nodata_nodata,GL50803_114192_Kinase, NEK_nodata_nodata,GL50803_137696_Kinase, NEK_nodata_nodata,GL50803_137742_Kinase, NEK_nodata_nodata,GL50803_137743_Kinase, NEK_nodat…	Multientries	Multientries	IPR002110;IPR020683;IPR036770;	Ankyrin repeat;Ankyrin repeat-containing domain;Ankyrin repeat-containing domain superfamily	0	TRANSMEM 510 531 Helical. {ECO:0000256|SAM:Phobius}.	0	Endomembrane system	0.96	0	0	Endoplasmic reticulum	Membrane	0.0816	0.0472	0.0004	0.0405	0.0127	0.5872	0.0013	0.1405	0.0539	0.0345
SS50377_10460	EST49240.1	Hypothetical protein	-	-	-	0.164062	0.673507	-0.107675	0.773809	SS50377_10460	Hypothetical protein	N/A	N/A	noGene	noGene	noGene	noGene	noGene	noGene	n.a.	n.a.	0	0	0	Nucleus	1		0	Nucleus	Soluble	0.6902	0.1751	0.0017	0.1251	0.0019	0.001	0.0014	0.0012	0.0015	0.0011
SS50377_10461	EST49241.1	Hypothetical protein	-	-	-	0.527583	0.142739	1.22412	7.21903e-05	SS50377_10461	Hypothetical protein	N/A	N/A	noGene	noGene	noGene	noGene	noGene	noGene	n.a.	n.a.	0	0	0	Nucleus	1		0	Nucleus	Soluble	0.4686	0.4079	0.001	0.0024	0.004	0.0068	0.0029	0.018	0.0878	0.0007
SS50377_10462	EST49242.1	Transmembrane domain-containing protein	-	-	-	0.678024	0.000827335	-0.0334759	0.89773	SS50377_10462	Transmembrane domain-containing protein	N/A	N/A	noGene	noGene	noGene	noGene	noGene	noGene	n.a.	n.a.	0	TRANSMEM 12 33 Helical. {ECO:0000256|SAM:Phobius}.; TRANSMEM 39 57 Helical. {ECO:0000256|SAM:Phobius}.; TRANSMEM 69 87 Helical. {ECO:0000256|SAM:Phobius}.; TRANSMEM 111 129 Helical. {ECO:0000256|SAM:Phobius}.; TRANSMEM 183 205 Helical. {ECO:0000256|SAM:Phobius}.; TRANSMEM 225 242 Helical. {ECO:0000256|SAM:Phobius}.; TRANSMEM 262 284 Helical. {ECO:0000256|SAM:Phobius}.; TRANSMEM 304 330 Helical. {…	0	Organelle membrane	0.9	C:endomembrane system	0.56	Endoplasmic reticulum	Membrane	0.0002	0.0001	0	0.0018	0.0339	0.4193	0	0.348	0.1964	0.0003
SS50377_10463	EST49243.1	Hypothetical protein	-	-	-	-0.175217	0.618689	-0.582547	0.0418794	SS50377_10463	Hypothetical protein	N/A	N/A	noGene	noGene	noGene	noGene	noGene	noGene	n.a.	n.a.	0	0	0	Nucleus	1		0	Nucleus	Soluble	0.973	0.0256	0.0001	0.0001	0.0004	0.0002	0	0.0003	0.0002	0
SS50377_10464	EST49244.1	Hypothetical protein	-	-	-	0.0455295	0.935335	-0.0531801	0.917339	OG5_128223	Hypothetical protein	N/A	N/A	GL50581_3672_Hypothetical protein	nodata	nodata	GL50803_17068_Hypothetical protein	nodata	nodata	IPR015943;IPR001680;IPR036322;	WD40/YVTN repeat-like-containing domain superfamily;WD40 repeat;WD40-repeat-containing domain superfamily	0	0	0	Nucleus	1		0	Cytoplasm	Soluble	0.4649	0.5002	0.0059	0.0107	0.0034	0.0012	0.0049	0.0026	0.0044	0.0018
SS50377_10465	EST49245.1	Hypothetical protein	-	-	-	-0.248531	0.428379	0.389303	0.161995	OG5_130867	Hypothetical protein	N/A	N/A	GL50581_1188_Hypothetical protein	nodata	nodata	GL50803_16998_Hypothetical protein	nodata	nodata	n.a.	n.a.	0	0	0	Nucleus	1	0	0	Cytoplasm	Soluble	0.2324	0.6073	0.0001	0.0158	0.0114	0.0078	0.0022	0.0967	0.0252	0.0009
SS50377_10466	EST49246.1	Hypothetical protein	-	-	-	-0.281327	0.53998	-0.854517	0.0263512	SS50377_10466	Hypothetical protein	N/A	N/A	noGene	noGene	noGene	noGene	noGene	noGene	n.a.	n.a.	0	0	0	Cytoplasm	0.7	C:nucleus	0.3	Cytoplasm	Soluble	0.1237	0.4817	0.0038	0.0036	0.0011	0.0483	0.0002	0.0186	0.3177	0.0011
SS50377_10467	EST49247.1	Hypothetical protein	-	-	-	-0.686203	0.000564705	-0.0137182	0.954883	SS50377_10467	Hypothetical protein	N/A	N/A	noGene	noGene	noGene	noGene	noGene	noGene	n.a.	n.a.	0	0	0	Nucleus	1		0	Nucleus	Soluble	0.5558	0.2088	0.0944	0.1182	0.0106	0.0004	0.0033	0.0004	0.0038	0.0042
SS50377_10468	EST49248.1	Hypothetical protein	-	-	-	0.102922	0.797882	0.0338226	0.929898	SS50377_10468	Hypothetical protein	N/A	N/A	noGene	noGene	noGene	noGene	noGene	noGene	n.a.	n.a.	0	0	0	Nucleus	1		0	Cytoplasm	Soluble	0.1957	0.2812	0.0066	0.2611	0.002	0.0781	0.0188	0.0442	0.1024	0.01
SS50377_10470	EST49250.1	Hypothetical protein	-	-	-	-1.10128	0.0107893	-0.07895	0.88219	OG5_ssal|SS50377_10470	Hypothetical protein	N/A	N/A	noGene	noGene	noGene	noGene	noGene	noGene	n.a.	n.a.	0	0	0	extracellular space	1		0	Cytoplasm	Soluble	0.084	0.426	0.0174	0.0776	0.0137	0.0247	0.0436	0.0113	0.0743	0.2274
SS50377_10471	EST49251.1	Hypothetical protein	-	-	-	-0.748922	0.260407	-1.3965	0.0206371	SS50377_10471	Hypothetical protein	N/A	N/A	noGene	noGene	noGene	noGene	noGene	noGene	n.a.	n.a.	0	0	0	Cytoplasm	0.7	C:nucleus	0.3	Cytoplasm	Soluble	0.0598	0.3287	0.0928	0.27	0.0042	0.0321	0.1364	0.0073	0.052	0.0167
SS50377_10473	EST49252.1	Hypothetical protein	-	-	-	-0.251765	0.724379	0.0856191	0.898427	SS50377_10473	Hypothetical protein	N/A	N/A	noGene	noGene	noGene	noGene	noGene	noGene	n.a.	n.a.	0	0	0	Cytoplasm	0.7	C:nucleus	0.3	Nucleus	Soluble	0.5853	0.3239	0.0045	0.0377	0.0077	0.0082	0.0009	0.0111	0.0172	0.0034
SS50377_10474	EST49253.1	Hypothetical protein	-	-	-	-0.78023	0.0395809	-0.00666497	0.989442	OG5_ssal|SS50377_13448	Hypothetical protein	N/A	N/A	noGene	noGene	noGene	noGene	noGene	noGene	n.a.	n.a.	0	0	0	Nucleus	1		0	Nucleus	Soluble	0.7008	0.1832	0.0011	0.0065	0.0584	0.0026	0.0113	0.0261	0.0079	0.0021
SS50377_10475	EST49254.1	Fructose-1,6-bisphosphate aldolase	-	-	-	0.263768	0.372356	-0.925597	0.000185918	OG5_129214	Fructose-1,6-bisphosphate aldolase	N/A	N/A	GL50581_4115_Fructose-bisphosphate aldolase	nodata	nodata	GL50803_11043_Fructose-bisphosphate aldolase	nodata	nodata	IPR013785;IPR000771;IPR011289;	Aldolase-type TIM barrel;Fructose-bisphosphate aldolase, class-II;Fructose-1,6-bisphosphate aldolase, class 2	0	0	0	Cytoplasm	1		0	Cytoplasm	Soluble	0.0065	0.7077	0.007	0.1027	0.0039	0.0031	0.0136	0.0002	0.0056	0.1498
SS50377_10476	EST49255.1	Hypothetical protein	-	-	-	1.54316	8.06941e-07	1.70055	2.66653e-08	OG5_ssal|SS50377_10131	Hypothetical protein	N/A	N/A	noGene	noGene	noGene	noGene	noGene	noGene	n.a.	n.a.	0	TRANSMEM 506 527 Helical. {ECO:0000256|SAM:Phobius}.	0	Endomembrane system	0.89	C:plasma membrane	0.87	Cell membrane	Membrane	0.0001	0	0	0.0008	0.9686	0.0247	0	0.0044	0.0013	0.0001
SS50377_10477	EST49256.1	Annexin	-	-	-	0.120422	0.686354	-0.698813	0.00241135	OG5_145612	Annexin	N/A	N/A	noGene	noGene	noGene	noGene	noGene	noGene	IPR001464;IPR018502;IPR037104;	Annexin;Annexin repeat;Annexin superfamily	0	0	0	Cytoplasm	0.7	C:nucleus	0.3	Cytoplasm	Soluble	0.121	0.6536	0.004	0.0083	0.0198	0.019	0.0509	0.0152	0.1043	0.004
SS50377_10478	EST49257.1	Hypothetical protein	-	-	-	-0.192516	0.707969	-0.490707	0.245525	SS50377_10478	Hypothetical protein	N/A	N/A	noGene	noGene	noGene	noGene	noGene	noGene	IPR035985;	Ubiquitin-activating enzyme	0	0	0	Nucleus	1		0	Cytoplasm	Soluble	0.1217	0.463	0.0132	0.0354	0.0058	0.1943	0.0032	0.0578	0.0855	0.0202
SS50377_10479	EST49258.1	Putative chromosome segregation protein SMC	-	-	-	0.775243	0.0231919	0.648957	0.051226	OG5_127440	Putative chromosome segregation protein SMC	GO:0005694	N/A	GL50581_3743_SMC4-like protein	nodata	nodata	GL50803_17465_SMC4-like protein	nodata	nodata	IPR027417;IPR003395;IPR028468;IPR010935;IPR036277;	P-loop containing nucleoside triphosphate hydrolase;RecF/RecN/SMC, N-terminal;Structural maintenance of chromosomes protein 1;SMCs flexible hinge;SMCs flexible hinge superfamily	0	0	0	Cytoplasm	0.7	C:nucleus	0.3	Cytoplasm	Soluble	0.235	0.5969	0.0002	0.0282	0.0085	0.0082	0.0051	0.0855	0.0296	0.0027
SS50377_10480	EST49259.1	GCN5-like protein 1 (GCN5L1) family member	-	-	-	1.53169	9.13736e-05	-0.162444	0.738586	SS50377_10480	GCN5-like protein 1 (GCN5L1) family member	GO:0031083	N/A	noGene	noGene	noGene	noGene	noGene	noGene	IPR009395;	Biogenesis of lysosome-related organelles complex 1 subunit 1	0	0	0	Cytoplasm	0.7	C:nucleus	0.3	Cytoplasm	Soluble	0.2504	0.5792	0.0115	0.0745	0.0104	0.0045	0.0166	0.0102	0.0276	0.0152
SS50377_10481	EST49260.1	Hypothetical protein	-	-	-	0.00946098	0.988883	0.299003	0.4921	SS50377_10481	Hypothetical protein	N/A	N/A	noGene	noGene	noGene	noGene	noGene	noGene	n.a.	n.a.	0	0	0	Nucleus	1		0	Plastid	Soluble	0.1328	0.092	0.0012	0.1829	0.003	0.0028	0.5715	0.0024	0.0073	0.0041
SS50377_10482	EST49261.1	Hypothetical protein	-	-	-	-0.412545	0.372309	0.57814	0.142819	SS50377_10482	Hypothetical protein	N/A	N/A	noGene	noGene	noGene	noGene	noGene	noGene	n.a.	n.a.	0	0	0	Mitochondrion	1		0	Plastid	Soluble	0.1037	0.084	0.0011	0.2031	0.0008	0.002	0.5896	0.0007	0.0023	0.0128
SS50377_10483	EST49262.1	Activator of Hsp90 ATPase, N-terminal domain-containing protein	-	-	-	1.13282	8.69445e-05	0.0460135	0.901953	OG5_128037	Activator of Hsp90 ATPase, N-terminal domain-containing protein	N/A	N/A	GL50581_1316_Hypothetical protein	nodata	nodata	GL50803_10423_Hypothetical protein	0.718026	nodata_thiscondition	IPR036338;IPR039981;IPR015310;	Activator of Hsp90 ATPase, Aha1;Activator of 90kDa heat shock protein ATPase-like;Activator of Hsp90 ATPase, N-terminal	0	0	0	Cytoplasm	0.7	C:nucleus	0.3	Cytoplasm	Soluble	0.1946	0.7002	0.0037	0.0186	0.0016	0.0048	0.0233	0.0021	0.0498	0.0015
SS50377_10484	EST49263.1	Hypothetical protein	-	-	-	-0.354249	0.518282	-0.935444	0.0445104	OG5_129932	Hypothetical protein	N/A	N/A	noGene	noGene	noGene	noGene	noGene	noGene	n.a.	n.a.	0	0	0	Cytoplasm	0.7	C:nucleus	0.3	Cytoplasm	Soluble	0.1614	0.6652	0.0001	0.0028	0.002	0.0087	0.0004	0.1092	0.0502	0.0001
SS50377_10485	EST49264.1	Hypothetical protein	-	-	-	-0.478472	0.468675	-1.06916	0.0630937	SS50377_10485	Hypothetical protein	N/A	N/A	noGene	noGene	noGene	noGene	noGene	noGene	n.a.	n.a.	0	0	0	Nucleus	1		0	Cytoplasm	Soluble	0.3146	0.3468	0.0171	0.2513	0.0042	0.0039	0.0347	0.0025	0.0117	0.0133
SS50377_10486	EST49265.1	Hypothetical protein	-	-	-	0.744388	0.368677	1.01711	0.166627	SS50377_10486	Hypothetical protein	N/A	N/A	noGene	noGene	noGene	noGene	noGene	noGene	n.a.	n.a.	0	0	0	Cytoplasm	0.7	C:nucleus	0.3	Mitochondrion	Soluble	0.0522	0.131	0.0031	0.6103	0.0009	0.0366	0.0006	0.1553	0.0084	0.0017
SS50377_10487	EST49266.1	Hypothetical protein	-	-	-	-0.676605	0.00795253	-0.417849	0.0995294	SS50377_10487	Hypothetical protein	N/A	N/A	noGene	noGene	noGene	noGene	noGene	noGene	n.a.	n.a.	SIGNAL 1 27 {ECO:0000256|SAM:SignalP}.	0	0	Endomembrane system	0.93	C:organelle membrane	0.75	Mitochondrion	Soluble	0.0389	0.1845	0.0509	0.6066	0.0028	0.0784	0.0107	0.0034	0.0116	0.0121
SS50377_10488	EST49267.1	Actin related protein	-	-	-	-0.09759	0.709357	-0.843483	1.70296e-05	OG5_126595	Actin related protein	N/A	N/A	GL50581_16_ACTIN	nodata	nodata	GL50803_40817_ACTIN	nodata	nodata	IPR004000;IPR029909;	Actin family;Actin-related protein 1 family	0	0	0	Cytoplasm	0.7	C:nucleus	0.3	Cytoplasm	Soluble	0.0516	0.5208	0.0094	0.1317	0.0057	0.0111	0.0457	0.0029	0.0155	0.2056
SS50377_10489	EST49268.1	Pseudouridylate synthase	-	-	-	-0.11919	0.611683	-0.275562	0.161868	OG5_128260	Pseudouridylate synthase	N/A	5.4.99.- (Transferring other groups.)	GL50581_2418_Pseudouridylate synthase 1	nodata	nodata	GL50803_28831_Pseudouridylate synthase 1	nodata	nodata	IPR020103;IPR001406;IPR020097;IPR020095;	Pseudouridine synthase, catalytic domain superfamily;Pseudouridine synthase I, TruA;Pseudouridine synthase I, TruA, alpha/beta domain;Pseudouridine synthase I, TruA, C-terminal	0	0	0	Mitochondrion	1		0	Cytoplasm	Soluble	0.0128	0.3706	0.0331	0.3402	0.0035	0.0273	0.0209	0.001	0.0118	0.1788
SS50377_10490	EST49269.1	Hypothetical protein	-	-	-	-0.789557	0.0634537	-0.945644	0.0170138	SS50377_10490	Hypothetical protein	N/A	N/A	noGene	noGene	noGene	noGene	noGene	noGene	n.a.	n.a.	0	0	0	Nucleus	1		0	Cytoplasm	Soluble	0.1366	0.2869	0.0121	0.0419	0.0039	0.1599	0.0006	0.0911	0.2657	0.0013
SS50377_10491	EST49270.1	Hypothetical protein	-	-	-	0.440415	0.682603	0.823067	0.366429	SS50377_10491	Hypothetical protein	N/A	N/A	noGene	noGene	noGene	noGene	noGene	noGene	n.a.	n.a.	0	TRANSMEM 75 99 Helical. {ECO:0000256|SAM:Phobius}.	0	Endomembrane system	0.95	C:organelle membrane	0.26	Endoplasmic reticulum	Membrane	0.002	0.0006	0.0004	0.0421	0.0851	0.5809	0.0168	0.2433	0.0261	0.0027
SS50377_10492	EST49271.1	Transmembrane amino acid transporter protein	-	-	-	2.60318	1.56015e-19	2.10696	4.26972e-13	OG5_202462	Transmembrane amino acid transporter protein	N/A	N/A	GL50581_3784_Hypothetical protein	nodata	nodata	GL50803_91295_Hypothetical protein	nodata	nodata	IPR013057;	Amino acid transporter, transmembrane domain	0	TRANSMEM 12 34 Helical. {ECO:0000256|SAM:Phobius}.; TRANSMEM 40 62 Helical. {ECO:0000256|SAM:Phobius}.; TRANSMEM 74 95 Helical. {ECO:0000256|SAM:Phobius}.; TRANSMEM 101 120 Helical. {ECO:0000256|SAM:Phobius}.; TRANSMEM 127 146 Helical. {ECO:0000256|SAM:Phobius}.; TRANSMEM 158 175 Helical. {ECO:0000256|SAM:Phobius}.; TRANSMEM 252 275 Helical. {ECO:0000256|SAM:Phobius}.; TRANSMEM 295 316 Helical. {…	0	Endomembrane system	0.92	C:plasma membrane	0.16	Golgi apparatus	Membrane	0	0	0	0.0005	0.0525	0.4009	0	0.5186	0.0273	0
SS50377_10493	EST49272.1	Hypothetical protein	-	-	-	-0.796717	0.0642328	-0.270666	0.543117	SS50377_10493	Hypothetical protein	N/A	N/A	noGene	noGene	noGene	noGene	noGene	noGene	n.a.	n.a.	0	0	0	Mitochondrion	1		0	Nucleus	Soluble	0.5183	0.3128	0.0029	0.0976	0.0079	0.0119	0.0012	0.0082	0.0029	0.0363
SS50377_10494	EST49273.1	Hypothetical protein	-	-	-	-0.760197	0.00107854	-0.941482	2.16267e-05	SS50377_10494	Hypothetical protein	N/A	N/A	noGene	noGene	noGene	noGene	noGene	noGene	n.a.	n.a.	0	0	0	Cytoplasm	0.7	C:nucleus	0.3	Cytoplasm	Soluble	0.1404	0.5577	0.1435	0.0518	0.0039	0.0151	0.0333	0.0007	0.0422	0.0113
SS50377_10495	EST49274.1	hypothetical protein	-	-	-	0.227735	0.596485	0.651188	0.066869	OG5_161700	hypothetical protein	N/A	N/A	GL50581_111_Hypothetical protein_nodata_nodata,GL50581_1576_Hypothetical protein_nodata_nodata	Multientries	Multientries	GL50803_35341_Hypothetical protein_nodata_nodata,GL50803_37350_Hypothetical protein_nodata_nodata	Multientries	Multientries	n.a.	n.a.	0	0	0	Cell membrane	0.89	C:organelle membrane	0.44	Cytoplasm	Soluble	0.1196	0.6553	0	0.0006	0.0041	0.0188	0	0.0631	0.138	0.0005
SS50377_10496	EST49275.1	Hypothetical protein	-	-	-	0.169368	0.527921	-0.136087	0.597826	OG5_126876	Hypothetical protein	N/A	N/A	noGene	noGene	noGene	noGene	noGene	noGene	n.a.	n.a.	0	0	0	Nucleus	1		0	Cytoplasm	Soluble	0.3295	0.4795	0.0001	0.0106	0.01	0.0082	0.0013	0.1415	0.0186	0.0008
SS50377_10497	EST49276.1	Hypothetical protein	-	-	-	-0.642119	0.118784	-1.13488	0.00261408	SS50377_10497	Hypothetical protein	N/A	N/A	noGene	noGene	noGene	noGene	noGene	noGene	n.a.	n.a.	0	TRANSMEM 202 221 Helical. {ECO:0000256|SAM:Phobius}.	0	Cytoplasm	0.7	C:nucleus	0.3	Endoplasmic reticulum	Membrane	0.0286	0.0353	0.0051	0.2499	0.0132	0.2801	0.1976	0.0498	0.0128	0.1277
SS50377_10498	EST49277.1	Mob1/phocein family protein	-	-	-	-0.213291	0.718425	-0.33595	0.50866	OG5_127063	Mob1/phocein family protein	N/A	N/A	GL50581_4113_Mob1-like protein	nodata	nodata	GL50803_11044_Mob1-like protein	nodata	nodata	IPR005301;IPR036703;	MOB kinase activator family;MOB kinase activator superfamily	0	0	0	Cytoplasm	0.7	C:nucleus	0.3	Nucleus	Soluble	0.4701	0.4245	0.0048	0.0537	0.0043	0.0098	0.0008	0.0107	0.0173	0.0039
SS50377_10499	EST49278.1	RNA polymerase III RPC4 family protein	-	-	-	-0.619414	0.0128757	-1.22042	1.29747e-07	SS50377_10499	RNA polymerase III RPC4 family protein	GO:0005666	N/A	noGene	noGene	noGene	noGene	noGene	noGene	n.a.	n.a.	0	0	0	Cytoplasm	0.7	C:nucleus	0.3	Nucleus	Soluble	0.8674	0.1216	0.0017	0.002	0.0053	0.0002	0.0002	0.0005	0.0007	0.0004
SS50377_10500	EST49279.1	Acyltransferase	-	-	-	0.968733	9.84849e-06	0.494072	0.0290093	OG5_196858	Acyltransferase	N/A	N/A	GL50581_1512_Hypothetical protein	nodata	nodata	GL50803_12109_Hypothetical protein	nodata	nodata	IPR002123;	Phospholipid/glycerol acyltransferase	0	TRANSMEM 49 72 Helical. {ECO:0000256|SAM:Phobius}.	0	Cell membrane	0.48	C:endomembrane system	0.33	Endoplasmic reticulum	Membrane	0.0079	0.0017	0.0016	0.0139	0.0855	0.6007	0.0021	0.2483	0.0327	0.0056
SS50377_10501	EST49280.1	hypothetical protein	-	-	-	1.86326	3.81691e-12	-0.0572644	0.878014	SS50377_10501	hypothetical protein	N/A	N/A	noGene	noGene	noGene	noGene	noGene	noGene	IPR036063;	Smr domain superfamily	0	0	0	Cytoplasm	0.7	C:nucleus	0.3	Cytoplasm	Soluble	0.1117	0.6059	0.0059	0.0171	0.0061	0.0151	0.0242	0.009	0.0827	0.1223
SS50377_10502	EST49281.1	Tubulin specific chaperone C	-	-	-	0.227382	0.651455	-0.90444	0.0328794	OG5_128787	Tubulin specific chaperone C	N/A	N/A	GL50581_3694_Tubulin specific chaperone D	nodata	nodata	GL50803_15906_Tubulin specific chaperone D	nodata	nodata	IPR017901;IPR016098;IPR027684;IPR012945;	C-CAP/cofactor C-like domain;Cyclase-associated protein CAP/septum formation inhibitor MinC, C-terminal;Tubulin-specific chaperone C;Tubulin binding cofactor C-like domain	0	0	0	Nucleus	1		0	Cytoplasm	Soluble	0.3885	0.482	0.0245	0.0394	0.0075	0.0095	0.0039	0.0212	0.0222	0.0013
SS50377_10503	EST49282.1	Cyclin	-	-	-	1.32229	0.00378966	-0.174341	0.75289	OG5_176373	Cyclin	GO:0005634	N/A	GL50581_2486_Cyclin A	nodata	nodata	GL50803_14488_Cyclin A	nodata	nodata	IPR039361;IPR013763;IPR036915;IPR004367;	Cyclin;Cyclin-like;Cyclin-like superfamily;Cyclin, C-terminal domain	0	0	0	Endomembrane system	0.75	C:plasma membrane	0.47	Cytoplasm	Soluble	0.1871	0.4452	0.0082	0.0692	0.0213	0.0423	0.0759	0.0336	0.0533	0.0639
SS50377_10505	EST49283.1	Hypothetical protein	-	-	-	-0.637437	0.110084	-1.28517	0.000448557	SS50377_10505	Hypothetical protein	N/A	N/A	noGene	noGene	noGene	noGene	noGene	noGene	n.a.	n.a.	0	0	0	Nucleus	1		0	Cytoplasm	Soluble	0.2555	0.6465	0.0002	0.0125	0.0026	0.0059	0.0002	0.0615	0.0149	0.0001
SS50377_10507	EST49284.1	Hypothetical protein	-	-	-	-2.04191	0.0123055	-1.18524	0.121583	SS50377_10507	Hypothetical protein	N/A	N/A	noGene	noGene	noGene	noGene	noGene	noGene	n.a.	n.a.	0	0	0	Cytoplasm	0.7	C:nucleus	0.3	Nucleus	Soluble	0.4901	0.2967	0.0025	0.0267	0.0021	0.0117	0.0069	0.073	0.0901	0.0003
SS50377_10508	EST49285.1	Hypothetical protein	-	-	-	-0.924598	0.0171367	-0.58459	0.116798	OG5_ssal|SS50377_10526	Hypothetical protein	N/A	N/A	noGene	noGene	noGene	noGene	noGene	noGene	n.a.	n.a.	0	0	0	Nucleus	1		0	Cytoplasm	Soluble	0.2668	0.4912	0.0014	0.0092	0.0056	0.0307	0.0032	0.0353	0.141	0.0156
SS50377_10509	EST49286.1	Hypothetical protein	-	-	-	-0.472911	0.498597	-0.819242	0.178919	SS50377_10509	Hypothetical protein	N/A	N/A	noGene	noGene	noGene	noGene	noGene	noGene	n.a.	n.a.	0	0	0	Cytoplasm	0.7	C:nucleus	0.3	Cytoplasm	Soluble	0.2643	0.4731	0.0039	0.1203	0.002	0.0398	0.0011	0.0573	0.0369	0.0013
SS50377_10510	EST49287.1	Hypothetical protein	-	-	-	-0.551985	0.0643722	-0.770199	0.00547172	SS50377_10510	Hypothetical protein	N/A	N/A	noGene	noGene	noGene	noGene	noGene	noGene	IPR027417;	P-loop containing nucleoside triphosphate hydrolase	0	0	0	Mitochondrion	1		0	Cytoplasm	Soluble	0.0576	0.8503	0.0044	0.0208	0.0053	0.0067	0.0051	0.0055	0.0196	0.0246
SS50377_10511	EST49288.1	hypothetical protein	-	-	-	-0.314487	0.210555	-0.525145	0.0195152	OG5_134505	hypothetical protein	N/A	N/A	GL50581_90_Hypothetical protein	nodata	nodata	GL50803_113970_Hypothetical protein	nodata	nodata	IPR029058;IPR000073;	Alpha/Beta hydrolase fold;Alpha/beta hydrolase fold-1	0	0	0	Endomembrane system	0.88	C:plasma membrane	0.6	Cytoplasm	Soluble	0.0657	0.6834	0.0014	0.0057	0.0024	0.0169	0.0046	0.0266	0.1496	0.0438
SS50377_10512	EST49289.1	Hypothetical protein	-	-	-	-0.054139	0.944841	0.262937	0.690155	OG5_ssal|SS50377_10514	Hypothetical protein	N/A	N/A	noGene	noGene	noGene	noGene	noGene	noGene	n.a.	n.a.	0	0	0	Mitochondrion	1		0	Mitochondrion	Soluble	0.2582	0.2074	0.0063	0.4747	0.0031	0.0022	0.0324	0.0025	0.0041	0.0091
SS50377_10513	EST49290.1	Acetyl-CoA synthetase	Figure 2C	Table 2	Hydrogen & Pyruvate	1.5272	1.27819e-07	1.37339	1.61925e-06	OG5_131604	Acetyl-CoA synthetase	N/A	N/A	GL50581_1568_Acetyl-CoA synthetase	nodata	nodata	GL50803_13608_Acetyl-CoA synthetase	1.16494	nodata_thiscondition	IPR003781;IPR036291;	CoA-binding;NAD(P)-binding domain superfamily	0	0	0	Cytoplasm	0.7	C:nucleus	0.3	Cytoplasm	Soluble	0.0254	0.6788	0.0144	0.047	0.0047	0.0178	0.0182	0.0017	0.0384	0.1536
SS50377_10514	EST49291.1	Hypothetical protein	-	-	-	0.12474	0.861389	1.14689	0.0186992	OG5_ssal|SS50377_10514	Hypothetical protein	N/A	N/A	noGene	noGene	noGene	noGene	noGene	noGene	n.a.	n.a.	0	0	0	Nucleus	1		0	Cytoplasm	Soluble	0.4125	0.4914	0.0009	0.0529	0.005	0.0049	0.0064	0.0117	0.0093	0.0049
SS50377_10515	EST49292.1	hypothetical protein	-	-	-	0.0405639	0.944841	0.52298	0.22593	SS50377_10515	hypothetical protein	N/A	N/A	noGene	noGene	noGene	noGene	noGene	noGene	n.a.	n.a.	0	0	0	Nucleus	1		0	Cytoplasm	Soluble	0.3133	0.6518	0.0005	0.0029	0.0082	0.0022	0.0003	0.0108	0.0093	0.0008
SS50377_10516	EST49293.1	Vacuolar protein sorting 35	-	-	-	1.19528	0.000232724	0.724065	0.0280085	OG5_168661	Vacuolar protein sorting 35	GO:0030904	N/A	GL50581_4348_Vacuolar protein sorting 35	nodata	nodata	GL50803_23833_Vacuolar protein sorting 35	nodata	nodata	IPR005378;	Vacuolar protein sorting-associated protein 35	0	0	0	Cytoplasm	0.7	C:nucleus	0.3	Nucleus	Soluble	0.5289	0.4092	0	0.002	0.0008	0.0078	0.0002	0.0395	0.0112	0.0003
SS50377_10517	EST49294.1	Alpha-tubulin	-	-	-	-0.667793	0.0230814	-0.831496	0.00273546	OG5_126605	Alpha-tubulin	N/A	N/A	GL50581_1380_Alpha-tubulin	nodata	nodata	GL50803_103676_Alpha-tubulin_nodata_nodata,GL50803_112079_Alpha-tubulin_nodata_nodata	Multientries	Multientries	IPR002452;IPR008280;IPR000217;IPR018316;IPR037103;IPR036525;IPR023123;IPR017975;IPR003008;	Alpha tubulin;Tubulin/FtsZ, C-terminal;Tubulin;Tubulin/FtsZ, 2-layer sandwich domain;Tubulin/FtsZ, C-terminal domain superfamily;Tubulin/FtsZ, GTPase domain superfamily;Tubulin, C-terminal;Tubulin, conserved site;Tubulin/FtsZ, GTPase domain	0	0	SUBCELLULAR LOCATION: Cytoplasm, cytoskeleton {ECO:0000256|SAAS:SAAS00103388}.	Cytoplasm	1		0	Cytoplasm	Soluble	0.1988	0.6978	0.0268	0.0128	0.0056	0.0041	0.0191	0.0017	0.0243	0.0091
SS50377_10518	EST49295.1	Hypothetical protein	-	-	-	0.010099	0.988718	-0.269264	0.57153	SS50377_10518	Hypothetical protein	N/A	N/A	noGene	noGene	noGene	noGene	noGene	noGene	n.a.	n.a.	0	0	0	Cytoplasm	0.7	C:nucleus	0.3	Mitochondrion	Soluble	0.1045	0.2096	0.0014	0.6192	0.0015	0.0098	0.0001	0.034	0.0183	0.0015
SS50377_10519	EST49296.1	Hypothetical protein	-	-	-	-0.166131	0.71477	-0.29191	0.449226	SS50377_10519	Hypothetical protein	N/A	N/A	noGene	noGene	noGene	noGene	noGene	noGene	n.a.	n.a.	0	0	0	Cytoplasm	0.7	C:nucleus	0.3	Cytoplasm	Soluble	0.2827	0.4454	0.0001	0.0023	0.0009	0.0162	0.0019	0.1393	0.1112	0.0001
SS50377_10520	EST49297.1	TCP-10	-	-	-	0.81226	0.00106795	0.992721	2.7199e-05	OG5_130432	TCP-10	N/A	N/A	GL50581_398_T-complex protein-10	nodata	nodata	GL50803_13352_T-complex protein-10	nodata	nodata	IPR009852;IPR026581;	T-complex protein 10, C-terminal domain;T-complex protein 10 family	0	0	0	Nucleus	1		0	Cytoplasm	Soluble	0.0755	0.5564	0.0005	0.0079	0.0178	0.0112	0.0091	0.0669	0.2539	0.0009
SS50377_10521	EST49298.1	Hypothetical protein	-	-	-	0.0636901	0.899263	-0.948661	0.0100436	OG5_ssal|SS50377_17126	Hypothetical protein	N/A	N/A	noGene	noGene	noGene	noGene	noGene	noGene	n.a.	n.a.	0	0	0	Cytoplasm	0.7	C:nucleus	0.3	Cytoplasm	Soluble	0.1708	0.2283	0.1827	0.2085	0.008	0.033	0.0692	0.0148	0.0715	0.0132
SS50377_10523	EST49299.1	Hypothetical protein	-	-	-	-0.976203	0.00563854	-0.535841	0.107771	SS50377_10523	Hypothetical protein	N/A	N/A	noGene	noGene	noGene	noGene	noGene	noGene	n.a.	n.a.	0	0	0	Nucleus	1		0	Nucleus	Soluble	0.5141	0.3761	0.0068	0.077	0.0067	0.0017	0.0006	0.0012	0.0017	0.0141
SS50377_10524	EST49300.1	tRNA pseudouridine synthase	-	-	-	0.351005	0.392675	0.268945	0.500337	OG5_127405	tRNA pseudouridine synthase	N/A	N/A	GL50581_2043_Pseudouridylates U2 snRNA at position 35	nodata	nodata	GL50803_6702_Pseudouridylates U2 snRNA at position 35	nodata	nodata	IPR020103;IPR001656;IPR020119;IPR011760;	Pseudouridine synthase, catalytic domain superfamily;Pseudouridine synthase, TruD;Pseudouridine synthase TruD, conserved site;Pseudouridine synthase, TruD, insertion domain	0	0	0	Cytoplasm	0.7	C:nucleus	0.3	Cytoplasm	Soluble	0.1436	0.7355	0.0023	0.0078	0.004	0.0107	0.0022	0.0208	0.0672	0.0059
SS50377_10525	EST49301.1	hypothetical protein	-	-	-	-2.07991	0.00142455	0.350068	0.60642	OG5_202930	hypothetical protein	N/A	N/A	GL50581_512_Hypothetical protein	nodata	nodata	GL50803_17524_Hypothetical protein	nodata	nodata	n.a.	n.a.	0	0	0	Cytoplasm	0.7	C:nucleus	0.3	Nucleus	Soluble	0.2783	0.1997	0.073	0.0935	0.0247	0.0223	0.0035	0.0261	0.2779	0.001
SS50377_10526	EST49302.1	Hypothetical protein	-	-	-	-0.764174	0.0733674	-0.249265	0.572107	OG5_ssal|SS50377_10526	Hypothetical protein	N/A	N/A	noGene	noGene	noGene	noGene	noGene	noGene	n.a.	n.a.	0	0	0	Nucleus	1		0	Cytoplasm	Soluble	0.2335	0.6215	0.0012	0.0104	0.0097	0.0258	0.0025	0.0259	0.0617	0.0079
SS50377_10527	EST49303.1	Hypothetical protein	-	-	-	-0.380887	0.141842	-0.997831	1.49137e-05	SS50377_10527	Hypothetical protein	N/A	N/A	noGene	noGene	noGene	noGene	noGene	noGene	n.a.	n.a.	0	0	0	Cytoplasm	0.7	C:nucleus	0.3	Cytoplasm	Soluble	0.3162	0.5133	0.0003	0.0296	0.0029	0.0093	0.0309	0.0568	0.0402	0.0005
SS50377_10528	EST49304.1	hypothetical protein	-	-	-	1.70652	1.60987e-07	1.5213	2.64051e-06	OG5_202222	hypothetical protein	N/A	N/A	GL50581_3341_Hypothetical protein	nodata	nodata	GL50803_8528_Hypothetical protein	nodata	nodata	n.a.	n.a.	0	0	0	extracellular space	0.68	C:nucleus	0.32	Cytoplasm	Soluble	0.2927	0.5143	0.0052	0.0306	0.0117	0.0051	0.0626	0.0107	0.0537	0.0134
SS50377_10529	EST49305.1	Hypothetical protein	-	-	-	0.118345	0.827126	0.805705	0.0388449	SS50377_10529	Hypothetical protein	N/A	N/A	noGene	noGene	noGene	noGene	noGene	noGene	n.a.	n.a.	0	0	0	Mitochondrion	1		0	Cytoplasm	Soluble	0.1439	0.4829	0.0009	0.312	0.0011	0.0128	0.001	0.0023	0.0009	0.0422
SS50377_10530	EST49306.1	ADP-ribosylglycohydrolase	-	-	-	0.556398	0.103432	-0.0390249	0.924807	OG5_130598	ADP-ribosylglycohydrolase	N/A	N/A	noGene	noGene	noGene	noGene	noGene	noGene	IPR005502;IPR036705;	ADP-ribosylation/Crystallin J1;ADP-ribosylation/Crystallin J1 superfamily	SIGNAL 1 19 {ECO:0000256|SAM:SignalP}.	0	0	extracellular space	0.89		0	Endoplasmic reticulum	Soluble	0.0157	0.1035	0.284	0.0117	0.0258	0.3083	0.0074	0.0084	0.1936	0.0415
SS50377_10531	EST49307.1	Nuclear LIM interactor-interacting factor	-	-	-	0.985047	0.00899794	-0.159851	0.729441	OG5_203031	Nuclear LIM interactor-interacting factor	N/A	N/A	GL50581_70_Nuclear LIM interactor-interacting factor 1	nodata	nodata	GL50803_4235_Nuclear LIM interactor-interacting factor 1	nodata	nodata	IPR004274;IPR036412;IPR023214;	FCP1 homology domain;HAD-like superfamily;HAD superfamily	0	0	0	Nucleus	1		0	Cytoplasm	Soluble	0.2645	0.4306	0.0042	0.0233	0.0121	0.0539	0.0106	0.0517	0.1465	0.0026
SS50377_10532	EST49308.1	Cyclin	-	-	-	0.622867	0.00603016	0.0472586	0.867473	OG5_200755	Cyclin	N/A	N/A	GL50581_1540_Cyclin 2 related protein, putative	nodata	nodata	GL50803_17400_Hypothetical protein	nodata	nodata	IPR036915;IPR013922;	Cyclin-like superfamily;Cyclin PHO80-like	0	0	0	Endomembrane system	0.88	C:organelle membrane	0.65	Cytoplasm	Soluble	0.4314	0.449	0.0009	0.0145	0.004	0.0125	0.0028	0.0109	0.0159	0.0582
SS50377_10533	EST49309.1	Kinase, CMGC CDK	-	-	-	-0.442875	0.0770123	-0.676228	0.00327238	OG5_126781	Kinase, CMGC CDK	N/A	N/A	GL50581_1780_Kinase, CMGC MAPK	nodata	nodata	GL50803_17563_Kinase, CMGC MAPK	nodata	nodata	IPR011009;IPR000719;IPR017441;IPR008271;	Protein kinase-like domain superfamily;Protein kinase domain;Protein kinase, ATP binding site;Serine/threonine-protein kinase, active site	0	0	0	Cytoplasm	0.7	C:nucleus	0.3	Cytoplasm	Soluble	0.0348	0.5016	0.0948	0.1447	0.0048	0.0288	0.0223	0.0032	0.0915	0.0735
SS50377_10535	EST49310.1	Hypothetical protein	-	-	-	-0.423147	0.30867	-0.322316	0.415592	SS50377_10535	Hypothetical protein	N/A	N/A	noGene	noGene	noGene	noGene	noGene	noGene	n.a.	n.a.	0	0	0	Mitochondrion	1		0	Cytoplasm	Soluble	0.144	0.434	0.0027	0.0705	0.0078	0.0627	0.0054	0.0538	0.2093	0.0098
SS50377_10536	EST49311.1	Hypothetical protein	-	-	-	0.124469	0.801051	0.599001	0.107186	SS50377_10536	Hypothetical protein	N/A	N/A	noGene	noGene	noGene	noGene	noGene	noGene	n.a.	n.a.	0	0	0	Cytoplasm	0.7	C:nucleus	0.3	Cytoplasm	Soluble	0.2815	0.5166	0.0011	0.0098	0.0057	0.0259	0.0019	0.0451	0.1035	0.009
SS50377_10537	EST49312.1	Nuf2 family protein	-	-	-	-0.501518	0.0156602	-0.168713	0.447994	SS50377_10537	Nuf2 family protein	GO:0000775	N/A	noGene	noGene	noGene	noGene	noGene	noGene	IPR005549;IPR038275;	Kinetochore protein Nuf2;Nuf2, N-terminal domain superfamily	0	0	0	Cytoplasm	0.7	C:nucleus	0.3	Cytoplasm	Soluble	0.3574	0.5149	0.0001	0.0363	0.0022	0.0076	0.0003	0.0643	0.0166	0.0002
SS50377_10538	EST49313.1	Major facilitator superfamily protein	-	-	-	-0.498149	0.0300651	-0.681349	0.00146976	OG5_196619	Major facilitator superfamily protein	GO:0016021	N/A	GL50581_187_Hypothetical protein	0.800865	nd_thiscondition	GL50803_4911_hypothetical protein	nodata	nodata	IPR011701;IPR020846;IPR036259;	Major facilitator superfamily;Major facilitator superfamily domain;MFS transporter superfamily	0	TRANSMEM 21 45 Helical. {ECO:0000256|SAM:Phobius}.; TRANSMEM 65 86 Helical. {ECO:0000256|SAM:Phobius}.; TRANSMEM 93 113 Helical. {ECO:0000256|SAM:Phobius}.; TRANSMEM 180 202 Helical. {ECO:0000256|SAM:Phobius}.; TRANSMEM 223 240 Helical. {ECO:0000256|SAM:Phobius}.; TRANSMEM 271 290 Helical. {ECO:0000256|SAM:Phobius}.; TRANSMEM 297 316 Helical. {ECO:0000256|SAM:Phobius}.; TRANSMEM 322 342 Helical. …	0	Organelle membrane	0.89	0	0	Lysosome/Vacuole	Membrane	0.0001	0.0001	0	0.0015	0.0712	0.1677	0	0.3579	0.4011	0.0003
SS50377_10539	EST49314.1	Hypothetical protein	-	-	-	0.153621	0.671959	0.666721	0.0152972	SS50377_10539	Hypothetical protein	N/A	N/A	noGene	noGene	noGene	noGene	noGene	noGene	n.a.	n.a.	0	0	0	Nucleus	1		0	Nucleus	Soluble	0.7196	0.26	0.0005	0.0108	0.0025	0.0017	0.0001	0.003	0.0009	0.0009
SS50377_10540	EST49315.1	hypothetical protein	-	-	-	0.449476	0.386965	1.23091	0.00450303	SS50377_10540	hypothetical protein	N/A	N/A	noGene	noGene	noGene	noGene	noGene	noGene	n.a.	n.a.	0	0	0	Cytoplasm	0.7	C:nucleus	0.3	Cytoplasm	Soluble	0.239	0.4575	0.0052	0.0677	0.0151	0.0457	0.0071	0.1057	0.0515	0.0055
SS50377_10541	EST49316.1	SET domain-containing protein	-	-	-	-0.537656	0.0535743	-0.980314	0.000120137	OG5_174561	SET domain-containing protein	N/A	N/A	GL50581_3974_Hypothetical protein	nodata	nodata	GL50803_17036_Hypothetical protein	nodata	nodata	IPR001214;IPR002893;	SET domain;Zinc finger, MYND-type	0	0	0	Nucleus	1		0	Cytoplasm	Soluble	0.3426	0.6076	0.0018	0.0086	0.0058	0.0051	0.0025	0.0085	0.015	0.0026
SS50377_10542	EST49317.1	Hypothetical protein	-	-	-	-0.940533	0.0330793	-0.48253	0.25142	SS50377_10542	Hypothetical protein	N/A	N/A	noGene	noGene	noGene	noGene	noGene	noGene	n.a.	n.a.	0	0	0	Nucleus	1		0	Cytoplasm	Soluble	0.3264	0.5473	0.0008	0.0022	0.0018	0.0199	0.0025	0.0348	0.0628	0.0015
SS50377_10543	EST49318.1	Acyltransferase	-	-	-	0.016307	0.961557	-0.461937	0.0577993	OG5_149563	Acyltransferase	N/A	N/A	GL50581_14_Hypothetical protein	nodata	nodata	GL50803_7126_Hypothetical protein	nodata	nodata	IPR002123;	Phospholipid/glycerol acyltransferase	0	TRANSMEM 33 52 Helical. {ECO:0000256|SAM:Phobius}.; TRANSMEM 57 74 Helical. {ECO:0000256|SAM:Phobius}.	0	Endomembrane system	0.76	C:plasma membrane	0.54	Endoplasmic reticulum	Membrane	0.0012	0.0025	0.0003	0.0227	0.0027	0.8735	0.0092	0.0781	0.0029	0.0069
SS50377_10544	EST49319.1	Histone H3	-	-	-	1.09288	0.196396	0.796121	0.336527	OG5_198432	Histone H3	GO:0000786	N/A	GL50581_1335_Histone H3	nodata	nodata	GL50803_3367_Histone H3	nodata	nodata	IPR009072;IPR007125;IPR000164;	Histone-fold;Histone H2A/H2B/H3;Histone H3/CENP-A	0	0	SUBCELLULAR LOCATION: Chromosome {ECO:0000256|SAAS:SAAS00690744}. Nucleus {ECO:0000256|SAAS:SAAS00690742}.	Mitochondrion	1		0	Mitochondrion	Soluble	0.2479	0.2162	0.0006	0.5264	0.0012	0.0003	0.0015	0.0003	0.0002	0.0055
SS50377_10545	EST49320.1	Transmembrane amino acid transporter protein	-	-	-	1.94322	1.63471e-28	1.63193	2.03289e-20	OG5_202462	Transmembrane amino acid transporter protein	N/A	N/A	GL50581_3784_Hypothetical protein	nodata	nodata	GL50803_91295_Hypothetical protein	nodata	nodata	IPR013057;	Amino acid transporter, transmembrane domain	0	TRANSMEM 12 33 Helical. {ECO:0000256|SAM:Phobius}.; TRANSMEM 39 59 Helical. {ECO:0000256|SAM:Phobius}.; TRANSMEM 80 104 Helical. {ECO:0000256|SAM:Phobius}.; TRANSMEM 124 143 Helical. {ECO:0000256|SAM:Phobius}.; TRANSMEM 155 174 Helical. {ECO:0000256|SAM:Phobius}.; TRANSMEM 249 272 Helical. {ECO:0000256|SAM:Phobius}.; TRANSMEM 292 311 Helical. {ECO:0000256|SAM:Phobius}.; TRANSMEM 331 352 Helical. …	0	Cell membrane	0.95	C:endomembrane system	0.2	Cell membrane	Membrane	0	0	0	0.0006	0.3143	0.1954	0	0.3134	0.1763	0
SS50377_10547	EST49321.1	Phosphorylase	-	-	-	1.48038	1.52178e-12	0.36884	0.109331	OG5_126999	Phosphorylase	N/A	2.4.1.1 (Glycogen phosphorylase)	GL50581_1415_Glycogen phosphorylase	nodata	nodata	GL50803_6226_Glycogen phosphorylase	nodata	nodata	IPR011833;IPR000811;IPR035090;	Glycogen/starch/alpha-glucan phosphorylase;Glycosyl transferase, family 35;Phosphorylase pyridoxal-phosphate attachment site	0	0	0	Cytoplasm	1		0	Cytoplasm	Soluble	0.0285	0.5562	0.0155	0.0784	0.0117	0.0145	0.0501	0.0017	0.0228	0.2206
SS50377_10548	EST49322.1	Homing endonucleases-associated Hint domain-containing protein	-	-	-	0.282664	0.346285	0.266268	0.346616	OG5_201201	Homing endonucleases-associated Hint domain-containing protein	N/A	N/A	GL50581_1424_Hypothetical protein	nodata	nodata	GL50803_4149_Hypothetical protein	nodata	nodata	IPR036844;IPR007868;	Hint domain superfamily;Hom-end-associated Hint	0	0	0	Cytoplasm	0.7	C:nucleus	0.3	Cytoplasm	Soluble	0.1118	0.7312	0.008	0.0075	0.0096	0.0097	0.0058	0.017	0.0858	0.0134
SS50377_10549	EST49323.1	Hypothetical protein	-	-	-	-0.185112	0.843948	-0.00412423	0.997912	SS50377_10549	Hypothetical protein	N/A	N/A	noGene	noGene	noGene	noGene	noGene	noGene	n.a.	n.a.	0	0	0	Mitochondrion	1		0	Mitochondrion	Soluble	0.3397	0.0464	0.0009	0.6	0.002	0.0014	0.0041	0.0022	0.0013	0.0018
SS50377_10550	EST49324.1	Cysteine-rich protein	-	-	-	-0.0342668	0.927491	-1.12329	1.98415e-05	SS50377_10550	Cysteine-rich protein	N/A	N/A	noGene	noGene	noGene	noGene	noGene	noGene	n.a.	n.a.	0	TRANSMEM 39 58 Helical. {ECO:0000256|SAM:Phobius}.	0	Cytoplasm	0.7	C:nucleus	0.3	Extracellular	Soluble	0.0024	0.0398	0.502	0.3306	0.1071	0.0008	0	0.0023	0.0028	0.0122
SS50377_10551	EST49325.1	Cysteine-rich membrane protein 2	-	-	-	1.3885	0.000670462	-0.500159	0.252873	SS50377_10551	Cysteine-rich membrane protein 2	N/A	N/A	noGene	noGene	noGene	noGene	noGene	noGene	n.a.	n.a.	0	TRANSMEM 44 64 Helical. {ECO:0000256|SAM:Phobius}.	0	Cytoplasm	0.7	C:nucleus	0.3	Cell membrane	Membrane	0.0013	0.0006	0.14	0.0777	0.6963	0.0365	0.0005	0.0403	0.0055	0.0013
SS50377_10552	EST49326.1	Hypothetical protein	-	-	-	1.73632	6.64477e-22	0.349235	0.0865837	SS50377_10552	Hypothetical protein	N/A	N/A	noGene	noGene	noGene	noGene	noGene	noGene	IPR015943;IPR036322;	WD40/YVTN repeat-like-containing domain superfamily;WD40-repeat-containing domain superfamily	0	TRANSMEM 317 337 Helical. {ECO:0000256|SAM:Phobius}.	0	Endomembrane system	0.89		0	Endoplasmic reticulum	Membrane	0.022	0.0137	0.0012	0.0845	0.0623	0.6342	0.0065	0.0948	0.04	0.0408
SS50377_10553	EST49327.1	Hypothetical protein	-	-	-	-0.236328	0.5077	-1.02478	0.000483473	SS50377_10553	Hypothetical protein	N/A	N/A	noGene	noGene	noGene	noGene	noGene	noGene	IPR032675;	Leucine-rich repeat domain superfamily	0	0	0	Nucleus	1		0	Cytoplasm	Soluble	0.2374	0.6513	0.004	0.0734	0.0018	0.014	0.0011	0.0032	0.0056	0.0082
SS50377_10554	EST49328.1	Hypothetical protein	-	-	-	-0.682177	0.0107051	-0.100179	0.737841	SS50377_10554	Hypothetical protein	N/A	N/A	noGene	noGene	noGene	noGene	noGene	noGene	n.a.	n.a.	0	0	0	Nucleus	1		0	Lysosome/Vacuole	Soluble	0.1897	0.1773	0.0037	0.0055	0.006	0.0492	0.0033	0.1844	0.3809	0.0002
SS50377_10555	EST49329.1	hypothetical protein	-	-	-	0.5258	0.0757314	1.30454	5.17903e-07	SS50377_10555	hypothetical protein	N/A	N/A	noGene	noGene	noGene	noGene	noGene	noGene	n.a.	n.a.	0	0	0	Nucleus	1		0	Cytoplasm	Soluble	0.1144	0.7872	0.0001	0.0004	0.0047	0.0026	0	0.072	0.0186	0.0001
SS50377_10557	EST49330.1	Prefoldin subunit 2	-	-	-	0.159923	0.781073	-1.59311	0.000183766	OG5_128303	Prefoldin subunit 2	GO:0016272	N/A	GL50581_1853_Prefoldin subunit 2	nodata	nodata	GL50803_11713_Prefoldin subunit 2	nodata	nodata	IPR027235;IPR002777;IPR009053;	Prefoldin subunit 2;Prefoldin beta-like;Prefoldin	0	0	0	Nucleus	1		0	Cytoplasm	Soluble	0.2226	0.4483	0.0015	0.0274	0.0197	0.0196	0.0056	0.1021	0.1527	0.0006
SS50377_10558	EST49331.1	DNA ligase	-	-	-	0.124602	0.603922	0.115524	0.608277	OG5_127375	DNA ligase	N/A	6.5.1.1 (DNA ligase (ATP))	GL50581_1804_DNA ligase	nodata	nodata	GL50803_7649_DNA ligase	nodata	nodata	IPR000977;IPR012309;IPR012310;IPR016059;IPR012308;IPR036599;IPR012340;	DNA ligase, ATP-dependent;DNA ligase, ATP-dependent, C-terminal;DNA ligase, ATP-dependent, central;DNA ligase, ATP-dependent, conserved site;DNA ligase, ATP-dependent, N-terminal;DNA ligase, ATP-dependent, N-terminal domain superfamily;Nucleic acid-binding, OB-fold	0	0	0	Cytoplasm	0.7	C:nucleus	0.3	Nucleus	Soluble	0.5243	0.3908	0.0006	0.0382	0.0025	0.0048	0.0046	0.0111	0.0093	0.0137
SS50377_10559	EST49332.1	DNA repair protein (rad1) domain-containing protein	-	-	-	-0.871566	0.191877	-0.115816	0.874812	OG5_127977	DNA repair protein (rad1) domain-containing protein	N/A	N/A	noGene	noGene	noGene	noGene	noGene	noGene	IPR006166;IPR011335;	ERCC4 domain;Restriction endonuclease type II-like	SIGNAL 1 22 {ECO:0000256|SAM:SignalP}.	0	0	extracellular space	0.75		0	Endoplasmic reticulum	Soluble	0.126	0.2615	0.0617	0.0253	0.0051	0.3502	0.0006	0.1089	0.0596	0.001
SS50377_10560	EST49333.1	Hypothetical protein	-	-	-	-0.487823	0.141327	-1.60338	6.55045e-08	SS50377_10560	Hypothetical protein	N/A	N/A	noGene	noGene	noGene	noGene	noGene	noGene	n.a.	n.a.	0	0	0	Cytoplasm	0.7	C:nucleus	0.3	Cytoplasm	Soluble	0.26	0.5196	0.0176	0.0113	0.0041	0.0294	0.0032	0.0341	0.1199	0.0009
SS50377_10563	EST49334.1	Hypothetical protein	-	-	-	1.15862	8.2682e-05	0.198612	0.575105	SS50377_10563	Hypothetical protein	N/A	N/A	noGene	noGene	noGene	noGene	noGene	noGene	n.a.	n.a.	0	0	0	Nucleus	1		0	Mitochondrion	Soluble	0.2711	0.2556	0.0181	0.3731	0.0051	0.0073	0.0447	0.0065	0.0115	0.0069
SS50377_10564	EST49335.1	Hypothetical protein	-	-	-	0.483019	0.156585	-0.242298	0.497595	SS50377_10564	Hypothetical protein	N/A	N/A	noGene	noGene	noGene	noGene	noGene	noGene	n.a.	n.a.	0	0	0	Nucleus	1		0	Mitochondrion	Soluble	0.2502	0.1321	0.0103	0.5967	0.0029	0.0005	0.0007	0.0007	0.0019	0.0039
SS50377_10565	EST49336.1	Hypothetical protein	-	-	-	-0.933766	0.0391062	-0.774448	0.0788658	OG5_ssal|SS50377_12368	Hypothetical protein	N/A	N/A	noGene	noGene	noGene	noGene	noGene	noGene	n.a.	n.a.	0	0	0	Nucleus	1		0	Mitochondrion	Soluble	0.113	0.0559	0.0014	0.6757	0.0011	0.0007	0.1456	0.0006	0.0007	0.0053
SS50377_10568	EST49339.1	Hypothetical protein	-	-	-	-1.21962	0.0360714	1.12498	0.0414786	OG5_ssal|SS50377_12370	Hypothetical protein	N/A	N/A	noGene	noGene	noGene	noGene	noGene	noGene	n.a.	n.a.	0	0	0	Mitochondrion	1	0	0	Mitochondrion	Soluble	0.2763	0.1447	0.0048	0.5305	0.0098	0.0006	0.0227	0.0015	0.0018	0.0071
SS50377_10574	EST49134.1	hypothetical protein	-	-	-	1.28767	1.01855e-06	0.975536	0.000216621	OG5_202057	hypothetical protein	N/A	N/A	GL50581_3017_Hypothetical protein	nodata	nodata	GL50803_16078_Hypothetical protein	nodata	nodata	n.a.	n.a.	0	0	0	Endomembrane system	0.94	C:plasma membrane	0.72	Golgi apparatus	Membrane	0.0008	0.0013	0.0002	0.1261	0.0561	0.2837	0.0105	0.4841	0.0309	0.0063
SS50377_10575	EST49135.1	Hypothetical protein	-	-	-	1.43346	0.00542955	1.69387	0.000502411	OG5_ssal|SS50377_10575	Hypothetical protein	N/A	N/A	noGene	noGene	noGene	noGene	noGene	noGene	n.a.	n.a.	0	0	0	Nucleus	1		0	Cytoplasm	Soluble	0.147	0.5386	0.023	0.1322	0.0021	0.0597	0.0142	0.0131	0.0675	0.0025
SS50377_10576	EST49136.1	Hypothetical protein	-	-	-	0.329426	0.466164	-0.630631	0.114502	SS50377_10576	Hypothetical protein	N/A	N/A	noGene	noGene	noGene	noGene	noGene	noGene	n.a.	n.a.	0	0	0	Nucleus	1	0	0	Cytoplasm	Soluble	0.2233	0.6532	0.0029	0.067	0.002	0.0092	0.0063	0.0043	0.0136	0.0182
SS50377_10577	EST49137.1	Nuclear LIM interactor-interacting factor	-	-	-	-1.32464	0.00231528	-1.94328	3.55281e-06	OG5_127075	Nuclear LIM interactor-interacting factor	N/A	N/A	GL50581_4405_Nuclear LIM interactor-interacting factor 1	nodata	nodata	GL50803_4063_Nuclear LIM interactor-interacting factor 1	nodata	nodata	IPR004274;IPR036412;IPR023214;	FCP1 homology domain;HAD-like superfamily;HAD superfamily	0	0	0	Endomembrane system	0.94	C:organelle membrane	0.42	Golgi apparatus	Soluble	0.1558	0.1557	0.0093	0.0364	0.192	0.0746	0.0033	0.2137	0.1502	0.009
SS50377_10578	EST49138.1	Hypothetical protein	-	-	-	0.825647	0.0202023	0.184572	0.650938	OG5_ssal|SS50377_10575	Hypothetical protein	N/A	N/A	noGene	noGene	noGene	noGene	noGene	noGene	n.a.	n.a.	0	0	0	Nucleus	1		0	Cytoplasm	Soluble	0.1201	0.4798	0.0321	0.2053	0.0023	0.0733	0.0163	0.0106	0.0567	0.0035
SS50377_10584	EST49130.1	Hypothetical protein	-	-	-	-1.21349	0.165821	-0.414097	0.642474	OG5_ssal|SS50377_15170	Hypothetical protein	N/A	N/A	noGene	noGene	noGene	noGene	noGene	noGene	n.a.	n.a.	0	0	0	Endomembrane system	0.84	C:plasma membrane	0.45	Extracellular	Soluble	0.0193	0.0419	0.5122	0.1874	0.0169	0.1008	0.0005	0.0193	0.0939	0.0079
SS50377_10586	EST49105.1	Hypothetical protein	-	-	-	-0.29202	0.291837	0.414616	0.0918067	SS50377_10586	Hypothetical protein	N/A	N/A	noGene	noGene	noGene	noGene	noGene	noGene	n.a.	n.a.	0	0	0	Mitochondrion	0.95		0	Mitochondrion	Soluble	0.0575	0.0563	0.002	0.8755	0.0017	0.0011	0.0001	0.0031	0.0005	0.0021
SS50377_10588	EST49107.1	Hypothetical protein	-	-	-	-0.98272	0.0198566	-0.723514	0.0829897	OG5_ssal|SS50377_10588	Hypothetical protein	N/A	N/A	noGene	noGene	noGene	noGene	noGene	noGene	IPR009057;IPR001005;	Homeobox-like domain superfamily;SANT/Myb domain	0	0	0	Mitochondrion	1		0	Nucleus	Soluble	0.3812	0.341	0.0009	0.2561	0.0014	0	0.0103	0.0001	0.0002	0.0088
SS50377_10591	EST49108.1	Hypothetical protein	-	-	-	1.11083	0.189425	-0.0498864	0.957873	SS50377_10591	Hypothetical protein	N/A	N/A	noGene	noGene	noGene	noGene	noGene	noGene	n.a.	n.a.	0	0	0	Nucleus	1		0	Nucleus	Soluble	0.4558	0.2983	0.0094	0.1035	0.0014	0.0053	0.0759	0.0086	0.0412	0.0007
SS50377_10592	EST49109.1	Hypothetical protein	-	-	-	0.218397	0.841094	0.218078	0.828027	SS50377_10592	Hypothetical protein	N/A	N/A	noGene	noGene	noGene	noGene	noGene	noGene	n.a.	n.a.	SIGNAL 1 20 {ECO:0000256|SAM:SignalP}.	0	0	Cytoplasm	0.7	C:nucleus	0.3	Extracellular	Soluble	0.0183	0.023	0.8853	0.0274	0.0047	0.0059	0.0023	0.0018	0.0312	0
SS50377_10594	EST49110.1	Myb-like DNA-binding domain-containing protein	-	-	-	0.500594	0.641421	0.323077	0.758236	SS50377_10594	Myb-like DNA-binding domain-containing protein	N/A	N/A	noGene	noGene	noGene	noGene	noGene	noGene	IPR009057;IPR001005;	Homeobox-like domain superfamily;SANT/Myb domain	0	0	0	Nucleus	1		0	Extracellular	Soluble	0.1355	0.2306	0.2783	0.2676	0.0143	0.0088	0.0091	0.0034	0.0303	0.0223
SS50377_10595	EST49111.1	Hypothetical protein	-	-	-	-0.862904	0.0150702	0.119743	0.757689	OG5_ssal|SS50377_17945	Hypothetical protein	N/A	N/A	noGene	noGene	noGene	noGene	noGene	noGene	n.a.	n.a.	0	0	0	Nucleus	1		0	Nucleus	Soluble	0.4886	0.1838	0.0007	0.3236	0.0009	0.0004	0.0001	0.0007	0.0003	0.0008
SS50377_10597	EST49112.1	Hypothetical protein	-	-	-	-0.0433165	0.923276	0.282463	0.435918	SS50377_10597	Hypothetical protein	N/A	N/A	noGene	noGene	noGene	noGene	noGene	noGene	n.a.	n.a.	0	0	0	Cytoplasm	0.7	C:nucleus	0.3	Cytoplasm	Soluble	0.0815	0.3317	0.0017	0.2611	0.0012	0.0138	0.0204	0.0032	0.0018	0.2837
SS50377_10598	EST49113.1	Transmembrane domain-containing protein	-	-	-	0.042189	0.916244	-0.360597	0.244458	SS50377_10598	Transmembrane domain-containing protein	N/A	N/A	noGene	noGene	noGene	noGene	noGene	noGene	n.a.	n.a.	0	TRANSMEM 16 34 Helical. {ECO:0000256|SAM:Phobius}.; TRANSMEM 41 64 Helical. {ECO:0000256|SAM:Phobius}.; TRANSMEM 84 109 Helical. {ECO:0000256|SAM:Phobius}.; TRANSMEM 162 182 Helical. {ECO:0000256|SAM:Phobius}.; TRANSMEM 194 212 Helical. {ECO:0000256|SAM:Phobius}.; TRANSMEM 219 239 Helical. {ECO:0000256|SAM:Phobius}.; TRANSMEM 267 293 Helical. {ECO:0000256|SAM:Phobius}.	0	Endomembrane system	0.96		0	Endoplasmic reticulum	Membrane	0.0027	0.0013	0.0004	0.0818	0.1937	0.507	0.0082	0.1387	0.0369	0.0291
SS50377_10599	EST49114.1	Dynein heavy chain	-	-	-	0.656433	0.00786222	0.391089	0.117291	OG5_202464	Dynein heavy chain	N/A	N/A	GL50581_3789_Dynein heavy chain	nodata	nodata	GL50803_93736_Dynein heavy chain	nodata	nodata	IPR035699;IPR026983;IPR026815;IPR024743;IPR013602;IPR027417;	Dynein heavy chain, hydrolytic ATP-binding dynein motor region;Dynein heavy chain;Cytoplasmic dynein 2 heavy chain 1;Dynein heavy chain, coiled coil stalk;Dynein heavy chain, domain-2;P-loop containing nucleoside triphosphate hydrolase	0	0	0	Cell membrane	0.86	C:organelle membrane	0.1	Cytoplasm	Soluble	0.0719	0.8628	0.0002	0.0017	0.0122	0.005	0.0004	0.0221	0.0172	0.0065
SS50377_10600	EST49115.1	Hypothetical protein	-	-	-	-0.377875	0.391704	-1.4255	0.000249622	SS50377_10600	Hypothetical protein	N/A	N/A	noGene	noGene	noGene	noGene	noGene	noGene	n.a.	n.a.	0	0	0	Mitochondrion	0.99		0	Cytoplasm	Soluble	0.2349	0.5608	0.0025	0.0184	0.0008	0.0105	0.0012	0.0077	0.1613	0.0019
SS50377_10601	EST49116.1	Hypothetical protein	-	-	-	1.29647	0.0526518	1.21202	0.0596611	OG5_ssal|SS50377_10606	Hypothetical protein	N/A	N/A	noGene	noGene	noGene	noGene	noGene	noGene	n.a.	n.a.	0	0	0	Nucleus	1		0	Nucleus	Soluble	0.7547	0.1438	0.0095	0.0674	0.0091	0.0005	0.0098	0.0007	0.003	0.0016
SS50377_10602	EST49117.1	Hypothetical protein	-	-	-	-0.78066	0.157372	-0.727233	0.154893	SS50377_10602	Hypothetical protein	N/A	N/A	noGene	noGene	noGene	noGene	noGene	noGene	n.a.	n.a.	0	0	0	Mitochondrion	1		0	Cytoplasm	Soluble	0.2016	0.4546	0.0117	0.3273	0.0004	0.0015	0.0001	0.001	0.0007	0.0009
SS50377_10603	EST49118.1	Hypothetical protein	-	-	-	0.0438406	0.880593	-0.479269	0.0256242	SS50377_10603	Hypothetical protein	N/A	N/A	noGene	noGene	noGene	noGene	noGene	noGene	n.a.	n.a.	0	0	0	Nucleus	1		0	Mitochondrion	Soluble	0.0105	0.0423	0.0059	0.6827	0.0002	0.0001	0.2559	0	0.0002	0.0023
SS50377_10605	EST49119.1	hypothetical protein	-	-	-	-0.65565	0.0147927	0.732177	0.00415178	OG5_189228	hypothetical protein	N/A	N/A	GL50581_3242_Hypothetical protein	nodata	nodata	GL50803_13988_Hypothetical protein	nodata	nodata	IPR011989;IPR016024;	Armadillo-like helical;Armadillo-type fold	0	0	0	Cytoplasm	0.7	C:nucleus	0.3	Cytoplasm	Soluble	0.2231	0.3901	0.001	0.0089	0.0684	0.0256	0.0012	0.1917	0.0891	0.0008
SS50377_10606	EST49120.1	Hypothetical protein	-	-	-	1.20034	9.9812e-11	1.06661	8.48935e-09	OG5_ssal|SS50377_10606	Hypothetical protein	N/A	N/A	noGene	noGene	noGene	noGene	noGene	noGene	n.a.	n.a.	0	0	0	Nucleus	1		0	Nucleus	Soluble	0.4381	0.0864	0.0641	0.0416	0.3535	0.0014	0.001	0.004	0.0094	0.0004
SS50377_10607	EST49121.1	Kinesin-9	-	-	-	0.938253	0.000280951	1.39452	1.05891e-08	OG5_131057	Kinesin-9	N/A	N/A	GL50581_2798_Kinesin-9	nodata	nodata	GL50803_10137_Kinesin-9	nodata	nodata	IPR027640;IPR019821;IPR001752;IPR036961;IPR027417;	Kinesin-like protein;Kinesin motor domain, conserved site;Kinesin motor domain;Kinesin motor domain superfamily;P-loop containing nucleoside triphosphate hydrolase	0	0	0	Nucleus	1		0	Cytoplasm	Soluble	0.1832	0.7496	0.0002	0.003	0.0166	0.004	0.0032	0.0185	0.0199	0.0018
SS50377_10608	EST49122.1	hypothetical protein	-	-	-	-1.12882	2.21871e-05	-0.842149	0.00137606	OG5_ssal|SS50377_13161	hypothetical protein	N/A	N/A	noGene	noGene	noGene	noGene	noGene	noGene	n.a.	n.a.	0	0	0	Cytoplasm	0.7	C:nucleus	0.3	Nucleus	Soluble	0.4211	0.3865	0.0076	0.1322	0.0034	0.0048	0.012	0.01	0.017	0.0055
SS50377_10609	EST49123.1	Transmembrane domain-containing protein	-	-	-	0.345241	0.156768	0.240694	0.315495	SS50377_10609	Transmembrane domain-containing protein	N/A	N/A	noGene	noGene	noGene	noGene	noGene	noGene	n.a.	n.a.	0	TRANSMEM 74 96 Helical. {ECO:0000256|SAM:Phobius}.; TRANSMEM 267 294 Helical. {ECO:0000256|SAM:Phobius}.	0	Endomembrane system	0.96		0	Endoplasmic reticulum	Membrane	0.0152	0.0026	0.0004	0.019	0.1766	0.5628	0.0006	0.0804	0.1236	0.0187
SS50377_10610	EST49124.1	Kinase, PIKK	-	-	-	0.845643	0.0565149	0.866484	0.0399846	OG5_127212	Kinase, PIKK	N/A	N/A	GL50581_3614_GTOR	nodata	nodata	GL50803_35180_GTOR	nodata	nodata	IPR016024;IPR003152;IPR011009;IPR000403;IPR036940;IPR018936;IPR003151;IPR014009;IPR026683;	Armadillo-type fold;FATC domain;Protein kinase-like domain superfamily;Phosphatidylinositol 3-/4-kinase, catalytic domain;Phosphatidylinositol 3-/4-kinase, catalytic domain superfamily;Phosphatidylinositol 3/4-kinase, conserved site;PIK-related kinase, FAT;PIK-related kinase;Serine/threonine-protein kinase TOR	0	0	0	Endomembrane system	0.72	C:plasma membrane	0.16	Cytoplasm	Soluble	0.1142	0.7326	0.0001	0.0014	0.0052	0.0187	0.0001	0.0587	0.0679	0.0011
SS50377_10611	EST49125.1	Transmembrane domain-containing protein	-	-	-	0.845366	0.0023138	2.13466	1.77372e-18	OG5_163927	Transmembrane domain-containing protein	N/A	N/A	noGene	noGene	noGene	noGene	noGene	noGene	IPR013032;IPR000742;IPR009030;IPR002049;	EGF-like, conserved site;EGF-like domain;Growth factor receptor cysteine-rich domain superfamily;Laminin EGF domain	0	TRANSMEM 1582 1603 Helical. {ECO:0000256|SAM:Phobius}.; TRANSMEM 1624 1644 Helical. {ECO:0000256|SAM:Phobius}.; TRANSMEM 1656 1674 Helical. {ECO:0000256|SAM:Phobius}.; TRANSMEM 1686 1704 Helical. {ECO:0000256|SAM:Phobius}.; TRANSMEM 1724 1742 Helical. {ECO:0000256|SAM:Phobius}.; TRANSMEM 1749 1770 Helical. {ECO:0000256|SAM:Phobius}.; TRANSMEM 1782 1803 Helical. {ECO:0000256|SAM:Phobius}.; TRANSME…	0	Cell membrane	0.74	C:endomembrane system	0.42	Cell membrane	Membrane	0	0	0	0	0.9884	0.0048	0	0.0023	0.0045	0
SS50377_10612	EST49126.1	Hypothetical protein	-	-	-	0.776606	0.104717	0.634136	0.169529	OG5_ssal|SS50377_13146	Hypothetical protein	N/A	N/A	noGene	noGene	noGene	noGene	noGene	noGene	n.a.	n.a.	0	0	0	Nucleus	1		0	Mitochondrion	Soluble	0.278	0.1501	0.0091	0.552	0.0016	0.0013	0.0006	0.0023	0.003	0.002
SS50377_10618	EST49101.1	Dynein intermediate chain	-	-	-	1.11704	0.00293133	1.89521	3.59315e-08	OG5_130052	Dynein intermediate chain	N/A	N/A	GL50581_1860_Dynein intermediate chain	nodata	nodata	GL50803_33218_Dynein intermediate chain	nodata	nodata	IPR015943;IPR001680;IPR017986;IPR036322;	WD40/YVTN repeat-like-containing domain superfamily;WD40 repeat;WD40-repeat-containing domain;WD40-repeat-containing domain superfamily	0	0	0	Nucleus	1		0	Cytoplasm	Soluble	0.2017	0.5219	0.0075	0.0191	0.015	0.0325	0.0074	0.0394	0.1285	0.0271
SS50377_10620	EST49102.1	unspecified product	-	-	-	0.554613	0.0203622	0.294253	0.229379	SS50377_17367	unspecified product	N/A	N/A	noGene	noGene	noGene	noGene	noGene	noGene	n.a.	n.a.	0	0	0	Cytoplasm	0.7	C:nucleus	0.3	Cytoplasm	Soluble	0.1687	0.7145	0.0013	0.0307	0.0073	0.0115	0.0005	0.0314	0.0271	0.007
SS50377_10621	EST49103.1	Hypothetical protein	-	-	-	-0.688511	0.133178	-0.459954	0.288967	SS50377_10621	Hypothetical protein	N/A	N/A	noGene	noGene	noGene	noGene	noGene	noGene	n.a.	n.a.	0	0	0	Nucleus	1		0	Nucleus	Soluble	0.495	0.4336	0.001	0.0404	0.0044	0.0032	0.0002	0.0135	0.0083	0.0005
SS50377_10627	EST49104.1	Adenine phosphoribosyltransferase	-	-	-	-0.810609	0.0464327	-1.07571	0.00484705	OG5_127379	Adenine phosphoribosyltransferase	N/A	N/A	GL50581_2965_Adenine phosphoribosyltransferase	nodata	nodata	GL50803_112885_Adenine phosphoribosyltransferase	nodata	nodata	IPR000836;IPR029057;	Phosphoribosyltransferase domain;Phosphoribosyltransferase-like	0	0	0	Mitochondrion	0.9		0	Plastid	Soluble	0	0.0032	0	0.4818	0	0.0001	0.5075	0	0	0.0073
SS50377_10631	EST49097.1	hypothetical protein	-	-	-	0.364709	0.120276	1.4099	2.34935e-12	OG5_140890	hypothetical protein	N/A	N/A	GL50581_1015_Hypothetical protein	nodata	nodata	GL50803_102575_Hypothetical protein_nodata_nodata,GL50803_111973_Hypothetical protein_nodata_nodata,GL50803_112630_Hypothetical protein_nodata_nodata,GL50803_112914_Hypothetical protein_nodata_nodata,GL50803_112938_Hypothetical protein_nodata_nodata,GL50803_113130_Hypothetical protein_nodata_nodata,GL50803_113165_Hypothetical protein_nodata_nodata	Multientries	Multientries	IPR017943;	Bactericidal permeability-increasing protein, alpha/beta domain superfamily	0	0	0	extracellular space	0.88		0	Extracellular	Soluble	0.013	0.1829	0.3669	0.0081	0.0021	0.1365	0.0025	0.0011	0.2865	0.0003
SS50377_10632	EST49098.1	Hypothetical protein	-	-	-	0.618227	0.0550769	-0.16489	0.650066	OG5_ssal|SS50377_10632	Hypothetical protein	N/A	N/A	noGene	noGene	noGene	noGene	noGene	noGene	n.a.	n.a.	0	0	0	Cytoplasm	0.7	C:nucleus	0.3	Cytoplasm	Soluble	0.2586	0.3382	0.0054	0.3269	0.0055	0.0219	0.0004	0.0124	0.0064	0.0243
SS50377_10639	EST49087.1	Cysteine-rich membrane protein 1	-	-	-	-2.05666	1.75993e-18	0.917843	0.000160265	OG5_tthe|19.m00311	Cysteine-rich membrane protein 1	N/A	N/A	noGene	noGene	noGene	noGene	noGene	noGene	IPR006212;IPR009030;	Furin-like repeat;Growth factor receptor cysteine-rich domain superfamily	0	TRANSMEM 196 220 Helical. {ECO:0000256|SAM:Phobius}.	0	Cell membrane	0.96	C:organelle membrane	0.44	Cell membrane	Membrane	0.0073	0.0027	0.0042	0.2558	0.7021	0.0019	0.0036	0.0005	0.0006	0.0213
SS50377_10640	EST49088.1	Hypothetical protein	-	-	-	0.0846306	0.890391	1.76389	4.71496e-06	OG5_ssal|SS50377_10642	Hypothetical protein	N/A	N/A	noGene	noGene	noGene	noGene	noGene	noGene	n.a.	n.a.	0	0	0	Mitochondrion	1		0	Mitochondrion	Membrane	0.0247	0.0423	0.0018	0.3535	0.0037	0.3087	0.0018	0.0075	0.0008	0.2553
SS50377_10641	EST49089.1	Cysteine-rich membrane protein 2	-	-	-	-1.99558	4.18503e-05	-0.647993	0.149044	OG5_126560	Cysteine-rich membrane protein 2	N/A	N/A	GL50581_1041_High cysteine non-variant cyst protein_nodata_nodata,GL50581_1287_High cysteine membrane protein Group 2_nodata_nodata,GL50581_3457_High cysteine protein_nodata_nodata,GL50581_3514_High cysteine membrane protein Group 1_nodata_nodata	Multientries	Multientries	GL50803_11309_High cysteine membrane protein Group 1_nd_0.965751,GL50803_113319_High cysteine membrane protein TMK-like_nodata_nodata,GL50803_113416_High cysteine membrane protein TMK-like_nodata_nodata,GL50803_114180_High cysteine membrane protein TMK-like_nodata_nodata,GL50803_40376_High cysteine non-variant cyst protein_nodata_nodata	Multientries	Multientries	IPR009030;	Growth factor receptor cysteine-rich domain superfamily	0	TRANSMEM 259 282 Helical. {ECO:0000256|SAM:Phobius}.	0	Cell membrane	0.97		0	Cell membrane	Membrane	0	0	0.0001	0.002	0.9969	0.0003	0.0001	0.0002	0.0003	0.0001
SS50377_10642	EST49090.1	Hypothetical protein	-	-	-	0.097309	0.870694	1.22223	0.0025901	OG5_ssal|SS50377_10642	Hypothetical protein	N/A	N/A	noGene	noGene	noGene	noGene	noGene	noGene	n.a.	n.a.	0	0	0	Endomembrane system	0.92		0	Endoplasmic reticulum	Membrane	0.0577	0.0299	0.0027	0.1588	0.0183	0.5588	0.0022	0.0452	0.0058	0.1206
SS50377_10644	EST49092.1	Hypothetical protein	-	-	-	0.329653	0.427872	0.222043	0.584804	SS50377_10644	Hypothetical protein	N/A	N/A	noGene	noGene	noGene	noGene	noGene	noGene	n.a.	n.a.	0	0	0	Cytoplasm	0.7	C:nucleus	0.3	Mitochondrion	Membrane	0.0821	0.1071	0.0088	0.4278	0.0319	0.1317	0.0029	0.1314	0.0229	0.0534
SS50377_10645	EST49093.1	Hypothetical protein	-	-	-	0.237984	0.722475	-0.100604	0.8798	SS50377_10645	Hypothetical protein	N/A	N/A	noGene	noGene	noGene	noGene	noGene	noGene	n.a.	n.a.	SIGNAL 1 20 {ECO:0000256|SAM:SignalP}.	0	0	extracellular space	0.83		0	Extracellular	Soluble	0.0167	0.039	0.7793	0.1574	0.0023	0.0007	0.0008	0.0005	0.0031	0.0001
SS50377_10646	EST49084.1	Hypothetical protein	-	-	-	0.0422523	0.973967	2.42201	0.0030984	OG5_ssal|SS50377_18729	Hypothetical protein	N/A	N/A	noGene	noGene	noGene	noGene	noGene	noGene	n.a.	n.a.	0	0	0	Cytoplasm	0.7	C:nucleus	0.3	Cytoplasm	Soluble	0.2223	0.4497	0.0042	0.1251	0.0043	0.0546	0.0002	0.0526	0.013	0.074
SS50377_10647	EST49085.1	Hypothetical protein	-	-	-	-0.138816	0.811283	4.79969	7.93627e-43	OG5_ssal|SS50377_10353	Hypothetical protein	N/A	N/A	noGene	noGene	noGene	noGene	noGene	noGene	n.a.	n.a.	0	0	0	Cytoplasm	0.7	C:nucleus	0.3	Cytoplasm	Soluble	0.2314	0.5873	0.0003	0.0027	0.002	0.0138	0.0005	0.0558	0.1057	0.0005
SS50377_10652	EST49075.1	Hypothetical protein	-	-	-	-0.240588	0.565815	1.25411	5.67438e-05	OG5_ssal|SS50377_10661	Hypothetical protein	N/A	N/A	noGene	noGene	noGene	noGene	noGene	noGene	n.a.	n.a.	0	0	0	Cytoplasm	0.7	C:nucleus	0.3	Cytoplasm	Soluble	0.3786	0.4557	0.0067	0.0968	0.0097	0.0185	0.0005	0.0156	0.0045	0.0134
SS50377_10653	EST49076.1	Hypothetical protein	-	-	-	0.71284	0.166252	1.72153	0.000117871	OG5_ssal|SS50377_11098	Hypothetical protein	N/A	N/A	noGene	noGene	noGene	noGene	noGene	noGene	n.a.	n.a.	0	0	0	Cytoplasm	0.7	C:nucleus	0.3	Cytoplasm	Soluble	0.2267	0.4542	0.0027	0.2887	0.0029	0.0047	0.0033	0.0017	0.0028	0.0123
SS50377_10657	EST49079.1	Hypothetical protein	-	-	-	-0.29947	0.539778	0.639124	0.104269	SS50377_10657	Hypothetical protein	N/A	N/A	noGene	noGene	noGene	noGene	noGene	noGene	n.a.	n.a.	0	0	0	Nucleus	1		0	Nucleus	Soluble	0.4601	0.303	0.0003	0.2178	0.0047	0.0013	0.0004	0.0108	0.001	0.0006
SS50377_10658	EST49080.1	hypothetical protein	-	-	-	-1.15487	0.00049082	-2.13276	1.78732e-11	OG5_132161	hypothetical protein	N/A	N/A	GL50581_3938_Zinc finger protein, putative	nodata	nodata	GL50803_15295_Zinc finger protein, putative	nodata	nodata	n.a.	n.a.	0	0	0	Cytoplasm	0.7	C:nucleus	0.3	Cytoplasm	Soluble	0.3498	0.5475	0.0015	0.017	0.0048	0.0087	0.0052	0.0148	0.0497	0.001
SS50377_10659	EST49081.1	hypothetical protein	-	-	-	1.37734	1.2973e-15	1.04717	1.70663e-09	OG5_132161	hypothetical protein	N/A	N/A	GL50581_3938_Zinc finger protein, putative	nodata	nodata	GL50803_15295_Zinc finger protein, putative	nodata	nodata	IPR008913;IPR037274;	Zinc finger, CHY-type;Zinc finger, CHY-type superfamily	0	0	0	Nucleus	1		0	Nucleus	Soluble	0.6677	0.329	0.0001	0	0.0018	0.0005	0	0.0003	0.0005	0.0001
SS50377_10664	EST49062.1	Hypothetical protein	-	-	-	0.230455	0.843255	0.432549	0.673	SS50377_10664	Hypothetical protein	N/A	N/A	noGene	noGene	noGene	noGene	noGene	noGene	n.a.	n.a.	0	0	0	extracellular space	1		0	Mitochondrion	Membrane	0.0609	0.0809	0.0359	0.756	0.0084	0.0179	0.0047	0.0051	0.0069	0.0234
SS50377_10666	EST49063.1	Hypothetical protein	-	-	-	-1.1515	0.222855	0.398733	0.683348	OG5_ssal|SS50377_14134	Hypothetical protein	N/A	N/A	noGene	noGene	noGene	noGene	noGene	noGene	n.a.	n.a.	0	0	0	Mitochondrion	1		0	Mitochondrion	Soluble	0.1044	0.1463	0.0069	0.6859	0.0025	0.0148	0.0031	0.0014	0.0024	0.0323
SS50377_10667	EST49064.1	Ribosomal protein L9	-	-	-	-0.041194	0.919704	-0.739818	0.0125039	OG5_126993	Ribosomal protein L9	GO:0005840	N/A	GL50581_1269_Ribosomal protein L9	nodata	nodata	GL50803_17056_Ribosomal protein L9	nodata	nodata	IPR000702;IPR020040;IPR036789;	Ribosomal protein L6;Ribosomal protein L6, alpha-beta domain;Ribosomal protein L6, alpha-beta domain superfamily	0	0	0	Mitochondrion	1		0	Cytoplasm	Soluble	0.0857	0.4523	0.0081	0.3532	0.0077	0.0036	0.0316	0.0006	0.0026	0.0545
SS50377_10668	EST49065.1	Hypothetical protein	-	-	-	0.171823	0.883667	-0.271857	0.796054	SS50377_10668	Hypothetical protein	N/A	N/A	noGene	noGene	noGene	noGene	noGene	noGene	n.a.	n.a.	0	0	0	Nucleus	1		0	Mitochondrion	Soluble	0.1968	0.2996	0.0023	0.4941	0.0011	0.0013	0.0002	0.0024	0.0016	0.0006
SS50377_10669	EST49066.1	Transmembrane domain-containing protein	-	-	-	0.244345	0.523057	0.421251	0.204422	OG5_ssal|SS50377_10642	Transmembrane domain-containing protein	N/A	N/A	noGene	noGene	noGene	noGene	noGene	noGene	n.a.	n.a.	0	TRANSMEM 12 32 Helical. {ECO:0000256|SAM:Phobius}.; TRANSMEM 38 61 Helical. {ECO:0000256|SAM:Phobius}.	0	Endomembrane system	0.81		0	Endoplasmic reticulum	Membrane	0.0065	0.0014	0.0012	0.021	0.1832	0.577	0.0062	0.1598	0.0356	0.0082
SS50377_10670	EST49067.1	Ribosomal protein L9	-	-	-	-0.161889	0.687106	-0.605936	0.0594207	OG5_126993	Ribosomal protein L9	GO:0005840	N/A	GL50581_1269_Ribosomal protein L9	nodata	nodata	GL50803_17056_Ribosomal protein L9	nodata	nodata	IPR000702;IPR020040;IPR036789;	Ribosomal protein L6;Ribosomal protein L6, alpha-beta domain;Ribosomal protein L6, alpha-beta domain superfamily	0	0	0	Cytoplasm	1		0	Mitochondrion	Soluble	0.0402	0.426	0.0095	0.4948	0.001	0.0007	0.0003	0.0002	0.0003	0.0271
SS50377_10671	EST49068.1	Transmembrane domain-containing protein	-	-	-	1.07603	0.251139	2.40931	0.00260988	OG5_ssal|SS50377_10642	Transmembrane domain-containing protein	N/A	N/A	noGene	noGene	noGene	noGene	noGene	noGene	n.a.	n.a.	0	TRANSMEM 7 27 Helical. {ECO:0000256|SAM:Phobius}.; TRANSMEM 39 61 Helical. {ECO:0000256|SAM:Phobius}.	0	Endomembrane system	0.6	C:organelle membrane	0.48	Endoplasmic reticulum	Membrane	0.0013	0.0006	0.0002	0.0186	0.0801	0.7351	0.0014	0.1295	0.0262	0.007
SS50377_10672	EST49069.1	Transmembrane domain-containing protein	-	-	-	2.11929	1.13817e-14	2.3449	3.85705e-18	OG5_137745	Transmembrane domain-containing protein	N/A	N/A	noGene	noGene	noGene	noGene	noGene	noGene	IPR013032;IPR000742;IPR002049;	EGF-like, conserved site;EGF-like domain;Laminin EGF domain	0	TRANSMEM 1540 1562 Helical. {ECO:0000256|SAM:Phobius}.; TRANSMEM 1583 1602 Helical. {ECO:0000256|SAM:Phobius}.; TRANSMEM 1614 1635 Helical. {ECO:0000256|SAM:Phobius}.; TRANSMEM 1647 1667 Helical. {ECO:0000256|SAM:Phobius}.; TRANSMEM 1679 1698 Helical. {ECO:0000256|SAM:Phobius}.; TRANSMEM 1705 1722 Helical. {ECO:0000256|SAM:Phobius}.	0	Cell membrane	0.91	C:endomembrane system	0.38	Cell membrane	Membrane	0	0	0	0	0.9858	0.0088	0	0.0036	0.0017	0
SS50377_10674	EST49070.1	Protein tyrosine phosphatase	-	-	-	0.342614	0.105677	-0.440359	0.0266654	OG5_141119	Protein tyrosine phosphatase	N/A	N/A	noGene	noGene	noGene	noGene	noGene	noGene	IPR029021;IPR000242;IPR003595;IPR000387;	Protein-tyrosine phosphatase-like;PTP type protein phosphatase;Protein-tyrosine phosphatase, catalytic;Tyrosine specific protein phosphatases domain	0	0	0	Nucleus	1		0	Mitochondrion	Soluble	0.0926	0.2852	0.0017	0.5	0.0032	0.0071	0.0257	0.0033	0.0053	0.0758
SS50377_10676	EST49071.1	hypothetical protein	-	-	-	-1.67071	3.142e-11	-1.05989	3.61704e-05	OG5_129395	hypothetical protein	N/A	N/A	GL50581_4154_Locus trap protein	nodata	nodata	GL50803_104866_GTL3 aka MD0260	nodata	nodata	IPR007714;	CFA20 domain	0	0	0	Mitochondrion	0.87	C:nucleus	0.13	Mitochondrion	Soluble	0.0162	0.033	0.1758	0.7114	0.0031	0.0379	0.0004	0.0064	0.0129	0.003
SS50377_10678	EST49072.1	Hypothetical protein	-	-	-	0.427947	0.556518	4.45536	5.59726e-22	OG5_ssal|SS50377_10353	Hypothetical protein	N/A	N/A	noGene	noGene	noGene	noGene	noGene	noGene	n.a.	n.a.	0	TRANSMEM 88 109 Helical. {ECO:0000256|SAM:Phobius}.	0	Cytoplasm	0.7	C:nucleus	0.3	Endoplasmic reticulum	Membrane	0.0624	0.0655	0.0003	0.0597	0.0117	0.5718	0.0005	0.1603	0.031	0.0369
SS50377_10679	EST49073.1	Glucosamine-6-phosphate deaminase	-	-	-	-0.566656	0.468722	0.908893	0.147465	OG5_128189	Glucosamine-6-phosphate deaminase	N/A	N/A	noGene	noGene	noGene	GL50803_10829_Glucosamine-6-phosphate deaminase_nodata_nodata,GL50803_8245_Glucosamine-6-phosphate deaminase_nodata_nodata	Multientries	Multientries	IPR006148;IPR004547;IPR037171;	Glucosamine/galactosamine-6-phosphate isomerase;Glucosamine-6-phosphate isomerase;NagB/RpiA transferase-like	0	0	0	extracellular space	1		0	Extracellular	Soluble	0.0047	0.0366	0.5089	0.0262	0.0067	0.0008	0.3699	0.0005	0.0455	0.0002
SS50377_10680	EST49057.1	Hypothetical protein	-	-	-	-0.727982	0.228207	0.959803	0.0743896	SS50377_10680	Hypothetical protein	N/A	N/A	noGene	noGene	noGene	noGene	noGene	noGene	n.a.	n.a.	0	0	0	Mitochondrion	0.72	0	0	Plastid	Membrane	0.0115	0.0141	0.0009	0.009	0.0059	0.0115	0.9042	0.0128	0.0194	0.0107
SS50377_10681	EST49058.1	Hypothetical protein	-	-	-	0.327145	0.206972	-0.0549643	0.852496	SS50377_10681	Hypothetical protein	N/A	N/A	noGene	noGene	noGene	noGene	noGene	noGene	n.a.	n.a.	0	0	0	Nucleus	1		0	Cytoplasm	Soluble	0.2705	0.4241	0.0145	0.0445	0.0057	0.0869	0.0353	0.0357	0.0247	0.0581
SS50377_10682	EST49059.1	Hypothetical protein	-	-	-	-0.344817	0.0868831	-0.210646	0.29284	SS50377_10682	Hypothetical protein	N/A	N/A	noGene	noGene	noGene	noGene	noGene	noGene	n.a.	n.a.	0	0	0	Mitochondrion	1	0	0	Mitochondrion	Soluble	0.0625	0.1868	0.0083	0.4923	0.0042	0.001	0.2352	0.0023	0.0057	0.0018
SS50377_10683	EST49060.1	Phosphopantetheine adenylyltransferase	-	-	-	-0.988305	0.00252095	-0.984317	0.00186534	OG5_128320	Phosphopantetheine adenylyltransferase	N/A	N/A	noGene	noGene	noGene	noGene	noGene	noGene	IPR014729;	Rossmann-like alpha/beta/alpha sandwich fold	0	0	0	Nucleus	1		0	Cytoplasm	Soluble	0.3065	0.6092	0.0006	0.0317	0.0052	0.0013	0.0328	0.0029	0.007	0.0027
SS50377_10684	EST49061.1	Hypothetical protein	-	-	-	-0.0960888	0.818276	-0.359625	0.279046	SS50377_10684	Hypothetical protein	N/A	N/A	noGene	noGene	noGene	noGene	noGene	noGene	n.a.	n.a.	0	0	0	Nucleus	1		0	Cytoplasm	Soluble	0.2451	0.7143	0.0027	0.001	0.0227	0.0012	0.0006	0.0052	0.0048	0.0025
SS50377_10685	EST49045.1	Hypothetical protein	-	-	-	-0.662722	0.156585	0.268466	0.581001	SS50377_10685	Hypothetical protein	N/A	N/A	noGene	noGene	noGene	noGene	noGene	noGene	n.a.	n.a.	0	0	0	Mitochondrion	1		0	Mitochondrion	Soluble	0.012	0.025	0.2043	0.7482	0.0079	0.0002	0.0006	0.0005	0.0011	0.0002
SS50377_10686	EST49046.1	Hypothetical protein	-	-	-	-0.959302	0.0644464	0.196551	0.73734	SS50377_10686	Hypothetical protein	N/A	N/A	noGene	noGene	noGene	noGene	noGene	noGene	IPR011990;	Tetratricopeptide-like helical domain superfamily	0	0	0	Mitochondrion	1		0	Mitochondrion	Soluble	0.0033	0.1031	0.0015	0.823	0.0009	0.0006	0.0101	0	0.0002	0.0573
SS50377_10687	EST49047.1	Cytochrome b5-like Heme/Steroid binding domain-containing protein	-	-	-	0.363212	0.449037	0.556223	0.193951	OG5_ssal|SS50377_14640	Cytochrome b5-like Heme/Steroid binding domain-containing protein	N/A	N/A	noGene	noGene	noGene	noGene	noGene	noGene	IPR001199;IPR036400;	Cytochrome b5-like heme/steroid binding domain;Cytochrome b5-like heme/steroid binding domain superfamily	0	0	0	Cytoplasm	0.7	C:nucleus	0.3	Cytoplasm	Soluble	0.208	0.6514	0.003	0.0681	0.0027	0.0045	0.0262	0.003	0.0182	0.015
SS50377_10688	EST49048.1	Hypothetical protein	-	-	-	1.03989	0.00156122	1.3149	2.24431e-05	OG5_ssal|SS50377_13235	Hypothetical protein	N/A	N/A	noGene	noGene	noGene	noGene	noGene	noGene	n.a.	n.a.	0	TRANSMEM 510 533 Helical. {ECO:0000256|SAM:Phobius}.	0	Cell membrane	0.87	C:endomembrane system	0.81	Cell membrane	Membrane	0.0015	0.0001	0	0.0052	0.8638	0.0901	0.0001	0.0328	0.0059	0.0005
SS50377_10689	EST49049.1	Transmembrane domain-containing protein	-	-	-	-0.976363	0.0921713	0.447688	0.412654	OG5_ssal|SS50377_10695	Transmembrane domain-containing protein	N/A	N/A	noGene	noGene	noGene	noGene	noGene	noGene	n.a.	n.a.	0	TRANSMEM 449 468 Helical. {ECO:0000256|SAM:Phobius}.	0	Endomembrane system	0.89	C:plasma membrane	0.57	Endoplasmic reticulum	Membrane	0.0359	0.0336	0.0057	0.0418	0.0353	0.3949	0.0979	0.0886	0.2585	0.0078
SS50377_10690	EST49050.1	Glycosyl transferase	-	-	-	1.30278	2.29053e-08	0.1257	0.666136	OG5_188065	Glycosyl transferase	N/A	N/A	GL50581_2866_Hypothetical protein	nodata	nodata	GL50803_102322_Hypothetical protein	nodata	nodata	IPR029044;	Nucleotide-diphospho-sugar transferases	0	TRANSMEM 254 277 Helical. {ECO:0000256|SAM:Phobius}.; TRANSMEM 283 303 Helical. {ECO:0000256|SAM:Phobius}.; TRANSMEM 650 669 Helical. {ECO:0000256|SAM:Phobius}.; TRANSMEM 689 711 Helical. {ECO:0000256|SAM:Phobius}.	0	Cell membrane	0.93		0	Cell membrane	Membrane	0.0194	0.004	0	0.0166	0.5032	0.315	0.0022	0.0469	0.0774	0.0152
SS50377_10691	EST49051.1	Hypothetical protein	-	-	-	-0.494454	0.622185	-0.412536	0.66943	SS50377_10691	Hypothetical protein	N/A	N/A	noGene	noGene	noGene	noGene	noGene	noGene	n.a.	n.a.	0	TRANSMEM 29 49 Helical. {ECO:0000256|SAM:Phobius}.	0	Endomembrane system	0.97		0	Endoplasmic reticulum	Membrane	0.0005	0.0007	0.0003	0.0222	0.043	0.8353	0.0001	0.0865	0.0061	0.0053
SS50377_10692	EST49052.1	Hypothetical protein	-	-	-	0.127631	0.780125	0.458449	0.196984	OG5_ssal|SS50377_11662	Hypothetical protein	N/A	N/A	noGene	noGene	noGene	noGene	noGene	noGene	n.a.	n.a.	0	0	0	Mitochondrion	1		0	Cytoplasm	Soluble	0.0513	0.4386	0.0209	0.2559	0.0043	0.0174	0.1222	0.0037	0.0237	0.062
SS50377_10693	EST49053.1	Hypothetical protein	-	-	-	-1.14998	9.22666e-05	-0.836658	0.00430201	OG5_ssal|SS50377_11660	Hypothetical protein	N/A	N/A	noGene	noGene	noGene	noGene	noGene	noGene	n.a.	n.a.	0	0	0	Cytoplasm	0.7	C:nucleus	0.3	Cytoplasm	Soluble	0.2216	0.4435	0.0003	0.0077	0.0175	0.0104	0.0013	0.1562	0.1412	0.0003
SS50377_10694	EST49054.1	Hypothetical protein	-	-	-	-0.390456	0.344679	-0.608722	0.0988117	OG5_ssal|SS50377_11659	Hypothetical protein	N/A	N/A	noGene	noGene	noGene	noGene	noGene	noGene	n.a.	n.a.	0	0	0	Cytoplasm	0.7	C:nucleus	0.3	Cytoplasm	Soluble	0.1507	0.4911	0.01	0.0411	0.0219	0.0176	0.035	0.0158	0.0194	0.1975
SS50377_10695	EST49055.1	Hypothetical protein	-	-	-	0.0182489	0.961557	-0.466496	0.0897919	OG5_ssal|SS50377_10695	Hypothetical protein	N/A	N/A	noGene	noGene	noGene	noGene	noGene	noGene	n.a.	n.a.	0	TRANSMEM 435 455 Helical. {ECO:0000256|SAM:Phobius}.	0	Cytoplasm	0.7	C:nucleus	0.3	Cytoplasm	Soluble	0.1999	0.2311	0.0035	0.0192	0.0304	0.1852	0.0041	0.12	0.2006	0.006
SS50377_10700	EST49040.1	Hypothetical protein	-	-	-	0.0248924	0.985467	-0.666607	0.456058	OG5_ssal|SS50377_12581	Hypothetical protein	N/A	N/A	noGene	noGene	noGene	noGene	noGene	noGene	n.a.	n.a.	0	0	0	Nucleus	1		0	Mitochondrion	Soluble	0.1299	0.0832	0.0011	0.7812	0.0002	0.0004	0.0009	0.0003	0.0002	0.0026
SS50377_10701	EST49041.1	hypothetical protein	-	-	-	-0.106407	0.812391	1.25566	7.51064e-05	OG5_202883	hypothetical protein	N/A	N/A	GL50581_4561_Hypothetical protein	nodata	nodata	GL50803_13771_Hypothetical protein	nodata	nodata	n.a.	n.a.	0	0	0	Nucleus	1		0	Nucleus	Soluble	0.6015	0.3386	0.0005	0.0052	0.0109	0.0037	0.016	0.0125	0.0088	0.0024
SS50377_10703	EST49042.1	Hypothetical protein	-	-	-	-0.312819	0.348306	0.231844	0.452377	SS50377_10703	Hypothetical protein	N/A	N/A	noGene	noGene	noGene	noGene	noGene	noGene	n.a.	n.a.	0	0	0	Nucleus	1		0	Nucleus	Soluble	0.4428	0.3087	0.1222	0.0763	0.0167	0.0046	0.0076	0.0043	0.0122	0.0046
SS50377_10705	EST49044.1	Cysteine-rich protein	-	-	-	-0.0880362	0.878896	1.73807	2.58459e-06	OG5_126560	Cysteine-rich protein	N/A	N/A	GL50581_1041_High cysteine non-variant cyst protein_nodata_nodata,GL50581_1287_High cysteine membrane protein Group 2_nodata_nodata,GL50581_3457_High cysteine protein_nodata_nodata,GL50581_3514_High cysteine membrane protein Group 1_nodata_nodata	Multientries	Multientries	GL50803_11309_High cysteine membrane protein Group 1_nd_0.965751,GL50803_113319_High cysteine membrane protein TMK-like_nodata_nodata,GL50803_113416_High cysteine membrane protein TMK-like_nodata_nodata,GL50803_114180_High cysteine membrane protein TMK-like_nodata_nodata,GL50803_40376_High cysteine non-variant cyst protein_nodata_nodata	Multientries	Multientries	IPR009030;	Growth factor receptor cysteine-rich domain superfamily	0	0	0	extracellular space	1		0	Extracellular	Soluble	0.1212	0.2564	0.6206	0.0007	0.0003	0	0.0005	0	0.0002	0
SS50377_10707	EST49015.1	Fe-S protein assembly chaperone HscA domain-containing protein	-	-	-	0.618565	0.161395	0.970234	0.0151199	OG5_ssal|SS50377_10708	Fe-S protein assembly chaperone HscA domain-containing protein	N/A	N/A	noGene	noGene	noGene	noGene	noGene	noGene	IPR018181;	Heat shock protein 70, conserved site	0	0	0	Nucleus	1		0	Cytoplasm	Soluble	0.0904	0.3371	0.23	0.0691	0.019	0.0848	0.0175	0.0118	0.1174	0.0229
SS50377_10708	EST49016.1	Hypothetical protein	-	-	-	0.395424	0.365368	2.76879	5.0493e-18	OG5_ssal|SS50377_10708	Hypothetical protein	N/A	N/A	noGene	noGene	noGene	noGene	noGene	noGene	n.a.	n.a.	0	0	0	Mitochondrion	1		0	Mitochondrion	Soluble	0.057	0.3066	0.0149	0.3304	0.0224	0.0457	0.0264	0.0905	0.0838	0.0223
SS50377_10709	EST49017.1	Hypothetical protein	-	-	-	1.18988	0.0156025	1.63832	0.000321578	SS50377_10709	Hypothetical protein	N/A	N/A	noGene	noGene	noGene	noGene	noGene	noGene	n.a.	n.a.	0	0	0	Mitochondrion	0.55		0	Mitochondrion	Soluble	0.0147	0.0139	0.0118	0.9423	0.0015	0.0011	0.0007	0.0006	0.0034	0.01
SS50377_10710	EST49018.1	hypothetical protein	-	-	-	-1.00123	7.87688e-07	-0.843383	2.80528e-05	OG5_202884	hypothetical protein	N/A	N/A	GL50581_4563_Hypothetical protein	nodata	nodata	GL50803_15240_Hypothetical protein	nodata	nodata	IPR016024;	Armadillo-type fold	0	0	0	Cytoplasm	0.7	C:nucleus	0.3	Cytoplasm	Soluble	0.2055	0.5614	0.0046	0.0103	0.0049	0.0212	0.0171	0.0191	0.1506	0.0054
SS50377_10711	EST49019.1	hypothetical protein	-	-	-	0.629599	0.0691107	0.969509	0.00229507	SS50377_10711	hypothetical protein	N/A	N/A	noGene	noGene	noGene	noGene	noGene	noGene	IPR015943;IPR001680;IPR036322;	WD40/YVTN repeat-like-containing domain superfamily;WD40 repeat;WD40-repeat-containing domain superfamily	0	0	0	Nucleus	1		0	Cytoplasm	Soluble	0.2317	0.4416	0.0063	0.069	0.0107	0.0187	0.1288	0.0232	0.0492	0.0209
SS50377_10712	EST49020.1	Hypothetical protein	-	-	-	2.57745	4.71195e-11	2.47366	1.46121e-10	SS50377_10712	Hypothetical protein	N/A	N/A	noGene	noGene	noGene	noGene	noGene	noGene	n.a.	n.a.	0	0	0	Cytoplasm	0.7	C:nucleus	0.3	Nucleus	Soluble	0.5801	0.0695	0.0007	0.3485	0.0006	0	0	0.0005	0.0001	0.0001
SS50377_10713	EST49021.1	Hypothetical protein	-	-	-	0.968308	0.0385335	-0.00278468	0.997912	SS50377_10713	Hypothetical protein	N/A	N/A	noGene	noGene	noGene	noGene	noGene	noGene	n.a.	n.a.	0	0	0	Cytoplasm	0.7	C:nucleus	0.3	Mitochondrion	Soluble	0.3714	0.1295	0.0334	0.4624	0.0014	0.0001	0	0.001	0.0006	0.0001
SS50377_10714	EST49022.1	Hypothetical protein	-	-	-	1.47625	1.2623e-05	1.17928	0.000440631	SS50377_10714	Hypothetical protein	N/A	N/A	noGene	noGene	noGene	noGene	noGene	noGene	n.a.	n.a.	0	0	0	Mitochondrion	1		0	Mitochondrion	Soluble	0.1038	0.1072	0.0007	0.7823	0.0007	0.0003	0.001	0.0003	0.0001	0.0037
SS50377_10715	EST49023.1	Hypothetical protein	-	-	-	0.388682	0.251849	-0.370187	0.256865	SS50377_10715	Hypothetical protein	N/A	N/A	noGene	noGene	noGene	noGene	noGene	noGene	n.a.	n.a.	0	0	0	Nucleus	1		0	Cytoplasm	Soluble	0.3668	0.4428	0.01	0.0755	0.001	0.0046	0.0579	0.0044	0.0364	0.0005
SS50377_10716	EST49024.1	Hypothetical protein	-	-	-	-0.347346	0.281841	-0.564191	0.0524056	OG5_ssal|SS50377_10730	Hypothetical protein	N/A	N/A	noGene	noGene	noGene	noGene	noGene	noGene	n.a.	n.a.	0	TRANSMEM 497 521 Helical. {ECO:0000256|SAM:Phobius}.	0	Endomembrane system	0.94	C:plasma membrane	0.57	Cell membrane	Membrane	0.0106	0.0076	0.0019	0.0615	0.4481	0.3125	0.0046	0.0592	0.0794	0.0146
SS50377_10717	EST49025.1	Hypothetical protein	-	-	-	-1.3714	0.000589795	0.15045	0.744748	OG5_ssal|SS50377_16090	Hypothetical protein	N/A	N/A	noGene	noGene	noGene	noGene	noGene	noGene	n.a.	n.a.	0	0	0	Mitochondrion	1		0	Plastid	Soluble	0.0061	0.0857	0.0001	0.1763	0.0002	0.0003	0.6376	0	0.0004	0.0932
SS50377_10719	EST49026.1	Adenylate kinase 1	-	-	-	0.305205	0.156771	-0.417101	0.0368842	OG5_126762	Adenylate kinase 1	N/A	N/A	GL50581_2190_Adenylate kinase	nodata	nodata	GL50803_28234_Adenylate kinase	nodata	nodata	IPR006259;IPR000850;IPR033690;IPR027417;	Adenylate kinase subfamily;Adenylate kinase/UMP-CMP kinase;Adenylate kinase, conserved site;P-loop containing nucleoside triphosphate hydrolase	0	0	0	Cytoplasm	1		0	Cytoplasm	Soluble	0.0378	0.9241	0.0025	0.004	0.0027	0.002	0.0043	0.0003	0.0102	0.012
SS50377_10720	EST49027.1	Haloacid dehalogenase-like hydrolase family protein	-	-	-	2.42146	2.36828e-19	0.582605	0.0500932	OG5_129718	Haloacid dehalogenase-like hydrolase family protein	N/A	N/A	GL50581_1340_Phosphoglycolate phosphatase_nodata_nodata,GL50581_1485_Phosphoglycolate phosphatase_nodata_nodata	Multientries	Multientries	GL50803_14546_Phosphoglycolate phosphatase_nodata_nodata,GL50803_14841_Phosphoglycolate phosphatase_nodata_nodata	Multientries	Multientries	IPR036412;IPR023214;IPR023198;	HAD-like superfamily;HAD superfamily;Phosphoglycolate phosphatase-like, domain 2	0	0	0	Cytoplasm	0.63	C:nucleus	0.37	Cytoplasm	Soluble	0.0453	0.5277	0.0249	0.0091	0.0091	0.0127	0.0242	0.0087	0.3336	0.0049
SS50377_10723	EST49028.1	Hypothetical protein	-	-	-	-0.316377	0.651455	1.37382	0.0123448	OG5_ssal|SS50377_15928	Hypothetical protein	N/A	N/A	noGene	noGene	noGene	noGene	noGene	noGene	n.a.	n.a.	0	0	0	Mitochondrion	1		0	Mitochondrion	Soluble	0.0705	0.0707	0.1327	0.6011	0.0074	0.0423	0.0232	0.0184	0.0145	0.0192
SS50377_10727	EST49029.1	Hypothetical protein	-	-	-	-0.263537	0.145275	0.643019	3.63365e-05	SS50377_10727	Hypothetical protein	N/A	N/A	noGene	noGene	noGene	noGene	noGene	noGene	n.a.	n.a.	0	0	0	Cytoplasm	0.72	C:nucleus	0.28	Cytoplasm	Soluble	0.1052	0.4988	0.0644	0.0367	0.0186	0.0264	0.0529	0.0147	0.1729	0.0094
SS50377_10728	EST49030.1	Hypothetical protein	-	-	-	2.0525	6.0211e-23	0.272195	0.259255	SS50377_10728	Hypothetical protein	N/A	N/A	noGene	noGene	noGene	noGene	noGene	noGene	n.a.	n.a.	0	0	0	Cytoplasm	0.7	C:nucleus	0.3	Cytoplasm	Soluble	0.3931	0.4272	0.0008	0.0276	0.0031	0.0085	0.0006	0.1142	0.0247	0.0003
SS50377_10729	EST49031.1	hypothetical protein	-	-	-	-1.50887	0.0024251	-0.319561	0.572771	OG5_201146	hypothetical protein	N/A	N/A	GL50581_132_Hypothetical protein	nodata	nodata	GL50803_17280_Hypothetical protein	nodata	nodata	n.a.	n.a.	0	0	0	Cytoplasm	0.7	C:nucleus	0.3	Nucleus	Soluble	0.5028	0.4639	0.0001	0.0111	0.0034	0.0033	0.0002	0.0045	0.0007	0.01
SS50377_10730	EST49032.1	Transmembrane domain-containing protein	-	-	-	0.0204611	0.970183	0.483113	0.216827	OG5_ssal|SS50377_10730	Transmembrane domain-containing protein	N/A	N/A	noGene	noGene	noGene	noGene	noGene	noGene	n.a.	n.a.	0	TRANSMEM 544 567 Helical. {ECO:0000256|SAM:Phobius}.	0	Cell membrane	0.71		0	Cell membrane	Membrane	0.0014	0.0007	0.0001	0.0364	0.4144	0.3073	0.0004	0.1677	0.0621	0.0094
SS50377_10731	EST49033.1	Nucleoside diphosphate kinase	-	-	-	-0.720721	0.00456018	-0.464366	0.0684533	OG5_130669	Nucleoside diphosphate kinase	N/A	N/A	GL50581_2157_Nucleoside diphosphate kinase	nodata	nodata	GL50803_14135_Nucleoside diphosphate kinase	nodata	nodata	IPR034907;IPR036850;IPR011410;IPR006602;	Nucleoside diphosphate kinase-like domain;Nucleoside diphosphate kinase-like domain superfamily;Nucleoside diphosphate kinase 7;Uncharacterised domain DM10	0	0	0	Cytoplasm	0.7	C:nucleus	0.3	Cytoplasm	Soluble	0.1234	0.7854	0.0009	0.0038	0.003	0.0053	0.0057	0.0029	0.0545	0.0152
SS50377_10732	EST49034.1	WD domain, G-beta repeat-containing protein	-	-	-	1.07917	1.76721e-09	0.561239	0.00252563	OG5_ddis|DDB_G0286223	WD domain, G-beta repeat-containing protein	N/A	N/A	noGene	noGene	noGene	noGene	noGene	noGene	IPR015943;IPR001680;IPR019775;IPR017986;IPR036322;	WD40/YVTN repeat-like-containing domain superfamily;WD40 repeat;WD40 repeat, conserved site;WD40-repeat-containing domain;WD40-repeat-containing domain superfamily	0	0	0	Nucleus	1	0	0	Cytoplasm	Soluble	0.1794	0.6845	0.0025	0.0036	0.0074	0.0178	0.0038	0.0152	0.0798	0.006
SS50377_10733	EST49035.1	Hypothetical protein	-	-	-	0.647877	0.00677228	-0.782616	0.000633962	SS50377_10733	Hypothetical protein	N/A	N/A	noGene	noGene	noGene	noGene	noGene	noGene	n.a.	n.a.	0	0	0	Mitochondrion	1		0	Nucleus	Soluble	0.4889	0.2867	0.0087	0.1941	0.011	0.0006	0.0004	0.0073	0.0021	0.0001
SS50377_10734	EST49036.1	Serine/threonine-protein phosphatase 2C	-	-	-	-0.43516	0.0599047	-1.09895	1.11915e-07	OG5_131591	Serine/threonine-protein phosphatase 2C	N/A	N/A	GL50581_4150_Ser/Thr phosphatase 2C, putative	nodata	nodata	GL50803_11740_Ser/Thr phosphatase 2C, putative	nodata	nodata	IPR015655;IPR000222;IPR036457;IPR001932;	Protein phosphatase 2C family;PPM-type phosphatase, divalent cation binding;PPM-type phosphatase domain superfamily;PPM-type phosphatase domain	0	0	0	Cytoplasm	0.7	C:nucleus	0.3	Cytoplasm	Soluble	0.0442	0.9053	0.001	0.0059	0.0041	0.0012	0.0119	0.0009	0.0069	0.0186
SS50377_10735	EST49037.1	Hypothetical protein	-	-	-	-0.0928949	0.812391	0.179524	0.588239	SS50377_10735	Hypothetical protein	N/A	N/A	noGene	noGene	noGene	noGene	noGene	noGene	n.a.	n.a.	0	0	0	Nucleus	1		0	Nucleus	Soluble	0.6265	0.3397	0.0066	0.0253	0.0017	0	0.0001	0	0	0
SS50377_10738	EST49009.1	Hypothetical protein	-	-	-	1.01866	6.58574e-05	-0.502545	0.0573387	OG5_ssal|SS50377_14602	Hypothetical protein	N/A	N/A	noGene	noGene	noGene	noGene	noGene	noGene	n.a.	n.a.	0	0	0	extracellular space	1		0	Mitochondrion	Membrane	0.0006	0.0166	0.001	0.8651	0.0003	0.0011	0.0514	0	0.0002	0.0637
SS50377_10739	EST49010.1	Myb-like DNA-binding domain-containing protein	-	-	-	-1.40282	2.71369e-05	-0.940063	0.00342025	OG5_ssal|SS50377_15680	Myb-like DNA-binding domain-containing protein	N/A	N/A	noGene	noGene	noGene	noGene	noGene	noGene	IPR009057;IPR017877;IPR001005;	Homeobox-like domain superfamily;Myb-like domain;SANT/Myb domain	0	0	0	Nucleus	1		0	Nucleus	Soluble	0.3469	0.2662	0.0757	0.2893	0.0029	0.0025	0.0017	0.0008	0.0047	0.0093
SS50377_10741	EST49011.1	Hypothetical protein	-	-	-	-1.08888	1.15603e-06	-1.27222	5.55994e-09	OG5_ssal|SS50377_14600	Hypothetical protein	N/A	N/A	noGene	noGene	noGene	noGene	noGene	noGene	n.a.	n.a.	0	0	0	Nucleus	1		0	Nucleus	Soluble	0.4207	0.1547	0.104	0.2953	0.0187	0.0003	0.0005	0.0036	0.002	0.0002
SS50377_10742	EST49012.1	H/ACA ribonucleoprotein complex subunit 2-like protein	-	-	-	0.220865	0.54518	-1.30151	6.90318e-06	OG5_128156	H/ACA ribonucleoprotein complex subunit 2-like protein	N/A	N/A	GL50581_2281_Nucleolar protein family A, member 2	nodata	nodata	GL50803_13926_Nucleolar protein family A, member 2	nodata	nodata	IPR002415;IPR029064;IPR004038;IPR018492;	H/ACA ribonucleoprotein complex, subunit Nhp2, eukaryote;50S ribosomal protein L30e-like;Ribosomal protein L7Ae/L30e/S12e/Gadd45;Ribosomal protein L7Ae/L8/Nhp2 family	0	0	0	Cytoplasm	0.7	C:nucleus	0.3	Cytoplasm	Soluble	0.1497	0.6325	0.0244	0.1201	0.0087	0.0049	0.0166	0.0018	0.0085	0.0329
SS50377_10745	EST49006.1	Hypothetical protein	-	-	-	0.736216	0.0540639	1.94384	2.99029e-09	SS50377_10745	Hypothetical protein	N/A	N/A	noGene	noGene	noGene	noGene	noGene	noGene	n.a.	n.a.	0	0	0	Cytoplasm	0.7	C:nucleus	0.3	Cell membrane	Membrane	0.0237	0.0135	0.0677	0.0397	0.6242	0.0939	0.0024	0.0604	0.0649	0.0095
SS50377_10746	EST48978.1	Transmembrane domain-containing protein	-	-	-	-1.31602	0.00536001	0.241545	0.656516	OG5_ssal|SS50377_11190	Transmembrane domain-containing protein	N/A	N/A	noGene	noGene	noGene	noGene	noGene	noGene	n.a.	n.a.	0	TRANSMEM 70 90 Helical. {ECO:0000256|SAM:Phobius}.; TRANSMEM 102 122 Helical. {ECO:0000256|SAM:Phobius}.	0	Cytoplasm	0.7	C:nucleus	0.3	Cell membrane	Membrane	0.0024	0.0014	0.0008	0.0939	0.6715	0.0693	0.0583	0.0629	0.0316	0.0081
SS50377_10747	EST48979.1	Cysteine-rich membrane protein 2	-	-	-	-1.36224	0.000405913	-0.157401	0.733743	OG5_185423	Cysteine-rich membrane protein 2	N/A	N/A	noGene	noGene	noGene	noGene	noGene	noGene	IPR000742;IPR006212;IPR009030;	EGF-like domain;Furin-like repeat;Growth factor receptor cysteine-rich domain superfamily	0	TRANSMEM 333 352 Helical. {ECO:0000256|SAM:Phobius}.	0	Cell membrane	0.81	C:organelle membrane	0.69	Cell membrane	Membrane	0.0008	0.0007	0.0002	0.013	0.9833	0.0004	0.0001	0.0004	0.0001	0.0011
SS50377_10751	EST48982.1	Cysteine-rich membrane protein 2	-	-	-	0.379895	0.287713	2.47586	8.93413e-18	OG5_132413	Cysteine-rich membrane protein 2	N/A	N/A	GL50581_4459_High cysteine membrane protein Group 2	nodata	nodata	GL50803_17328_High cysteine membrane protein Group 2	nodata	nodata	IPR000742;IPR006212;IPR009030;	EGF-like domain;Furin-like repeat;Growth factor receptor cysteine-rich domain superfamily	0	TRANSMEM 402 419 Helical. {ECO:0000256|SAM:Phobius}.	0	extracellular space	1		0	Cytoplasm	Soluble	0.1265	0.417	0.1174	0.0351	0.2978	0.0005	0.0017	0.0012	0.0013	0.0015
SS50377_10753	EST48983.1	Hypothetical protein	-	-	-	0.86036	0.347758	3.27337	3.26187e-06	OG5_ssal|SS50377_10019	Hypothetical protein	N/A	N/A	noGene	noGene	noGene	noGene	noGene	noGene	n.a.	n.a.	0	TRANSMEM 330 350 Helical. {ECO:0000256|SAM:Phobius}.	0	Nucleus	1		0	Endoplasmic reticulum	Membrane	0.0186	0.0513	0.0038	0.1601	0.0867	0.3961	0.0996	0.0369	0.1019	0.0449
SS50377_10754	EST48984.1	Na+ driven multidrug efflux pump	-	-	-	-1.73326	0.0546232	-2.65776	0.00150823	OG5_202536	Na+ driven multidrug efflux pump	GO:0016020	N/A	GL50581_3920_Na driven multidrug efflux pump	-1.36159	nd_thiscondition	GL50803_33787_Na+ driven multidrug efflux pump	nodata	nodata	IPR002528;	Multi antimicrobial extrusion protein	0	TRANSMEM 60 82 Helical. {ECO:0000256|SAM:Phobius}.; TRANSMEM 94 114 Helical. {ECO:0000256|SAM:Phobius}.; TRANSMEM 134 153 Helical. {ECO:0000256|SAM:Phobius}.; TRANSMEM 173 193 Helical. {ECO:0000256|SAM:Phobius}.; TRANSMEM 205 224 Helical. {ECO:0000256|SAM:Phobius}.; TRANSMEM 236 256 Helical. {ECO:0000256|SAM:Phobius}.	0	Endomembrane system	0.97		0	Endoplasmic reticulum	Membrane	0.0001	0.0001	0	0.0032	0.1526	0.3511	0.0002	0.2623	0.2295	0.0011
SS50377_10755	EST48985.1	Na+ driven multidrug efflux pump	AdditionalFile10_FigureS8	-	MicrobialInteraction	-1.00028	0.0932443	-1.28209	0.0200086	OG5_202536	Na+ driven multidrug efflux pump	N/A	N/A	GL50581_3920_Na driven multidrug efflux pump	-1.36159	nd_thiscondition	GL50803_33787_Na+ driven multidrug efflux pump	nodata	nodata	n.a.	n.a.	0	TRANSMEM 12 31 Helical. {ECO:0000256|SAM:Phobius}.; TRANSMEM 43 63 Helical. {ECO:0000256|SAM:Phobius}.	0	Endomembrane system	0.75	C:plasma membrane	0.49	Endoplasmic reticulum	Membrane	0.0324	0.0037	0	0.0419	0.0241	0.7144	0.0009	0.1475	0.0092	0.0258
SS50377_10756	EST48986.1	Hypothetical protein	-	-	-	1.55843	3.24185e-09	-0.104163	0.759828	OG5_ssal|SS50377_18221	Hypothetical protein	N/A	N/A	noGene	noGene	noGene	noGene	noGene	noGene	IPR009030;	Growth factor receptor cysteine-rich domain superfamily	0	TRANSMEM 45 68 Helical. {ECO:0000256|SAM:Phobius}.	0	Cytoplasm	0.7	C:nucleus	0.3	Cell membrane	Membrane	0.0003	0	0.0001	0.0092	0.6523	0.2328	0.0187	0.0727	0.0138	0.0001
SS50377_10757	EST48987.1	Nucleolar protein NOP52	-	-	-	-1.19056	0.000614578	-0.947671	0.00591097	OG5_194018	Nucleolar protein NOP52	GO:0030688	N/A	GL50581_4295_Hypothetical protein	nodata	nodata	GL50803_16658_Hypothetical protein	nodata	nodata	IPR010301;	Nucleolar, Nop52	0	0	0	Cytoplasm	0.7	C:nucleus	0.3	Cytoplasm	Soluble	0.354	0.5653	0.0003	0.0034	0.002	0.0274	0.0004	0.0201	0.0261	0.0009
SS50377_10758	EST48988.1	RNase L inhibitor	-	-	FeS cluster protein	-0.263821	0.169855	-0.881552	1.23452e-07	OG5_127149	RNase L inhibitor	N/A	N/A	GL50581_1717_RNase L inhibitor	nodata	nodata	GL50803_7662_RNase L inhibitor	nodata	nodata	IPR017896;IPR017900;IPR003593;IPR003439;IPR027417;IPR013283;IPR007209;	4Fe-4S ferredoxin-type, iron-sulphur binding domain;4Fe-4S ferredoxin, iron-sulphur binding, conserved site;AAA+ ATPase domain;ABC transporter-like;P-loop containing nucleoside triphosphate hydrolase;RLI1;RNase L inhibitor RLI, possible metal-binding domain	0	0	0	Nucleus	1		0	Nucleus	Soluble	0.4855	0.4765	0.0009	0.0036	0.009	0.002	0.0015	0.0008	0.0013	0.0189
SS50377_10759	EST48989.1	Hypothetical protein	-	-	-	-0.297923	0.532917	-1.17877	0.00281515	SS50377_10759	Hypothetical protein	N/A	N/A	noGene	noGene	noGene	noGene	noGene	noGene	n.a.	n.a.	0	0	0	Cytoplasm	0.7	C:nucleus	0.3	Cytoplasm	Soluble	0.2392	0.5128	0.0021	0.0092	0.0091	0.0343	0.0045	0.0482	0.1392	0.0015
SS50377_10760	EST48990.1	Hypothetical protein	-	-	-	-0.258105	0.40908	-1.07785	3.75798e-05	SS50377_10760	Hypothetical protein	N/A	N/A	noGene	noGene	noGene	noGene	noGene	noGene	n.a.	n.a.	0	0	0	Nucleus	1		0	Nucleus	Soluble	0.7893	0.1822	0.0021	0.0181	0.0029	0.0003	0.0013	0.0004	0.002	0.0014
SS50377_10761	EST48991.1	Hypothetical protein	-	-	-	-1.59634	0.0263721	-0.000240152	1	SS50377_10761	Hypothetical protein	N/A	N/A	noGene	noGene	noGene	noGene	noGene	noGene	n.a.	n.a.	0	0	0	Cytoplasm	0.7	C:nucleus	0.3	Cytoplasm	Soluble	0.3524	0.5474	0.0019	0.0013	0.0007	0.0143	0.0001	0.0212	0.0607	0.0001
SS50377_10762	EST48992.1	Hypothetical protein	-	-	-	-0.581401	0.381342	0.848174	0.111531	SS50377_10762	Hypothetical protein	N/A	N/A	noGene	noGene	noGene	noGene	noGene	noGene	n.a.	n.a.	0	0	0	Nucleus	1		0	Cytoplasm	Soluble	0.2223	0.3903	0.0032	0.0125	0.013	0.0646	0.0147	0.1476	0.1228	0.0091
SS50377_10763	EST48993.1	Hypothetical protein	-	-	-	-0.832963	0.177321	0.0747554	0.910098	SS50377_10763	Hypothetical protein	N/A	N/A	noGene	noGene	noGene	noGene	noGene	noGene	n.a.	n.a.	0	0	0	Mitochondrion	1		0	Mitochondrion	Soluble	0.0703	0.1658	0.0004	0.5079	0.0004	0.0028	0.2358	0.0008	0.0012	0.0144
SS50377_10764	EST48994.1	Hypothetical protein	-	-	-	1.64456	3.58859e-13	1.16206	3.99812e-07	SS50377_10764	Hypothetical protein	N/A	N/A	noGene	noGene	noGene	noGene	noGene	noGene	n.a.	n.a.	0	0	0	Mitochondrion	1		0	Mitochondrion	Soluble	0.0238	0.0766	0.0021	0.8868	0.0024	0.0008	0.0001	0.0002	0.0002	0.0069
SS50377_10765	EST48995.1	Pyruvate-flavodoxin oxidoreductase 5	Figure 2A	Table 1	Oxygen Stress	2.02691	1.41963e-18	1.18042	6.20854e-07	OG5_129721	Pyruvate-flavodoxin oxidoreductase 5	N/A	N/A	GL50581_1047_Pyruvate-flavodoxin oxidoreductase_nodata_nodata,GL50581_4147_Pyruvate-flavodoxin oxidoreductase_nodata_nodata	Multientries	Multientries	GL50803_114609_Pyruvate-flavodoxin oxidoreductase_nodata_nodata,GL50803_17063_Pyruvate-flavodoxin oxidoreductase_0.837596_nd	Multientries	Multientries	IPR017896;IPR017900;IPR002880;IPR002869;IPR029061;IPR011766;IPR009014;	4Fe-4S ferredoxin-type, iron-sulphur binding domain;4Fe-4S ferredoxin, iron-sulphur binding, conserved site;Pyruvate flavodoxin/ferredoxin oxidoreductase, N-terminal;Pyruvate-flavodoxin oxidoreductase, central domain;Thiamin diphosphate-binding fold;Thiamine pyrophosphate enzyme, C-terminal TPP-binding;Transketolase C-terminal/Pyruvate-ferredoxin oxidoreductase domain II	0	0	0	Endomembrane system	0.74	C:plasma membrane	0.62	Mitochondrion	Soluble	0.0462	0.2385	0.0117	0.3816	0.0059	0.0077	0.2209	0.0028	0.01	0.0746
SS50377_10766	EST48996.1	Hypothetical protein	-	-	-	1.06935	0.0813727	0.68183	0.266488	SS50377_10766	Hypothetical protein	N/A	N/A	noGene	noGene	noGene	noGene	noGene	noGene	n.a.	n.a.	0	0	0	Cytoplasm	0.7	C:nucleus	0.3	Mitochondrion	Soluble	0.2786	0.2361	0.1021	0.3065	0.0058	0.0042	0.0189	0.0059	0.04	0.0018
SS50377_10767	EST48997.1	Hypothetical protein	-	-	-	4.41041	2.98262e-78	2.53284	5.93614e-26	OG5_ssal|SS50377_14117	Hypothetical protein	N/A	N/A	noGene	noGene	noGene	noGene	noGene	noGene	n.a.	n.a.	0	TRANSMEM 492 512 Helical. {ECO:0000256|SAM:Phobius}.	0	Cell membrane	0.72	C:endomembrane system	0.61	Cell membrane	Membrane	0.0015	0.0002	0.0007	0.0024	0.6651	0.2555	0.0001	0.0146	0.0587	0.0011
SS50377_10768	EST48998.1	Transmembrane domain-containing protein	-	-	-	0.531633	0.0993295	-0.930243	0.00233847	SS50377_10768	Transmembrane domain-containing protein	N/A	N/A	noGene	noGene	noGene	noGene	noGene	noGene	n.a.	n.a.	0	TRANSMEM 20 39 Helical. {ECO:0000256|SAM:Phobius}.; TRANSMEM 81 99 Helical. {ECO:0000256|SAM:Phobius}.; TRANSMEM 111 129 Helical. {ECO:0000256|SAM:Phobius}.; TRANSMEM 150 170 Helical. {ECO:0000256|SAM:Phobius}.; TRANSMEM 176 195 Helical. {ECO:0000256|SAM:Phobius}.	0	Endomembrane system	0.96		0	Endoplasmic reticulum	Membrane	0.0005	0.0004	0	0.023	0.0111	0.6019	0.0002	0.3462	0.0112	0.0054
SS50377_10769	EST48999.1	Ubiquitin carboxyl-terminal hydrolase domain-containing protein	Figure S4	-	Proteases	0.0900308	0.896561	1.204	0.0100443	OG5_199887	Ubiquitin carboxyl-terminal hydrolase domain-containing protein	N/A	N/A	noGene	noGene	noGene	noGene	noGene	noGene	IPR001611;IPR032675;IPR038765;IPR001394;IPR018200;IPR028889;	Leucine-rich repeat;Leucine-rich repeat domain superfamily;Papain-like cysteine peptidase superfamily;Peptidase C19, ubiquitin carboxyl-terminal hydrolase;Ubiquitin specific protease, conserved site;Ubiquitin specific protease domain	0	0	0	Mitochondrion	0.8	C:nucleus	0.2	Cytoplasm	Soluble	0.2971	0.3652	0.0346	0.1863	0.0146	0.0247	0.0051	0.0222	0.0217	0.0284
SS50377_10770	EST49000.1	mRNA cap guanine-N7 methyltransferase	-	-	-	0.627059	0.000419157	0.104176	0.618859	OG5_127958	mRNA cap guanine-N7 methyltransferase	N/A	N/A	GL50581_2922_Hypothetical protein	nodata	nodata	GL50803_22338_Hypothetical protein	nodata	nodata	IPR004971;IPR016899;IPR039753;IPR029063;	mRNA (guanine-N(7))-methyltransferase domain;mRNA cap guanine-N7 methyltransferase, eukaryotes;mRNA cap guanine-N7 methyltransferase;S-adenosyl-L-methionine-dependent methyltransferase	0	0	SUBCELLULAR LOCATION: Nucleus {ECO:0000256|PIRNR:PIRNR028762}.	Cytoplasm	0.7	C:nucleus	0.3	Cytoplasm	Soluble	0.0348	0.679	0.0032	0.1251	0.0067	0.0214	0.06	0.0066	0.0268	0.0364
SS50377_10771	EST49001.1	Hypothetical protein	-	-	-	0.545065	0.0630104	-0.735285	0.00737645	SS50377_10771	Hypothetical protein	N/A	N/A	noGene	noGene	noGene	noGene	noGene	noGene	n.a.	n.a.	0	0	0	Nucleus	1		0	Golgi apparatus	Soluble	0.1161	0.2752	0.0001	0.0209	0.0072	0.0149	0.0125	0.4088	0.1441	0.0002
SS50377_10772	EST49002.1	Aminotransferase	-	-	-	-0.709742	0.290755	-0.171879	0.804411	OG5_135774	Aminotransferase	N/A	N/A	noGene	noGene	noGene	noGene	noGene	noGene	IPR004839;IPR015424;IPR015422;IPR015421;	Aminotransferase, class I/classII;Pyridoxal phosphate-dependent transferase;Pyridoxal phosphate-dependent transferase domain 1;Pyridoxal phosphate-dependent transferase, major domain	0	0	0	Cytoplasm	1		0	Cytoplasm	Soluble	0.2262	0.4259	0.0136	0.0619	0.0445	0.0421	0.0115	0.0467	0.0382	0.0894
SS50377_10773	EST49003.1	Sulfite exporter TauE - SafE	-	-	-	-0.092243	0.69645	-0.268493	0.163278	OG5_178416	Sulfite exporter TauE - SafE	GO:0016021	N/A	GL50581_856_Hypothetical protein	nodata	nodata	noGene	noGene	noGene	IPR002781;	Transmembrane protein TauE-like	0	TRANSMEM 21 46 Helical. {ECO:0000256|SAM:Phobius}.; TRANSMEM 52 74 Helical. {ECO:0000256|SAM:Phobius}.; TRANSMEM 86 106 Helical. {ECO:0000256|SAM:Phobius}.; TRANSMEM 112 131 Helical. {ECO:0000256|SAM:Phobius}.; TRANSMEM 202 222 Helical. {ECO:0000256|SAM:Phobius}.; TRANSMEM 228 250 Helical. {ECO:0000256|SAM:Phobius}.; TRANSMEM 271 299 Helical. {ECO:0000256|SAM:Phobius}.; TRANSMEM 319 337 Helical. …	0	Cell membrane	0.79	C:endomembrane system	0.2	Lysosome/Vacuole	Membrane	0.0002	0.0001	0	0.0044	0.2758	0.0879	0.0001	0.2037	0.4273	0.0005
SS50377_10774	EST49004.1	Hypothetical protein	-	-	-	-0.148803	0.719628	2.65901	2.17975e-25	OG5_ssal|SS50377_10774	Hypothetical protein	N/A	N/A	noGene	noGene	noGene	noGene	noGene	noGene	n.a.	n.a.	0	0	0	Nucleus	1		0	Cytoplasm	Soluble	0.1798	0.7334	0.0005	0.0013	0.0041	0.0095	0.0001	0.0258	0.0442	0.0012
SS50377_10775	EST49005.1	hypothetical protein	-	-	-	1.35999	1.33745e-07	1.91016	3.76911e-15	SS50377_10775	hypothetical protein	N/A	N/A	noGene	noGene	noGene	noGene	noGene	noGene	n.a.	n.a.	0	0	0	Organelle membrane	0.89	C:plasma membrane	0.41	Plastid	Membrane	0.0147	0.0208	0.0002	0.0568	0.0002	0.0009	0.8958	0.0002	0.0009	0.0095
SS50377_10776	EST48933.1	Myb-like DNA-binding domain-containing protein	-	-	-	-1.18978	0.0088464	2.91634	4.45908e-14	OG5_ssal|SS50377_10776	Myb-like DNA-binding domain-containing protein	N/A	N/A	noGene	noGene	noGene	noGene	noGene	noGene	IPR009057;IPR017877;IPR001005;	Homeobox-like domain superfamily;Myb-like domain;SANT/Myb domain	0	0	0	Mitochondrion	1		0	Nucleus	Soluble	0.3942	0.1729	0.0047	0.39	0.016	0.001	0.0007	0.0168	0.0026	0.0011
SS50377_10777	EST48934.1	Hypothetical protein	-	-	-	0.486408	0.518392	1.30562	0.0290168	SS50377_10777	Hypothetical protein	N/A	N/A	noGene	noGene	noGene	noGene	noGene	noGene	n.a.	n.a.	0	0	0	Nucleus	1		0	Nucleus	Soluble	0.8201	0.1785	0.0003	0.0005	0.0005	0	0	0	0	0
SS50377_10778	EST48935.1	Hypothetical protein	-	-	-	-1.06815	0.011143	-0.106536	0.835546	OG5_ssal|SS50377_15876	Hypothetical protein	N/A	N/A	noGene	noGene	noGene	noGene	noGene	noGene	n.a.	n.a.	0	0	0	Mitochondrion	1		0	Mitochondrion	Membrane	0.0004	0.0025	0.0023	0.9881	0.001	0.0014	0.0008	0.0004	0.0001	0.003
SS50377_10780	EST48937.1	hypothetical protein	-	-	-	-0.865378	0.00150678	-0.906365	0.000582032	OG5_196824	hypothetical protein	N/A	N/A	GL50581_36_Hypothetical protein	nodata	nodata	GL50803_5820_hypothetical protein	nodata	nodata	IPR037353;IPR013320;IPR003877;	Histone methyltransferase complex subunit ASH2;Concanavalin A-like lectin/glucanase domain superfamily;SPRY domain	0	0	0	Cytoplasm	1	0	0	Nucleus	Soluble	0.5223	0.36	0.0018	0.0205	0.0039	0.0045	0.0047	0.0016	0.0066	0.0741
SS50377_10781	EST48938.1	RNA-binding motif-containing protein	-	-	-	0.0346954	0.929329	-0.270375	0.38423	SS50377_10781	RNA-binding motif-containing protein	N/A	N/A	noGene	noGene	noGene	noGene	noGene	noGene	IPR014886;IPR012677;IPR035979;	La protein, RNA-binding domain;Nucleotide-binding alpha-beta plait domain superfamily;RNA-binding domain superfamily	0	0	0	extracellular space	1		0	Nucleus	Soluble	0.6201	0.3594	0.0007	0.0003	0.0161	0.0002	0	0.0012	0.0018	0.0001
SS50377_10782	EST48939.1	Hypothetical protein	-	-	-	-0.944934	0.00149254	-1.19883	2.19965e-05	OG5_ssal|SS50377_10041	Hypothetical protein	N/A	N/A	noGene	noGene	noGene	noGene	noGene	noGene	n.a.	n.a.	0	0	0	Cytoplasm	0.7	C:nucleus	0.3	Mitochondrion	Soluble	0.201	0.0649	0.0477	0.3899	0.0825	0.006	0.046	0.0342	0.1261	0.0018
SS50377_10783	EST48940.1	Hypothetical protein	-	-	-	-0.619122	0.154584	0.735689	0.0492488	SS50377_10783	Hypothetical protein	N/A	N/A	noGene	noGene	noGene	noGene	noGene	noGene	n.a.	n.a.	0	0	0	Nucleus	1		0	Nucleus	Soluble	0.5053	0.2269	0.0042	0.1179	0.0407	0.0123	0.0068	0.0495	0.034	0.0023
SS50377_10784	EST48941.1	Glucosamine-6-phosphate isomerase	-	-	-	-0.0295142	0.921418	-0.58992	0.00617495	OG5_197647	Glucosamine-6-phosphate isomerase	N/A	N/A	GL50581_1787_Glucosamine-6-phosphate isomerase, putative	nodata	nodata	GL50803_15276_Glucosamine-6-phosphate isomerase, putative	nodata	nodata	IPR003737;IPR024078;	N-acetylglucosaminyl phosphatidylinositol deacetylase-related;Putative deacetylase LmbE-like domain superfamily	0	0	0	extracellular space	1		0	Cytoplasm	Soluble	0.1139	0.6772	0.0037	0.013	0.0056	0.0053	0.1099	0.0043	0.045	0.0221
SS50377_10786	EST48943.1	Uridine kinase	-	-	-	0.535745	0.0248815	-0.824206	0.000217323	OG5_135657	Uridine kinase	N/A	N/A	GL50581_1133_Uridine kinase_nodata_nodata,GL50581_1634_Uridine kinase_nodata_nodata	Multientries	Multientries	GL50803_16549_Uridine kinase_nodata_nodata,GL50803_8217_Uridine kinase_nodata_nodata	Multientries	Multientries	IPR027417;IPR006083;IPR018163;	P-loop containing nucleoside triphosphate hydrolase;Phosphoribulokinase/uridine kinase;Threonyl/alanyl tRNA synthetase, class II-like, putative editing domain superfamily	0	0	0	Cytoplasm	0.7	C:nucleus	0.3	Cytoplasm	Soluble	0.1732	0.6431	0.0084	0.0396	0.01	0.0274	0.0022	0.0342	0.0464	0.0155
SS50377_10788	EST48945.1	hypothetical protein	-	-	-	-0.757385	0.141108	0.199374	0.702401	OG5_202828	hypothetical protein	N/A	N/A	GL50581_4453_Hypothetical protein	nodata	nodata	GL50803_10190_Hypothetical protein	nodata	nodata	IPR036420;IPR004274;IPR036412;IPR023214;	BRCT domain superfamily;FCP1 homology domain;HAD-like superfamily;HAD superfamily	0	0	0	Nucleus	1	0	0	Cytoplasm	Soluble	0.3719	0.5468	0.0025	0.0356	0.0034	0.0075	0.0004	0.0092	0.0192	0.0034
SS50377_10791	EST48947.1	Hypothetical protein	-	-	-	-0.313761	0.530955	0.797612	0.0557955	SS50377_10791	Hypothetical protein	N/A	N/A	noGene	noGene	noGene	noGene	noGene	noGene	n.a.	n.a.	0	0	0	Mitochondrion	0.54		0	Nucleus	Soluble	0.6209	0.1603	0.003	0.0554	0.0055	0.0001	0.1479	0.0002	0.0008	0.006
SS50377_10792	EST48948.1	Hypothetical protein	-	-	-	0.207572	0.619948	1.01022	0.00193502	SS50377_10792	Hypothetical protein	N/A	N/A	noGene	noGene	noGene	noGene	noGene	noGene	n.a.	n.a.	0	0	0	Mitochondrion	1		0	Mitochondrion	Soluble	0.0323	0.2088	0.3268	0.3367	0.0087	0	0.0847	0.0008	0.0008	0.0004
SS50377_10793	EST48949.1	Hypothetical protein	-	-	-	-0.355252	0.143139	-0.175558	0.483293	OG5_ssal|SS50377_10818	Hypothetical protein	N/A	N/A	noGene	noGene	noGene	noGene	noGene	noGene	n.a.	n.a.	0	0	0	Nucleus	1		0	Mitochondrion	Membrane	0.1134	0.1033	0.0781	0.5154	0.01	0.0397	0.0894	0.0088	0.01	0.0319
SS50377_10794	EST48950.1	Hypothetical protein	-	-	-	-0.394435	0.119875	-0.450951	0.0590889	SS50377_10794	Hypothetical protein	N/A	N/A	noGene	noGene	noGene	noGene	noGene	noGene	n.a.	n.a.	0	0	0	Cytoplasm	0.7	C:nucleus	0.3	Nucleus	Soluble	0.488	0.372	0.001	0.0041	0.0036	0.0205	0.0017	0.0462	0.0593	0.0037
SS50377_10795	EST48951.1	Thioredoxin domain-containing protein	Figure 2A	Table 1	Oxygen Stress	-0.664115	0.00760838	-1.2488	6.87435e-08	OG5_173146	Thioredoxin domain-containing protein	N/A	N/A	GL50581_661_Hypothetical protein	nodata	nodata	GL50803_104250_Hypothetical protein_nodata_nodata,GL50803_3910_Hypothetical protein_nodata_nodata	Multientries	Multientries	IPR036249;IPR013766;	Thioredoxin-like superfamily;Thioredoxin domain	0	0	0	Cytoplasm	0.7	C:nucleus	0.3	Mitochondrion	Soluble	0.1645	0.2157	0.0626	0.5336	0.0038	0.0029	0.0013	0.0031	0.012	0.0007
SS50377_10796	EST48952.1	Cathepsin B	Figure S4	-	Proteases	-0.640918	0.229459	0.646729	0.201139	OG5_127800	Cathepsin B	N/A	N/A	GL50581_2946_Cathepsin B precursor_nodata_nodata,GL50581_3635_Cathepsin B precursor_nodata_nodata,GL50581_78_Cathepsin B precursor_nodata_nodata	Multientries	Multientries	GL50803_14019_Cathepsin B precursor_nodata_nodata,GL50803_16160_Cathepsin B precursor_nodata_nodata,GL50803_16779_Cathepsin B precursor_nodata_nodata	Multientries	Multientries	IPR038765;IPR025661;IPR000169;IPR025660;IPR013128;IPR000668;	Papain-like cysteine peptidase superfamily;Cysteine peptidase, asparagine active site;Cysteine peptidase, cysteine active site;Cysteine peptidase, histidine active site;Peptidase C1A;Peptidase C1A, papain C-terminal	0	0	0	extracellular space	1		0	Extracellular	Soluble	0.0107	0.1488	0.3714	0.2976	0.0064	0.0058	0.0058	0.0006	0.1389	0.0141
SS50377_10798	EST48953.1	Hypothetical protein	-	-	-	2.83272	8.72621e-41	3.71378	2.65433e-71	OG5_ssal|SS50377_10077	Hypothetical protein	N/A	N/A	noGene	noGene	noGene	noGene	noGene	noGene	IPR017943;	Bactericidal permeability-increasing protein, alpha/beta domain superfamily	0	0	0	Nucleus	1		0	Lysosome/Vacuole	Soluble	0.0471	0.2695	0.1593	0.0064	0.0037	0.0575	0.0015	0.0161	0.4377	0.0012
SS50377_10799	EST48954.1	Transmembrane amino acid transporter protein	-	-	-	-0.469224	0.0713261	0.079411	0.791035	OG5_202462	Transmembrane amino acid transporter protein	N/A	N/A	GL50581_3784_Hypothetical protein	nodata	nodata	GL50803_91295_Hypothetical protein	nodata	nodata	IPR013057;	Amino acid transporter, transmembrane domain	0	TRANSMEM 21 42 Helical. {ECO:0000256|SAM:Phobius}.; TRANSMEM 48 71 Helical. {ECO:0000256|SAM:Phobius}.; TRANSMEM 92 116 Helical. {ECO:0000256|SAM:Phobius}.; TRANSMEM 161 181 Helical. {ECO:0000256|SAM:Phobius}.; TRANSMEM 261 284 Helical. {ECO:0000256|SAM:Phobius}.; TRANSMEM 304 323 Helical. {ECO:0000256|SAM:Phobius}.; TRANSMEM 344 364 Helical. {ECO:0000256|SAM:Phobius}.; TRANSMEM 370 390 Helical. …	0	Cell membrane	0.97	C:endomembrane system	0.63	Cell membrane	Membrane	0.0001	0.0001	0	0.0051	0.7163	0.0601	0.0001	0.0948	0.123	0.0004
SS50377_10800	EST48955.1	Hypothetical protein	-	-	-	1.37735	0.0261492	1.08354	0.0749932	SS50377_10800	Hypothetical protein	N/A	N/A	noGene	noGene	noGene	noGene	noGene	noGene	n.a.	n.a.	0	0	0	Nucleus	1		0	Mitochondrion	Membrane	0.2342	0.1556	0.0204	0.3171	0.0864	0.0174	0.0124	0.0661	0.0883	0.002
SS50377_10802	pseudogene	unspecified product	-	-	-	-0.573573	0.268147	0.939163	0.0442088	OG5_135314	unspecified product	N/A	N/A	noGene	noGene	noGene	noGene	noGene	noGene	n.a.	n.a.	#N/A	#N/A	#N/A	extracellular space	1		0	Cytoplasm	Soluble	0.2195	0.6388	0.0226	0.0876	0.0225	0.0001	0.0082	0.0003	0.0004	0.0001
SS50377_10803	EST48956.1	Hypothetical protein	-	-	-	1.85121	0.00832538	1.24109	0.0770729	OG5_ssal|SS50377_10041	Hypothetical protein	N/A	N/A	noGene	noGene	noGene	noGene	noGene	noGene	n.a.	n.a.	0	0	0	Cytoplasm	0.7	C:nucleus	0.3	Nucleus	Soluble	0.4493	0.2087	0.0209	0.1956	0.0046	0.0065	0.0627	0.0079	0.0417	0.0021
SS50377_10805	EST48957.1	Hypothetical protein	-	-	-	1.1506	0.0920618	1.28915	0.0446053	SS50377_10805	Hypothetical protein	N/A	N/A	noGene	noGene	noGene	noGene	noGene	noGene	n.a.	n.a.	0	0	0	Nucleus	1		0	Nucleus	Soluble	0.4451	0.2302	0.0134	0.095	0.02	0.0135	0.0233	0.0604	0.0976	0.0015
SS50377_10806	EST48958.1	Transmembrane domain-containing protein	-	-	-	-0.960566	0.000124788	-0.856002	0.000514921	SS50377_10806	Transmembrane domain-containing protein	N/A	N/A	noGene	noGene	noGene	noGene	noGene	noGene	n.a.	n.a.	0	TRANSMEM 67 88 Helical. {ECO:0000256|SAM:Phobius}.; TRANSMEM 109 134 Helical. {ECO:0000256|SAM:Phobius}.	0	Endomembrane system	0.94	0	0	Nucleus	Membrane	0.3754	0.0832	0.0011	0.0044	0.0448	0.3721	0.0013	0.088	0.0275	0.0021
SS50377_10807	EST48959.1	Hypothetical protein	-	-	-	-0.0430033	0.951827	0.591619	0.255888	SS50377_10807	Hypothetical protein	N/A	N/A	noGene	noGene	noGene	noGene	noGene	noGene	n.a.	n.a.	0	0	0	Endomembrane system	0.77	C:organelle membrane	0.75	Mitochondrion	Membrane	0.0003	0.0026	0.0165	0.5068	0.0543	0.1687	0.1624	0.0315	0.022	0.0349
SS50377_10808	EST48960.1	Hypothetical protein	-	-	-	-0.541581	0.118222	-0.659995	0.0422785	SS50377_10808	Hypothetical protein	N/A	N/A	noGene	noGene	noGene	noGene	noGene	noGene	n.a.	n.a.	0	0	0	Cytoplasm	0.7	C:nucleus	0.3	Nucleus	Soluble	0.63	0.3376	0.0011	0.0226	0.0011	0.0012	0.0012	0.0015	0.0035	0.0001
SS50377_10809	EST48961.1	hypothetical protein	-	-	-	0.915776	2.71369e-05	-0.203007	0.410387	OG5_197753	hypothetical protein	N/A	N/A	GL50581_1064_WD40 domain protein	nodata	nodata	GL50803_15948_hypothetical protein	nodata	nodata	IPR011047;IPR015943;IPR001680;IPR017986;	Quinoprotein alcohol dehydrogenase-like superfamily;WD40/YVTN repeat-like-containing domain superfamily;WD40 repeat;WD40-repeat-containing domain	0	0	0	extracellular space	1		0	Extracellular	Soluble	0.0036	0.0389	0.8841	0.0058	0.0003	0.0047	0.0049	0	0.0576	0.0001
SS50377_10810	EST48962.1	Hypothetical protein	-	-	-	-0.903327	0.00569226	-0.581509	0.0730772	SS50377_10810	Hypothetical protein	N/A	N/A	noGene	noGene	noGene	noGene	noGene	noGene	n.a.	n.a.	0	0	0	Cytoplasm	0.7	C:nucleus	0.3	Mitochondrion	Soluble	0.2567	0.3032	0.0684	0.3225	0.0163	0.0041	0.0053	0.0062	0.0122	0.0052
SS50377_10811	EST48963.1	Nonsense-ediated mRNA decay protein	-	-	-	0.872854	0.0128752	0.68961	0.0457058	OG5_128540	Nonsense-ediated mRNA decay protein	GO:0005737	N/A	GL50581_4476_Regulator of nonsense transcripts 1-like protein	nodata	nodata	GL50803_13452_Regulator of nonsense transcripts 1-like protein	nodata	nodata	IPR027417;IPR018999;	P-loop containing nucleoside triphosphate hydrolase;RNA helicase UPF1, UPF2-interacting domain	0	0	0	Cytoplasm	0.7	C:nucleus	0.3	Cytoplasm	Soluble	0.392	0.5353	0.0035	0.0303	0.0067	0.0053	0.0013	0.0077	0.0115	0.0064
SS50377_10812	EST48964.1	Hypothetical protein	-	-	-	0.084944	0.942731	-0.0879638	0.93589	SS50377_10812	Hypothetical protein	N/A	N/A	noGene	noGene	noGene	noGene	noGene	noGene	n.a.	n.a.	0	0	0	Cytoplasm	0.7	C:nucleus	0.3	Mitochondrion	Soluble	0.216	0.3167	0.1217	0.3234	0.0029	0.001	0.0104	0.0005	0.0038	0.0036
SS50377_10813	EST48965.1	Spastin	-	-	-	-0.519428	0.0356012	0.0534075	0.856969	OG5_129551	Spastin	N/A	N/A	GL50581_3311_Spastin	nodata	nodata	GL50803_94322_Spastin	nodata	nodata	IPR003593;IPR003959;IPR000048;IPR027417;	AAA+ ATPase domain;ATPase, AAA-type, core;IQ motif, EF-hand binding site;P-loop containing nucleoside triphosphate hydrolase	0	0	0	Cytoplasm	0.7	C:nucleus	0.3	Cytoplasm	Soluble	0.3444	0.4526	0.0026	0.0624	0.0193	0.0093	0.026	0.0087	0.0089	0.0659
SS50377_10814	EST48966.1	A-type flavoprotein	Figure 2A	Table 1	Oxygen Stress	2.01124	9.86005e-09	1.09107	0.00258567	OG5_131036	A-type flavoprotein	N/A	N/A	GL50581_1626_A-type flavoprotein lateral transfer candidate	-0.861978	nd_thiscondition	GL50803_10358_A-type flavoprotein lateral transfer candidate	nodata	nodata	IPR008254;IPR029039;IPR001279;IPR036866;IPR016440;	Flavodoxin/nitric oxide synthase;Flavoprotein-like superfamily;Metallo-beta-lactamase;Ribonuclease Z/Hydroxyacylglutathione hydrolase-like;Rubredoxin-oxygen oxidoreductase	0	0	0	extracellular space	1		0	Peroxisome	Soluble	0.0141	0.4256	0.0039	0.0292	0.0018	0.0013	0.0281	0	0.0036	0.4924
SS50377_10815	EST48967.1	Dipeptidyl-peptidase I precursor	Figure S4	-	Proteases	0.0126285	0.974921	-0.62264	0.018657	OG5_191641	Dipeptidyl-peptidase I precursor	N/A	N/A	GL50581_3606_Dipeptidyl-peptidase I precursor	nodata	nodata	GL50803_8741_Dipeptidyl-peptidase I precursor	nodata	nodata	IPR014882;IPR036496;IPR038765;IPR000169;IPR013128;IPR000668;	Cathepsin C exclusion;Cathepsin C, exclusion domain superfamily;Papain-like cysteine peptidase superfamily;Cysteine peptidase, cysteine active site;Peptidase C1A;Peptidase C1A, papain C-terminal	0	TRANSMEM 451 478 Helical. {ECO:0000256|SAM:Phobius}.	0	Cell membrane	0.99		0	Cell membrane	Membrane	0.0002	0.0002	0.0008	0.0066	0.737	0.0054	0.0006	0.0012	0.2473	0.0006
SS50377_10817	EST48968.1	Transmembrane domain-containing protein	-	-	-	1.864	0.000935005	2.42713	3.89915e-06	SS50377_10817	Transmembrane domain-containing protein	N/A	N/A	noGene	noGene	noGene	noGene	noGene	noGene	n.a.	n.a.	0	TRANSMEM 7 27 Helical. {ECO:0000256|SAM:Phobius}.; TRANSMEM 33 55 Helical. {ECO:0000256|SAM:Phobius}.	0	Endomembrane system	0.82	C:plasma membrane	0.77	Endoplasmic reticulum	Membrane	0.0003	0.0002	0.002	0.0173	0.1918	0.4109	0.0003	0.363	0.0118	0.0024
SS50377_10818	EST48969.1	Hypothetical protein	-	-	-	0.916793	0.000289543	1.90911	4.33968e-17	OG5_ssal|SS50377_10818	Hypothetical protein	N/A	N/A	noGene	noGene	noGene	noGene	noGene	noGene	n.a.	n.a.	0	0	0	Cytoplasm	0.7	C:nucleus	0.3	Nucleus	Soluble	0.3931	0.2525	0.0479	0.2671	0.0088	0.0008	0.0155	0.0015	0.0121	0.0006
SS50377_10819	EST48970.1	Transmembrane domain-containing protein	-	-	-	1.89563	6.97781e-09	3.64755	1.00273e-33	OG5_126838	Transmembrane domain-containing protein	GO:0005783, GO:0016021	N/A	GL50581_4417_Hypothetical protein	nodata	nodata	GL50803_5939_Hypothetical protein	nodata	nodata	IPR016439;IPR006634;	Sphingosine N-acyltransferase Lag1/Lac1-like;TRAM/LAG1/CLN8 homology domain	0	TRANSMEM 12 31 Helical. {ECO:0000256|SAM:Phobius}.; TRANSMEM 52 69 Helical. {ECO:0000256|SAM:Phobius}.; TRANSMEM 95 116 Helical. {ECO:0000256|SAM:Phobius}.; TRANSMEM 181 208 Helical. {ECO:0000256|SAM:Phobius}.; TRANSMEM 229 247 Helical. {ECO:0000256|SAM:Phobius}.	0	Endomembrane system	0.85		0	Endoplasmic reticulum	Membrane	0.0004	0.0002	0	0.0029	0.0271	0.6362	0.0002	0.2772	0.0551	0.0007
SS50377_10820	EST48971.1	Transmembrane domain-containing protein	-	-	-	-0.463749	0.39131	1.14917	0.0133964	OG5_ssal|SS50377_10044	Transmembrane domain-containing protein	N/A	N/A	noGene	noGene	noGene	noGene	noGene	noGene	n.a.	n.a.	SIGNAL 1 20 {ECO:0000256|SAM:SignalP}.	TRANSMEM 7 32 Helical. {ECO:0000256|SAM:Phobius}.; TRANSMEM 78 100 Helical. {ECO:0000256|SAM:Phobius}.; TRANSMEM 106 130 Helical. {ECO:0000256|SAM:Phobius}.; TRANSMEM 142 163 Helical. {ECO:0000256|SAM:Phobius}.; TRANSMEM 175 195 Helical. {ECO:0000256|SAM:Phobius}.; TRANSMEM 207 228 Helical. {ECO:0000256|SAM:Phobius}.; TRANSMEM 248 269 Helical. {ECO:0000256|SAM:Phobius}.; TRANSMEM 281 303 Helical.…	0	Endomembrane system	0.92	0	0	Cell membrane	Membrane	0	0	0	0.0011	0.5433	0.1085	0	0.0806	0.2664	0.0001
SS50377_10821	EST48972.1	Hypothetical protein	-	-	-	-0.442278	0.371653	0.435788	0.33918	SS50377_10821	Hypothetical protein	N/A	N/A	noGene	noGene	noGene	noGene	noGene	noGene	n.a.	n.a.	0	0	0	Mitochondrion	1		0	Mitochondrion	Soluble	0.2951	0.2118	0.0178	0.4559	0.0011	0.0001	0.0017	0.0001	0.0004	0.016
SS50377_10822	EST48973.1	Rab2a	-	-	-	0.816793	0.00284562	-0.400674	0.156609	OG5_128031	Rab2a	GO:0005622, GO:0016020	N/A	GL50581_2525_Rab2b_nodata_nodata,GL50581_2623_Rab2a_nodata_nodata	Multientries	Multientries	GL50803_15567_Rab2a_-0.940513_nd,GL50803_16636_Rab2b_nodata_nodata	Multientries	Multientries	IPR027417;IPR005225;IPR001806;	P-loop containing nucleoside triphosphate hydrolase;Small GTP-binding protein domain;Small GTPase	0	0	0	Nucleus	1		0	Golgi apparatus	Soluble	0.0332	0.2143	0.0055	0.0209	0.1363	0.055	0.0052	0.4372	0.0852	0.0071
SS50377_10824	EST48974.1	Hypothetical protein	-	-	-	-0.270972	0.322341	-0.64002	0.0070775	SS50377_10824	Hypothetical protein	N/A	N/A	noGene	noGene	noGene	noGene	noGene	noGene	n.a.	n.a.	0	0	0	Nucleus	1		0	Nucleus	Soluble	0.4971	0.4313	0.0011	0.0243	0.004	0.0031	0.0017	0.0028	0.0289	0.0057
SS50377_10825	EST48975.1	Hypothetical protein	-	-	-	-0.612274	0.039387	-0.408536	0.165512	SS50377_10825	Hypothetical protein	N/A	N/A	noGene	noGene	noGene	noGene	noGene	noGene	n.a.	n.a.	0	0	0	Cytoplasm	0.7	C:nucleus	0.3	Nucleus	Soluble	0.608	0.3561	0.0003	0.0085	0.0044	0.0017	0.0001	0.0162	0.0042	0.0004
SS50377_10827	EST48976.1	TCP-1 chaperonin subunit zeta	-	-	-	-0.321141	0.191185	-0.97765	4.62571e-06	OG5_127428	TCP-1 chaperonin subunit zeta	N/A	N/A	GL50581_3856_TCP-1 chaperonin subunit zeta	nodata	nodata	GL50803_10231_TCP-1 chaperonin subunit zeta	nodata	nodata	IPR012722;IPR017998;IPR002194;IPR002423;IPR027409;IPR027413;IPR027410;	T-complex protein 1, zeta subunit;Chaperone tailless complex polypeptide 1 (TCP-1);Chaperonin TCP-1, conserved site;Chaperonin Cpn60/TCP-1 family;GroEL-like apical domain superfamily;GroEL-like equatorial domain superfamily;TCP-1-like chaperonin intermediate domain superfamily	0	0	SUBCELLULAR LOCATION: Cytoplasm {ECO:0000256|SAAS:SAAS00901396}.	Cytoplasm	1		0	Cytoplasm	Soluble	0.0508	0.8814	0.0007	0.0047	0.0071	0.0016	0.0055	0.0013	0.0094	0.0375
SS50377_10829	EST48924.1	Hypothetical protein	-	-	-	-0.875956	0.199271	0.968477	0.115609	OG5_ssal|SS50377_10846	Hypothetical protein	N/A	N/A	noGene	noGene	noGene	noGene	noGene	noGene	n.a.	n.a.	0	0	0	Mitochondrion	1		0	Mitochondrion	Soluble	0.0623	0.0745	0.1642	0.6835	0.0006	0	0.0146	0.0001	0.0001	0.0001
SS50377_10833	EST48928.1	Hypothetical protein	-	-	-	-0.552194	0.351151	0.393725	0.497477	OG5_ssal|SS50377_10842	Hypothetical protein	N/A	N/A	noGene	noGene	noGene	noGene	noGene	noGene	n.a.	n.a.	0	0	0	extracellular space	0.7	C:mitochondrion	0.3	Mitochondrion	Soluble	0.0054	0.0639	0.0366	0.5851	0.0077	0.1249	0.005	0.0623	0.0196	0.0895
SS50377_10834	EST48929.1	EAP30/Vps36 domain-containing protein	-	-	-	-0.325738	0.570997	0.106524	0.856717	OG5_ssal|SS50377_10841	EAP30/Vps36 domain-containing protein	N/A	N/A	noGene	noGene	noGene	noGene	noGene	noGene	IPR036388;	Winged helix-like DNA-binding domain superfamily	0	0	0	Cytoplasm	0.7	C:nucleus	0.3	Cytoplasm	Soluble	0.3971	0.4363	0.0028	0.0805	0.0062	0.0062	0.011	0.003	0.0058	0.0512
SS50377_10835	EST48930.1	Hypothetical protein	-	-	-	-0.269741	0.611343	0.338808	0.476387	OG5_ssal|SS50377_12846	Hypothetical protein	N/A	N/A	noGene	noGene	noGene	noGene	noGene	noGene	n.a.	n.a.	0	0	0	extracellular space	1		0	Extracellular	Soluble	0.03	0.2013	0.4829	0.2815	0.0007	0	0.0033	0	0.0001	0.0001
SS50377_10836	EST48931.1	Cysteine-rich protein	-	-	-	0.420512	0.272469	0.260734	0.499183	SS50377_10836	Cysteine-rich protein	N/A	N/A	noGene	noGene	noGene	noGene	noGene	noGene	n.a.	n.a.	SIGNAL 1 24 {ECO:0000256|SAM:SignalP}.	0	0	Mitochondrion	1		0	Extracellular	Soluble	0	0	0.9999	0	0	0	0	0	0	0
SS50377_10837	EST48932.1	Hypothetical protein	-	-	-	-0.737178	0.00406076	-1.52056	1.91514e-10	SS50377_10837	Hypothetical protein	N/A	N/A	noGene	noGene	noGene	noGene	noGene	noGene	n.a.	n.a.	0	0	0	Nucleus	1	0	0	Nucleus	Soluble	0.5582	0.3658	0.0008	0.0058	0.0036	0.0038	0.0016	0.0227	0.0375	0.0002
SS50377_10838	EST48913.1	Hypothetical protein	-	-	-	-0.52684	0.0847962	-1.58604	5.95505e-09	SS50377_10838	Hypothetical protein	N/A	N/A	noGene	noGene	noGene	noGene	noGene	noGene	n.a.	n.a.	0	0	0	Cytoplasm	0.7	C:nucleus	0.3	Mitochondrion	Soluble	0.2789	0.16	0.0533	0.3622	0.0243	0.003	0.0569	0.0094	0.0492	0.0027
SS50377_10839	EST48914.1	Hypothetical protein	-	-	-	0.272839	0.359919	-0.37346	0.167972	SS50377_10839	Hypothetical protein	N/A	N/A	noGene	noGene	noGene	noGene	noGene	noGene	n.a.	n.a.	0	0	0	Nucleus	1		0	Mitochondrion	Soluble	0.1819	0.2414	0.0557	0.3414	0.0782	0.0025	0.0753	0.0034	0.0114	0.0088
SS50377_10840	EST48915.1	Hypothetical protein	-	-	-	-1.04819	0.2768	0.196854	0.852508	SS50377_10840	Hypothetical protein	N/A	N/A	noGene	noGene	noGene	noGene	noGene	noGene	n.a.	n.a.	0	0	0	Mitochondrion	1		0	Mitochondrion	Soluble	0.1979	0.202	0.1448	0.4517	0.0027	0	0	0.0004	0.0001	0.0001
SS50377_10843	EST48918.1	Hypothetical protein	-	-	-	-0.308755	0.448876	-0.460314	0.204481	SS50377_10843	Hypothetical protein	N/A	N/A	noGene	noGene	noGene	noGene	noGene	noGene	n.a.	n.a.	0	0	0	Mitochondrion	1		0	Mitochondrion	Soluble	0.0481	0.1643	0.0012	0.6492	0.0112	0.0015	0.0938	0.0045	0.0135	0.0127
SS50377_10848	EST48904.1	Hypothetical protein	-	-	-	-1.33695	3.2674e-06	0.252793	0.411611	OG5_ssal|SS50377_10860	Hypothetical protein	N/A	N/A	noGene	noGene	noGene	noGene	noGene	noGene	n.a.	n.a.	0	0	0	Mitochondrion	1		0	Mitochondrion	Soluble	0.0029	0.0068	0.0056	0.9842	0.0001	0	0.0001	0	0	0.0003
SS50377_10851	EST48907.1	unspecified product	-	-	-	-0.693203	0.0448669	0.80293	0.0136377	OG5_127084	unspecified product	N/A	N/A	noGene	noGene	noGene	noGene	noGene	noGene	IPR013032;IPR000742;IPR002049;	EGF-like, conserved site;EGF-like domain;Laminin EGF domain	0	TRANSMEM 496 518 Helical. {ECO:0000256|SAM:Phobius}.	0	extracellular space	1		0	Cell membrane	Membrane	0.0001	0	0.0001	0.0009	0.9984	0.0002	0	0.0002	0.0001	0.0001
SS50377_10852	EST48908.1	Hypothetical protein	-	-	-	-0.23986	0.804396	2.43001	5.83801e-05	SS50377_10852	Hypothetical protein	N/A	N/A	noGene	noGene	noGene	noGene	noGene	noGene	n.a.	n.a.	0	0	0	extracellular space	0.7	C:mitochondrion	0.3	Mitochondrion	Soluble	0.2541	0.1652	0.0313	0.5122	0.0078	0.0001	0.0262	0.0008	0.0016	0.0006
SS50377_10853	EST48909.1	Phosphomannomutase-2	-	-	-	0.353336	0.187101	-0.11388	0.697632	OG5_127613	Phosphomannomutase-2	N/A	N/A	GL50581_3654_Phosphomannomutase-2	nodata	nodata	GL50803_17254_Phosphomannomutase-2	nodata	nodata	IPR005844;IPR016055;IPR005845;IPR005846;IPR005843;IPR036900;IPR016066;	Alpha-D-phosphohexomutase, alpha/beta/alpha domain I;Alpha-D-phosphohexomutase, alpha/beta/alpha I/II/III;Alpha-D-phosphohexomutase, alpha/beta/alpha domain II;Alpha-D-phosphohexomutase, alpha/beta/alpha domain III;Alpha-D-phosphohexomutase, C-terminal;Alpha-D-phosphohexomutase, C-terminal domain superfamily;Alpha-D-phosphohexomutase, conserved site	0	0	0	Cytoplasm	1		0	Cytoplasm	Soluble	0.0084	0.7154	0.016	0.008	0.0067	0.006	0.0132	0.0005	0.0293	0.1966
SS50377_10854	EST48910.1	Phosphoglucomutase/phosphomannomutase	-	-	-	0.207819	0.837421	0.682657	0.41429	SS50377_10854	Phosphoglucomutase/phosphomannomutase	N/A	N/A	noGene	noGene	noGene	noGene	noGene	noGene	IPR005843;IPR036900;	Alpha-D-phosphohexomutase, C-terminal;Alpha-D-phosphohexomutase, C-terminal domain superfamily	0	0	0	Mitochondrion	1		0	Endoplasmic reticulum	Soluble	0.0271	0.1975	0.1624	0.1348	0.0118	0.3063	0.0111	0.0571	0.059	0.033
SS50377_10859	EST48911.1	Hypothetical protein	-	-	-	-0.900535	0.0128752	0.376633	0.308843	SS50377_10859	Hypothetical protein	N/A	N/A	noGene	noGene	noGene	noGene	noGene	noGene	n.a.	n.a.	0	0	0	extracellular space	0.7	C:mitochondrion	0.3	Mitochondrion	Membrane	0.2344	0.126	0.0066	0.5559	0.0118	0.0145	0.0037	0.0071	0.001	0.039
SS50377_10864	EST48893.1	Hypothetical protein	-	-	-	-1.05819	0.0041488	0.191637	0.649754	SS50377_10864	Hypothetical protein	N/A	N/A	noGene	noGene	noGene	noGene	noGene	noGene	n.a.	n.a.	0	0	0	Cytoplasm	0.7	C:nucleus	0.3	Mitochondrion	Membrane	0.1011	0.1266	0.0409	0.4372	0.0862	0.0365	0.0283	0.0099	0.0049	0.1285
SS50377_10865	EST48894.1	Hypothetical protein	-	-	-	-0.90201	0.0230088	0.169741	0.705483	SS50377_10865	Hypothetical protein	N/A	N/A	noGene	noGene	noGene	noGene	noGene	noGene	n.a.	n.a.	0	0	0	Nucleus	1		0	Nucleus	Soluble	0.403	0.372	0.002	0.2192	0.001	0.0001	0.0003	0	0	0.0023
SS50377_10866	EST48895.1	Myb-like DNA-binding domain-containing protein	-	-	-	1.94213	1.13817e-14	2.35408	5.18321e-22	OG5_ssal|SS50377_10866	Myb-like DNA-binding domain-containing protein	N/A	N/A	noGene	noGene	noGene	noGene	noGene	noGene	IPR009057;IPR001005;	Homeobox-like domain superfamily;SANT/Myb domain	0	0	0	Nucleus	1		0	Mitochondrion	Soluble	0.3125	0.112	0.0857	0.4666	0.0116	0.0013	0.0002	0.0031	0.0065	0.0004
SS50377_10867	EST48896.1	hypothetical protein	-	-	-	-0.542302	0.0379232	0.927001	7.23563e-05	OG5_ssal|SS50377_11002	hypothetical protein	N/A	N/A	noGene	noGene	noGene	noGene	noGene	noGene	n.a.	n.a.	0	TRANSMEM 511 535 Helical. {ECO:0000256|SAM:Phobius}.	0	Cell membrane	0.55	C:endomembrane system	0.46	Cell membrane	Membrane	0.0103	0.0028	0.0022	0.1849	0.3374	0.268	0.1116	0.0183	0.0394	0.0251
SS50377_10868	EST48897.1	hypothetical protein	-	-	-	-0.325744	0.495825	0.334568	0.451694	SS50377_10868	hypothetical protein	N/A	N/A	noGene	noGene	noGene	noGene	noGene	noGene	IPR009378;	Condensin II complex subunit H2, N-terminal	0	0	0	Cytoplasm	0.7	C:nucleus	0.3	Cytoplasm	Soluble	0.2117	0.713	0.0016	0.0074	0.0056	0.0056	0.0017	0.0183	0.0311	0.0038
SS50377_10869	EST48898.1	Hypothetical protein	-	-	-	-1.00029	0.00579108	-0.66165	0.0631167	SS50377_10869	Hypothetical protein	N/A	N/A	noGene	noGene	noGene	noGene	noGene	noGene	n.a.	n.a.	0	TRANSMEM 107 128 Helical. {ECO:0000256|SAM:Phobius}.	0	Mitochondrion	1		0	Mitochondrion	Membrane	0.0373	0.026	0.0088	0.4793	0.0415	0.1891	0.0006	0.1338	0.0101	0.0733
SS50377_10870	EST48899.1	Hypothetical protein	-	-	-	0.215523	0.761063	1.33717	0.00644704	SS50377_10870	Hypothetical protein	N/A	N/A	noGene	noGene	noGene	noGene	noGene	noGene	n.a.	n.a.	0	0	0	Mitochondrion	1		0	Mitochondrion	Soluble	0.131	0.3398	0.0023	0.4613	0.0041	0.0048	0.0076	0.007	0.0048	0.0374
SS50377_10871	EST48900.1	Myb-like DNA-binding domain-containing protein	-	-	-	-1.10816	0.00130531	-0.47283	0.175765	OG5_131091	Myb-like DNA-binding domain-containing protein	N/A	N/A	noGene	noGene	noGene	noGene	noGene	noGene	IPR009057;IPR017877;IPR015495;IPR017930;IPR001005;	Homeobox-like domain superfamily;Myb-like domain;Myb-like transcription factor;Myb domain;SANT/Myb domain	0	0	SUBCELLULAR LOCATION: Nucleus {ECO:0000256|SAAS:SAAS01085420}.	Nucleus	1		0	Nucleus	Soluble	0.3891	0.2308	0.1951	0.1631	0.0122	0.0003	0.0048	0.0008	0.002	0.0019
SS50377_10872	EST48901.1	Hypothetical protein	-	-	-	-0.0864436	0.892564	1.51631	0.000811904	OG5_ssal|SS50377_18157	Hypothetical protein	N/A	N/A	noGene	noGene	noGene	noGene	noGene	noGene	n.a.	n.a.	0	0	0	Cytoplasm	0.7	C:nucleus	0.3	Mitochondrion	Soluble	0.2197	0.1069	0.0405	0.4166	0.0162	0.0012	0.1762	0.0051	0.0171	0.0005
SS50377_10874	EST48902.1	Hypothetical protein	-	-	-	-0.565359	0.0516075	-1.10399	3.02073e-05	OG5_132258	Hypothetical protein	N/A	N/A	noGene	noGene	noGene	noGene	noGene	noGene	IPR027329;IPR009675;	TPX2, C-terminal;TPX2	0	0	0	Nucleus	1		0	Nucleus	Soluble	0.8971	0.0672	0.0003	0.0273	0.003	0.0003	0.0029	0.0008	0.0007	0.0005
SS50377_10876	EST48903.1	Hypothetical protein	-	-	-	-0.502621	0.125674	-0.362996	0.254617	SS50377_10876	Hypothetical protein	N/A	N/A	noGene	noGene	noGene	noGene	noGene	noGene	n.a.	n.a.	0	0	0	Mitochondrion	1		0	Mitochondrion	Membrane	0.002	0.0051	0.0099	0.9584	0.013	0.0013	0.0004	0.0071	0.0003	0.0025
SS50377_10879	EST48789.1	Hypothetical protein	-	-	-	0.751824	0.0285416	1.99247	1.1679e-10	OG5_ssal|SS50377_17762	Hypothetical protein	N/A	N/A	noGene	noGene	noGene	noGene	noGene	noGene	n.a.	n.a.	0	0	0	Cytoplasm	0.7	C:nucleus	0.3	Cytoplasm	Soluble	0.254	0.5605	0.0017	0.0333	0.0142	0.0153	0.0056	0.021	0.0235	0.071
SS50377_10881	EST48790.1	Cysteine-rich membrane protein 1	-	-	-	0.127969	0.752211	1.26828	1.74084e-05	OG5_128550	Cysteine-rich membrane protein 1	N/A	N/A	GL50581_3193_VSP_nodata_nodata,GL50581_3335_VSP_nodata_nodata	Multientries	Multientries	GL50803_101410_VSP_nodata_nodata,GL50803_103001_VSP_nodata_nodata,GL50803_10659_High cysteine membrane protein Group 1_nodata_nodata,GL50803_111732_VSP_nodata_nodata,GL50803_112113_VSP_nodata_nodata,GL50803_113093_VSP_nodata_nodata,GL50803_113954_VSP_nodata_nodata,GL50803_114065_VSP_nodata_nodata,GL50803_114121_VSP_nodata_nodata,GL50803_114122_VSP_nodata_nodata,GL50803_114277_VSP_nodata_nodata,GL…	Multientries	Multientries	IPR000742;IPR006212;IPR009030;	EGF-like domain;Furin-like repeat;Growth factor receptor cysteine-rich domain superfamily	0	TRANSMEM 283 307 Helical. {ECO:0000256|SAM:Phobius}.	0	extracellular space	1		0	Cell membrane	Membrane	0.0149	0.0178	0.0553	0.1953	0.6591	0.0007	0.031	0.0002	0.0002	0.0253
SS50377_10882	EST48792.1	Glucokinase	-	-	-	-0.212128	0.632084	1.12023	0.00088867	OG5_134300	Glucokinase	N/A	N/A	GL50581_943_Glucokinase	nodata	nodata	GL50803_8826_Glucokinase	nodata	nodata	IPR003836;	Glucokinase	0	0	0	Cytoplasm	1		0	Peroxisome	Soluble	0.0208	0.2846	0.0078	0.1322	0.0265	0.0064	0.0496	0.0012	0.0097	0.4613
SS50377_10884	EST48793.1	Hypothetical protein	-	-	-	0.106493	0.856939	0.0673776	0.903348	SS50377_10884	Hypothetical protein	N/A	N/A	noGene	noGene	noGene	noGene	noGene	noGene	n.a.	n.a.	0	0	0	Nucleus	1		0	Cytoplasm	Soluble	0.3559	0.5904	0	0.0002	0.0038	0.0041	0.0004	0.0274	0.0178	0.0001
SS50377_10885	EST48794.1	Hypothetical protein	-	-	-	0.39759	0.194309	1.11904	2.20199e-05	OG5_126560	Hypothetical protein	N/A	N/A	GL50581_1041_High cysteine non-variant cyst protein_nodata_nodata,GL50581_1287_High cysteine membrane protein Group 2_nodata_nodata,GL50581_3457_High cysteine protein_nodata_nodata,GL50581_3514_High cysteine membrane protein Group 1_nodata_nodata	Multientries	Multientries	GL50803_11309_High cysteine membrane protein Group 1_nd_0.965751,GL50803_113319_High cysteine membrane protein TMK-like_nodata_nodata,GL50803_113416_High cysteine membrane protein TMK-like_nodata_nodata,GL50803_114180_High cysteine membrane protein TMK-like_nodata_nodata,GL50803_40376_High cysteine non-variant cyst protein_nodata_nodata	Multientries	Multientries	n.a.	n.a.	0	0	0	Nucleus	1		0	Cytoplasm	Soluble	0.2354	0.3413	0.0002	0.0122	0.0051	0.0082	0.0002	0.2881	0.1093	0
SS50377_10888	EST48795.1	Threonyl-tRNA synthetase	-	-	-	-0.0475634	0.885118	1.59517	7.76421e-13	OG5_126764	Threonyl-tRNA synthetase	GO:0005737	N/A	GL50581_2472_Threonyl-tRNA synthetase	nodata	nodata	GL50803_13998_Threonyl-tRNA synthetase	nodata	nodata	IPR002314;IPR006195;IPR004154;IPR036621;IPR002320;IPR018163;IPR033728;IPR012947;	Aminoacyl-tRNA synthetase, class II (G/ P/ S/T);Aminoacyl-tRNA synthetase, class II;Anticodon-binding;Anticodon-binding domain superfamily;Threonine-tRNA ligase, class IIa;Threonyl/alanyl tRNA synthetase, class II-like, putative editing domain superfamily;Threonine-tRNA ligase catalytic core domain;Threonyl/alanyl tRNA synthetase, SAD	0	0	0	Cytoplasm	1		0	Cytoplasm	Soluble	0.0859	0.7676	0.0034	0.0078	0.0114	0.0374	0.0096	0.0118	0.0412	0.024
SS50377_10889	EST48796.1	Cysteine-rich membrane protein 2	-	-	-	-0.604719	0.0132093	0.91512	3.90054e-05	OG5_126560	Cysteine-rich membrane protein 2	N/A	N/A	GL50581_1041_High cysteine non-variant cyst protein_nodata_nodata,GL50581_1287_High cysteine membrane protein Group 2_nodata_nodata,GL50581_3457_High cysteine protein_nodata_nodata,GL50581_3514_High cysteine membrane protein Group 1_nodata_nodata	Multientries	Multientries	GL50803_11309_High cysteine membrane protein Group 1_nd_0.965751,GL50803_113319_High cysteine membrane protein TMK-like_nodata_nodata,GL50803_113416_High cysteine membrane protein TMK-like_nodata_nodata,GL50803_114180_High cysteine membrane protein TMK-like_nodata_nodata,GL50803_40376_High cysteine non-variant cyst protein_nodata_nodata	Multientries	Multientries	IPR009030;	Growth factor receptor cysteine-rich domain superfamily	0	TRANSMEM 169 193 Helical. {ECO:0000256|SAM:Phobius}.	0	Cell membrane	0.93	C:endomembrane system	0.88	Cell membrane	Membrane	0	0	0	0	0.9972	0.0019	0	0.0008	0.0001	0
SS50377_10890	EST48797.1	Peptidyl-tRNA hydrolase family protein	-	-	-	0.581475	0.100866	-1.11734	0.000906856	OG5_130573	Peptidyl-tRNA hydrolase family protein	N/A	N/A	GL50581_999_Hypothetical protein	nodata	nodata	GL50803_28232_Hypothetical protein	nodata	nodata	IPR023476;IPR002833;	Peptidyl-tRNA hydrolase II domain superfamily;Peptidyl-tRNA hydrolase, PTH2	0	0	0	Mitochondrion	1		0	Mitochondrion	Soluble	0.0342	0.2805	0.0143	0.3918	0.0073	0.0103	0.0209	0.002	0.0079	0.2308
SS50377_10891	EST48798.1	KIF1-binding domain-containing protein	-	-	-	-0.673612	0.00770471	-0.532829	0.0320468	OG5_131902	KIF1-binding domain-containing protein	N/A	N/A	noGene	noGene	noGene	noGene	noGene	noGene	IPR022083;	KIF-1 binding protein	0	0	0	Cytoplasm	0.7	C:nucleus	0.3	Cytoplasm	Soluble	0.1341	0.5385	0.0007	0.0047	0.0141	0.0368	0.0042	0.1342	0.1314	0.0014
SS50377_10892	EST48799.1	hypothetical protein	-	-	-	-0.0488429	0.867195	-0.549142	0.00992302	OG5_201429	hypothetical protein	N/A	N/A	GL50581_1870_IFT complex B	nodata	nodata	GL50803_17223_IFT complex B	nodata	nodata	IPR015943;IPR036322;	WD40/YVTN repeat-like-containing domain superfamily;WD40-repeat-containing domain superfamily	0	0	0	Nucleus	1		0	Cytoplasm	Soluble	0.3129	0.6537	0.0018	0.0035	0.009	0.0018	0.0011	0.0083	0.0052	0.0028
SS50377_10893	EST48800.1	Kinase	-	-	-	2.29067	2.27758e-17	2.87125	1.56521e-27	OG5_127026	Kinase	N/A	N/A	GL50581_75_Kinase, NEK	nodata	nodata	GL50803_92498_Kinase, NEK	0.755901	nodata_thiscondition	IPR011009;IPR000719;IPR017441;IPR008271;	Protein kinase-like domain superfamily;Protein kinase domain;Protein kinase, ATP binding site;Serine/threonine-protein kinase, active site	0	0	0	Nucleus	1		0	Cytoplasm	Soluble	0.111	0.5818	0.0109	0.0206	0.012	0.0436	0.0084	0.0358	0.1165	0.0593
SS50377_10895	EST48801.1	5'-AMP-activated protein kinase, gamma-1 subunit	-	-	-	-0.216118	0.35756	-0.52802	0.00900144	OG5_128342	5'-AMP-activated protein kinase, gamma-1 subunit	N/A	N/A	GL50581_4069_5-AMP-activated protein kinase, gamma-1 subunit	nodata	nodata	GL50803_3414_5-AMP-activated protein kinase, gamma-1 subunit	nodata	nodata	IPR000644;	CBS domain	0	0	0	Nucleus	1		0	Cytoplasm	Soluble	0.2135	0.4563	0.0024	0.1483	0.0047	0.0142	0.0711	0.0186	0.0493	0.0218
SS50377_10896	EST48802.1	Cysteine-rich membrane protein 2	-	-	-	-0.757474	0.00666968	-0.31681	0.261655	OG5_144097	Cysteine-rich membrane protein 2	N/A	N/A	noGene	noGene	noGene	noGene	noGene	noGene	IPR006212;IPR009030;IPR026435;	Furin-like repeat;Growth factor receptor cysteine-rich domain superfamily;Cys-rich repeat, Myxococcales-type	0	TRANSMEM 165 188 Helical. {ECO:0000256|SAM:Phobius}.	0	Cell membrane	0.88	C:endomembrane system	0.71	Cell membrane	Membrane	0	0	0	0	0.9863	0.0063	0	0.0023	0.0051	0
SS50377_10897	EST48803.1	[FeFe]-hydrogenase 2	Figure 2C	Table 2	Hydrogen & Pyruvate	-0.922087	0.000793173	-0.141624	0.663563	OG5_127303	[FeFe]-hydrogenase 2	N/A	N/A	GL50581_4021_Fe-hydrogenase-1	nodata	nodata	GL50803_6304_Fe-hydrogenase-1	nodata	nodata	IPR017896;IPR017900;IPR009016;IPR004108;	4Fe-4S ferredoxin-type, iron-sulphur binding domain;4Fe-4S ferredoxin, iron-sulphur binding, conserved site;Iron hydrogenase;Iron hydrogenase, large subunit, C-terminal	0	0	0	Cytoplasm	0.7	C:nucleus	0.3	Cytoplasm	Soluble	0.2236	0.4565	0.0388	0.207	0.0171	0.014	0.0049	0.0039	0.0124	0.0219
SS50377_10899	EST48804.1	Aspartyl-tRNA synthetase	-	-	-	0.680811	0.000408911	0.153609	0.481144	OG5_127227	Aspartyl-tRNA synthetase	GO:0005737	N/A	GL50581_1550_Aspartyl-tRNA synthetase	nodata	nodata	GL50803_10870_Aspartyl-tRNA synthetase	nodata	nodata	IPR004364;IPR006195;IPR004523;IPR002312;IPR012340;IPR004365;	Aminoacyl-tRNA synthetase, class II (D/K/N);Aminoacyl-tRNA synthetase, class II;Aspartate-tRNA synthetase, type 2;Aspartyl/Asparaginyl-tRNA synthetase, class IIb;Nucleic acid-binding, OB-fold;OB-fold nucleic acid binding domain, AA-tRNA synthetase-type	0	0	0	Cytoplasm	0.7	C:nucleus	0.3	Cytoplasm	Soluble	0.218	0.728	0.0006	0.0013	0.0126	0.0037	0.0007	0.0061	0.0078	0.0212
SS50377_10900	EST48805.1	Hypothetical protein	-	-	-	-0.111214	0.786405	-0.492911	0.119389	SS50377_10900	Hypothetical protein	N/A	N/A	noGene	noGene	noGene	noGene	noGene	noGene	n.a.	n.a.	0	0	0	Organelle membrane	0.83	C:endomembrane system	0.77	Mitochondrion	Soluble	0.1226	0.2172	0.0064	0.3482	0.0179	0.0724	0.048	0.0761	0.025	0.066
SS50377_10901	EST48806.1	hypothetical protein	-	-	-	-1.62589	1.10116e-10	-0.783202	0.00220492	OG5_141209	hypothetical protein	N/A	N/A	GL50581_649_Phosphatidylinositol-4-phosphate 5-kinase, putative	nodata	nodata	GL50803_14628_Phosphatidylinositol-4-phosphate 5-kinase, putative	nodata	nodata	IPR003409;	MORN motif	0	0	0	extracellular space	1		0	Nucleus	Soluble	0.4574	0.4494	0.0115	0.002	0.021	0.0007	0.0018	0.0005	0.0038	0.0519
SS50377_10902	EST48807.1	Hypothetical protein	-	-	-	0.535752	0.0628817	1.45694	1.56206e-09	OG5_ssal|SS50377_11737	Hypothetical protein	N/A	N/A	noGene	noGene	noGene	noGene	noGene	noGene	n.a.	n.a.	0	0	0	Cytoplasm	0.7	C:nucleus	0.3	Cytoplasm	Soluble	0.1417	0.7185	0.0007	0.0058	0.0067	0.0112	0.0002	0.0185	0.0904	0.0063
SS50377_10903	EST48808.1	Hypothetical protein	-	-	-	-0.149659	0.709929	-1.03396	0.000856325	SS50377_10903	Hypothetical protein	N/A	N/A	noGene	noGene	noGene	noGene	noGene	noGene	n.a.	n.a.	0	0	0	Mitochondrion	0.53		0	Mitochondrion	Soluble	0.0406	0.0533	0.0754	0.7664	0.0027	0.0015	0.0542	0.0013	0.003	0.0016
SS50377_10904	EST48809.1	Nucleolar GTP-binding protein 2	-	-	-	-0.510742	0.0696364	-0.804277	0.00197056	OG5_127573	Nucleolar GTP-binding protein 2	N/A	N/A	GL50581_4386_Nucleolar GTP-binding protein 2	nodata	nodata	GL50803_89887_Nucleolar GTP-binding protein 2	nodata	nodata	IPR030378;IPR023179;IPR006073;IPR024929;IPR012971;IPR027417;	Circularly permuted (CP)-type guanine nucleotide-binding (G) domain;GTP-binding protein, orthogonal bundle domain superfamily;GTP binding domain;Nucleolar GTP-binding protein 2;Nucleolar GTP-binding protein 2, N-terminal domain;P-loop containing nucleoside triphosphate hydrolase	0	0	SUBCELLULAR LOCATION: Nucleus, nucleolus {ECO:0000256|RuleBase:RU364023}.	Cytoplasm	0.7	C:nucleus	0.3	Nucleus	Soluble	0.7913	0.0312	0.0001	0.0489	0.0198	0.0027	0.0977	0.0003	0.0002	0.0078
SS50377_10905	EST48810.1	Hypothetical protein	-	-	-	-1.46178	1.06409e-08	-1.08988	7.48099e-06	SS50377_10905	Hypothetical protein	N/A	N/A	noGene	noGene	noGene	noGene	noGene	noGene	n.a.	n.a.	0	0	0	Nucleus	1		0	Nucleus	Soluble	0.4145	0.3105	0.0934	0.124	0.009	0.0042	0.0166	0.0028	0.0178	0.0071
SS50377_10906	EST48811.1	Hypothetical protein	-	-	-	-0.0204093	0.948553	0.361246	0.123226	OG5_ssal|SS50377_13993	Hypothetical protein	N/A	N/A	noGene	noGene	noGene	noGene	noGene	noGene	n.a.	n.a.	0	0	0	Cytoplasm	0.7	C:nucleus	0.3	Cytoplasm	Soluble	0.183	0.6339	0.0015	0.0491	0.0111	0.0201	0.0049	0.0267	0.0219	0.0479
SS50377_10907	EST48812.1	Developmentally regulated GTP-binding protein 1	-	-	-	-0.415711	0.171938	-0.627633	0.0245089	OG5_128226	Developmentally regulated GTP-binding protein 1	N/A	N/A	GL50581_3523_GTP binding protein, putative	nodata	nodata	GL50803_5871_Developmentally regulated GTP-binding protein 1	nodata	nodata	IPR012675;IPR031167;IPR031662;IPR006073;IPR027417;IPR005225;IPR004095;IPR012676;	Beta-grasp domain superfamily;OBG-type guanine nucleotide-binding (G) domain;GTP binding protein, second domain;GTP binding domain;P-loop containing nucleoside triphosphate hydrolase;Small GTP-binding protein domain;TGS;TGS-like	0	0	0	Cytoplasm	0.62	C:nucleus	0.38	Cytoplasm	Soluble	0.0486	0.5863	0.009	0.0232	0.0418	0.027	0.12	0.0094	0.0816	0.0532
SS50377_10908	EST48814.1	Peptidase C1A subfamily	Figure S4	-	Proteases	3.91531	1.54178e-24	4.08551	4.66543e-27	OG5_202422	Peptidase C1A subfamily	N/A	N/A	GL50581_3714_Cathepsin L precursor	nodata	nodata	GL50803_11209_Cathepsin L precursor	nodata	nodata	IPR038765;IPR013128;IPR000668;IPR039417;	Papain-like cysteine peptidase superfamily;Peptidase C1A;Peptidase C1A, papain C-terminal;Papain-like cysteine endopeptidase	0	TRANSMEM 410 433 Helical. {ECO:0000256|SAM:Phobius}.	0	Endomembrane system	0.95	C:plasma membrane	0.54	Endoplasmic reticulum	Membrane	0.0191	0.0166	0.0413	0.0793	0.2163	0.3554	0.0452	0.0488	0.1326	0.0455
SS50377_10909	EST48815.1	Hypothetical protein	-	-	-	0.191852	0.773004	-1.1065	0.0321	SS50377_10909	Hypothetical protein	N/A	N/A	noGene	noGene	noGene	noGene	noGene	noGene	n.a.	n.a.	0	0	0	Nucleus	1		0	Mitochondrion	Soluble	0.1688	0.1489	0.0087	0.5534	0.0046	0.0106	0.0447	0.0063	0.0084	0.0454
SS50377_10911	EST48816.1	NUDIX hydrolase	-	-	-	-0.414234	0.1476	0.356217	0.196872	SS50377_10911	NUDIX hydrolase	N/A	N/A	noGene	noGene	noGene	noGene	noGene	noGene	IPR015797;IPR020084;IPR000086;	NUDIX hydrolase-like domain superfamily;NUDIX hydrolase, conserved site;NUDIX hydrolase domain	0	0	0	Nucleus	1		0	Cytoplasm	Soluble	0.3885	0.5067	0.007	0.0114	0.0049	0.0245	0.0012	0.0184	0.0327	0.0047
SS50377_10912	EST48817.1	Hypothetical protein	-	-	-	-0.325097	0.282143	0.21154	0.480758	SS50377_10912	Hypothetical protein	N/A	N/A	noGene	noGene	noGene	noGene	noGene	noGene	n.a.	n.a.	0	0	0	Endomembrane system	0.91	C:plasma membrane	0.6	Cytoplasm	Soluble	0.21	0.3465	0.0041	0.0326	0.0207	0.111	0.0029	0.1545	0.1042	0.0134
SS50377_10914	EST48819.1	Hypothetical protein	-	-	-	-1.0136	0.00192592	-0.613582	0.0603958	SS50377_10914	Hypothetical protein	N/A	N/A	noGene	noGene	noGene	noGene	noGene	noGene	n.a.	n.a.	0	0	0	Mitochondrion	1		0	Nucleus	Soluble	0.8492	0.0683	0.0004	0.0764	0.0013	0	0.0036	0.0003	0.0001	0.0004
SS50377_10915	EST48820.1	Glucokinase	-	-	-	-0.270046	0.410281	-1.46431	3.61879e-08	OG5_134300	Glucokinase	N/A	N/A	GL50581_943_Glucokinase	nodata	nodata	GL50803_8826_Glucokinase	nodata	nodata	IPR003836;	Glucokinase	0	0	0	Cytoplasm	1		0	Cytoplasm	Soluble	0.0405	0.4156	0.052	0.0741	0.105	0.033	0.0189	0.0113	0.1141	0.1354
SS50377_10917	EST48821.1	hypothetical protein	-	-	-	0.935106	8.60645e-05	0.876588	0.000178526	OG5_201679	hypothetical protein	N/A	N/A	GL50581_2347_Hypothetical protein	nodata	nodata	GL50803_95254_Hypothetical protein	nodata	nodata	IPR001841;	Zinc finger, RING-type	0	0	0	Cytoplasm	0.7	C:nucleus	0.3	Cytoplasm	Soluble	0.4658	0.4755	0.0022	0.0087	0.0057	0.0059	0.0024	0.0144	0.0181	0.0012
SS50377_10918	EST48822.1	RNA polymerase Rpc34 subunit	-	-	-	-0.124225	0.817365	0.660946	0.100498	OG5_128634	RNA polymerase Rpc34 subunit	N/A	N/A	noGene	noGene	noGene	noGene	noGene	noGene	IPR007832;IPR016049;	RNA polymerase Rpc34;RNA polymerase Rpc34-like	0	0	0	Nucleus	1		0	Mitochondrion	Soluble	0.1826	0.2541	0.1932	0.2874	0.0144	0.0092	0.0057	0.0124	0.0324	0.0087
SS50377_10919	EST48823.1	Cathepsin L	Figure S4	-	Proteases	4.951	1.41788e-55	3.77379	2.06675e-32	OG5_201833	Cathepsin L	N/A	N/A	GL50581_259_Cathepsin L precursor	nodata	nodata	GL50803_17607_Cathepsin L precursor	nodata	nodata	IPR038765;IPR000169;IPR013128;IPR000668;IPR039417;	Papain-like cysteine peptidase superfamily;Cysteine peptidase, cysteine active site;Peptidase C1A;Peptidase C1A, papain C-terminal;Papain-like cysteine endopeptidase	0	TRANSMEM 402 427 Helical. {ECO:0000256|SAM:Phobius}.	0	Endomembrane system	0.91	C:plasma membrane	0.82	Cell membrane	Membrane	0.0032	0.0074	0.0043	0.1556	0.5346	0.162	0.0093	0.0159	0.0569	0.0509
SS50377_10920	EST48824.1	Hypothetical protein	-	-	-	-0.19834	0.477897	-0.520768	0.0273407	SS50377_10920	Hypothetical protein	N/A	N/A	noGene	noGene	noGene	noGene	noGene	noGene	n.a.	n.a.	0	0	0	Cytoplasm	1		0	Cytoplasm	Soluble	0.1015	0.5125	0.0113	0.0486	0.0092	0.0065	0.2212	0.0143	0.0583	0.0165
SS50377_10921	EST48825.1	Hypothetical protein	-	-	-	-0.223526	0.535469	0.370685	0.214641	SS50377_10921	Hypothetical protein	N/A	N/A	noGene	noGene	noGene	noGene	noGene	noGene	n.a.	n.a.	0	0	0	Nucleus	1		0	Mitochondrion	Soluble	0.3357	0.0742	0.205	0.3788	0.0043	0.0001	0.0001	0.0003	0.0014	0.0001
SS50377_10922	EST48826.1	Hypothetical protein	-	-	-	-0.0336058	0.942968	0.308903	0.384284	SS50377_10922	Hypothetical protein	N/A	N/A	noGene	noGene	noGene	noGene	noGene	noGene	n.a.	n.a.	0	0	0	Cytoplasm	0.7	C:nucleus	0.3	Cytoplasm	Soluble	0.1652	0.4029	0.0847	0.1171	0.0831	0.0177	0.0327	0.0323	0.0417	0.0227
SS50377_10923	EST48827.1	Kinase, CMGC MAPK	-	-	-	1.22725	1.53804e-10	-0.0965985	0.691888	OG5_129442	Kinase, CMGC MAPK	N/A	2.7.11.24 (Mitogen-activated protein kinase)	GL50581_1382_Kinase, CMGC MAPK	nodata	nodata	GL50803_22850_Kinase, CMGC MAPK	nodata	nodata	IPR011009;IPR003527;IPR000719;IPR017441;IPR008271;	Protein kinase-like domain superfamily;Mitogen-activated protein (MAP) kinase, conserved site;Protein kinase domain;Protein kinase, ATP binding site;Serine/threonine-protein kinase, active site	0	0	0	Cytoplasm	0.7	C:nucleus	0.3	Cytoplasm	Soluble	0.3447	0.5891	0.0003	0.0021	0.0086	0.0126	0.0013	0.0099	0.0155	0.0158
SS50377_10924	EST48828.1	Hypothetical protein	-	-	-	-0.0427676	0.929474	-0.652869	0.0683884	SS50377_10924	Hypothetical protein	N/A	N/A	noGene	noGene	noGene	noGene	noGene	noGene	n.a.	n.a.	0	0	0	Cytoplasm	0.7	C:nucleus	0.3	Cytoplasm	Soluble	0.2016	0.375	0.0057	0.1383	0.0057	0.0177	0.0545	0.0105	0.0114	0.1797
SS50377_10925	EST48829.1	Thiamin pyrophosphokinase	-	-	-	1.25051	2.67113e-06	0.662483	0.0161799	OG5_128213	Thiamin pyrophosphokinase	N/A	N/A	GL50581_4167_Hypothetical protein	nodata	nodata	GL50803_11763_hypothetical protein	nodata	nodata	IPR006282;IPR007373;IPR036371;IPR007371;IPR036759;	Thiamin pyrophosphokinase;Thiamin pyrophosphokinase, thiamin-binding domain;Thiamin pyrophosphokinase, thiamin-binding domain superfamily;Thiamin pyrophosphokinase, catalytic domain;Thiamin pyrophosphokinase, catalytic domain superfamily	0	0	0	Cytoplasm	0.7	C:nucleus	0.3	Lysosome/Vacuole	Soluble	0.0325	0.2878	0.0965	0.0054	0.0091	0.0404	0.0215	0.0103	0.4905	0.0061
SS50377_10926	EST48830.1	Tenascin	-	-	-	-0.645139	0.108833	0.417625	0.295988	OG5_127084	Tenascin	N/A	N/A	GL50581_3575_Tenascin-37	nodata	nodata	GL50803_16477_Tenascin-37	nodata	nodata	n.a.	n.a.	0	TRANSMEM 225 250 Helical. {ECO:0000256|SAM:Phobius}.	0	Cell membrane	0.96		0	Cell membrane	Membrane	0.0002	0	0	0.0008	0.998	0.0005	0	0.0004	0	0
SS50377_10927	EST48831.1	DNA replication licensing factor MCM5	-	-	-	-1.04843	7.57098e-05	-0.772843	0.00351845	OG5_127979	DNA replication licensing factor MCM5	N/A	N/A	GL50581_282_MCM5	nodata	nodata	GL50803_89112_MCM5	nodata	nodata	IPR003593;IPR031327;IPR001208;IPR033762;IPR012340;IPR027417;	AAA+ ATPase domain;Mini-chromosome maintenance protein;MCM domain;MCM OB domain;Nucleic acid-binding, OB-fold;P-loop containing nucleoside triphosphate hydrolase	0	0	0	Cytoplasm	0.7	C:nucleus	0.3	Cytoplasm	Soluble	0.0923	0.5614	0.0019	0.0101	0.0106	0.0047	0.0109	0.0045	0.011	0.2925
SS50377_10928	EST48832.1	Transmembrane domain-containing protein	-	-	-	0.785245	0.00270237	1.38075	4.72761e-09	SS50377_10928	Transmembrane domain-containing protein	N/A	N/A	noGene	noGene	noGene	noGene	noGene	noGene	n.a.	n.a.	0	TRANSMEM 47 68 Helical. {ECO:0000256|SAM:Phobius}.; TRANSMEM 88 109 Helical. {ECO:0000256|SAM:Phobius}.	0	Endomembrane system	0.86	C:organelle membrane	0.67	Endoplasmic reticulum	Membrane	0.0009	0.0013	0	0.0181	0.0021	0.7851	0	0.1674	0.0006	0.0243
SS50377_10929	EST48833.1	Kinase, ULK	-	-	-	1.38991	2.59827e-06	1.19113	4.75993e-05	OG5_127026	Kinase, ULK	N/A	N/A	GL50581_75_Kinase, NEK	nodata	nodata	GL50803_92498_Kinase, NEK	0.755901	nodata_thiscondition	IPR011009;IPR000719;IPR017441;IPR008271;	Protein kinase-like domain superfamily;Protein kinase domain;Protein kinase, ATP binding site;Serine/threonine-protein kinase, active site	0	0	0	Cytoplasm	0.7	C:nucleus	0.3	Cytoplasm	Soluble	0.0818	0.5132	0.0229	0.0603	0.0115	0.0415	0.0584	0.0115	0.1332	0.0658
SS50377_10930	EST48834.1	Serine/threonine-protein phosphatase	-	-	-	0.939476	0.0362553	2.52336	2.85031e-11	OG5_132456	Serine/threonine-protein phosphatase	N/A	N/A	GL50581_1167_5 nucleotidase family protein_nodata_nodata,GL50581_3713_5 nucleotidase family protein_nodata_nodata,GL50581_3727_5 nucleotidase family protein_nodata_nodata	Multientries	Multientries	GL50803_17205_5 nucleotidase family protein_nodata_nodata,GL50803_3983_5 nucleotidase family protein_nodata_nodata,GL50803_92645_5 nucleotidase family protein_nodata_nodata	Multientries	Multientries	IPR036907;IPR006179;IPR004843;IPR029052;IPR014485;	5'-Nucleotidase, C-terminal domain superfamily;5'-Nucleotidase/apyrase;Calcineurin-like phosphoesterase domain, ApaH type;Metallo-dependent phosphatase-like;Predicted phosphoesterase, C1039.02 type	0	0	0	Endomembrane system	0.93		0	Cytoplasm	Soluble	0.059	0.5147	0.0672	0.0094	0.0054	0.0771	0.0018	0.0167	0.2443	0.0043
SS50377_10931	EST48835.1	Plasma-membrane choline transporter	-	-	-	0.610418	0.00733695	2.50485	3.775e-36	OG5_127976	Plasma-membrane choline transporter	N/A	N/A	noGene	noGene	noGene	noGene	noGene	noGene	IPR007603;	Choline transporter-like	0	TRANSMEM 26 45 Helical. {ECO:0000256|SAM:Phobius}.; TRANSMEM 276 296 Helical. {ECO:0000256|SAM:Phobius}.; TRANSMEM 303 324 Helical. {ECO:0000256|SAM:Phobius}.; TRANSMEM 354 376 Helical. {ECO:0000256|SAM:Phobius}.; TRANSMEM 397 417 Helical. {ECO:0000256|SAM:Phobius}.; TRANSMEM 462 493 Helical. {ECO:0000256|SAM:Phobius}.; TRANSMEM 513 536 Helical. {ECO:0000256|SAM:Phobius}.; TRANSMEM 618 639 Helica…	0	Cell membrane	0.91	C:organelle membrane	0.1	Cell membrane	Membrane	0.0004	0.0002	0.0002	0.0068	0.3981	0.0919	0.0002	0.1174	0.3834	0.0013
SS50377_10932	EST48836.1	Hypothetical protein	-	-	-	0.235015	0.609464	0.281991	0.491663	SS50377_10932	Hypothetical protein	N/A	N/A	noGene	noGene	noGene	noGene	noGene	noGene	n.a.	n.a.	0	0	0	Nucleus	1		0	Cytoplasm	Soluble	0.2272	0.3862	0.0013	0.0963	0.0044	0.0289	0.1204	0.0314	0.0547	0.0493
SS50377_10933	EST48837.1	Hypothetical protein	-	-	-	0.759992	0.00732365	0.971937	0.000237219	SS50377_10933	Hypothetical protein	N/A	N/A	noGene	noGene	noGene	noGene	noGene	noGene	n.a.	n.a.	0	0	0	Nucleus	1		0	Nucleus	Soluble	0.4894	0.4777	0.0002	0.0052	0.0059	0.0011	0.0004	0.016	0.0037	0.0004
SS50377_10934	EST48838.1	Hypothetical protein	-	-	-	0.380137	0.298413	0.700824	0.0267845	SS50377_10934	Hypothetical protein	N/A	N/A	noGene	noGene	noGene	noGene	noGene	noGene	n.a.	n.a.	0	0	0	Cytoplasm	0.7	C:nucleus	0.3	Nucleus	Soluble	0.9123	0.0399	0.0035	0.0395	0.0013	0.0007	0.0004	0.0005	0.002	0.0001
SS50377_10935	EST48839.1	Transmembrane domain-containing protein	-	-	-	-0.331262	0.129559	-0.570071	0.00419137	OG5_203053	Transmembrane domain-containing protein	N/A	N/A	GL50581_754_Hypothetical protein	nodata	nodata	GL50803_17352_Hypothetical protein	nodata	nodata	n.a.	n.a.	0	TRANSMEM 233 253 Helical. {ECO:0000256|SAM:Phobius}.; TRANSMEM 265 283 Helical. {ECO:0000256|SAM:Phobius}.	0	Endomembrane system	0.97		0	Endoplasmic reticulum	Membrane	0.0181	0.0561	0.0031	0.334	0.0131	0.3432	0.0065	0.0748	0.0213	0.1299
SS50377_10936	EST48840.1	Hypothetical protein	-	-	-	-0.0288009	0.919329	-0.95839	1.0786e-06	SS50377_10936	Hypothetical protein	N/A	N/A	noGene	noGene	noGene	noGene	noGene	noGene	n.a.	n.a.	0	0	0	Cytoplasm	0.7	C:nucleus	0.3	Cytoplasm	Soluble	0.4578	0.4904	0.0008	0.0034	0.0094	0.0048	0.0011	0.0117	0.0058	0.0148
SS50377_10937	EST48841.1	Hypothetical protein	-	-	-	-0.854168	0.00115146	-0.710075	0.0059571	SS50377_10937	Hypothetical protein	N/A	N/A	noGene	noGene	noGene	noGene	noGene	noGene	n.a.	n.a.	0	0	0	Nucleus	1		0	Cytoplasm	Soluble	0.2963	0.5932	0.0101	0.0348	0.0072	0.0054	0.0117	0.0073	0.0266	0.0073
SS50377_10938	EST48842.1	Glucosyl transferase family protein	-	-	-	-0.648603	0.0469844	0.711328	0.0102854	OG5_150391	Glucosyl transferase family protein	N/A	N/A	GL50581_2206_Ceramide glucosyltransferase	nodata	nodata	GL50803_11642_Ceramide glucosyltransferase	nodata	nodata	IPR025993;IPR029044;	Ceramide glucosyltransferase;Nucleotide-diphospho-sugar transferases	SIGNAL 1 22 {ECO:0000256|SAM:SignalP}.	TRANSMEM 322 343 Helical. {ECO:0000256|SAM:Phobius}.; TRANSMEM 355 375 Helical. {ECO:0000256|SAM:Phobius}.; TRANSMEM 395 413 Helical. {ECO:0000256|SAM:Phobius}.	0	Endomembrane system	0.87	C:plasma membrane	0.85	Endoplasmic reticulum	Membrane	0.0012	0.0016	0.0061	0.107	0.1448	0.6635	0.0102	0.032	0.0207	0.0128
SS50377_10939	EST48843.1	Hypothetical protein	-	-	-	-0.284333	0.406494	-0.92033	0.00143209	SS50377_10939	Hypothetical protein	N/A	N/A	noGene	noGene	noGene	noGene	noGene	noGene	n.a.	n.a.	0	0	0	Cytoplasm	0.7	C:nucleus	0.3	Nucleus	Soluble	0.9033	0.0807	0.0001	0.0024	0.0068	0.0006	0.0001	0.0053	0.0003	0.0003
SS50377_10940	EST48844.1	ATP-dependent RNA helicase	-	-	-	-0.817945	0.00169699	-0.841064	0.000847212	OG5_128422	ATP-dependent RNA helicase	N/A	N/A	GL50581_2969_ATP-dependent RNA helicase	nodata	nodata	GL50803_14451_ATP-dependent RNA helicase	nodata	nodata	IPR011545;IPR014001;IPR001650;IPR027417;IPR014014;	DEAD/DEAH box helicase domain;Helicase superfamily 1/2, ATP-binding domain;Helicase, C-terminal;P-loop containing nucleoside triphosphate hydrolase;RNA helicase, DEAD-box type, Q motif	0	0	0	Nucleus	1		0	Mitochondrion	Soluble	0.0834	0.1977	0.0029	0.6325	0.0121	0.0071	0.0037	0.0301	0.0045	0.026
SS50377_10941	EST48845.1	Hypothetical protein	-	-	-	0.766272	0.0701514	0.142659	0.770781	SS50377_10941	Hypothetical protein	N/A	N/A	noGene	noGene	noGene	noGene	noGene	noGene	n.a.	n.a.	0	0	0	Nucleus	1		0	Cytoplasm	Soluble	0.2393	0.5427	0.0028	0.0889	0.0045	0.0188	0.0203	0.0451	0.032	0.0056
SS50377_10942	EST48846.1	Kinesin	-	-	-	-0.934634	0.0019622	-0.6864	0.0219381	OG5_201617	Kinesin	N/A	N/A	GL50581_2220_Kinesin-related protein	nodata	nodata	GL50803_11442_Kinesin-related protein	nodata	nodata	IPR027640;IPR019821;IPR001752;IPR036961;IPR027417;	Kinesin-like protein;Kinesin motor domain, conserved site;Kinesin motor domain;Kinesin motor domain superfamily;P-loop containing nucleoside triphosphate hydrolase	0	0	0	Mitochondrion	0.54		0	Cytoplasm	Soluble	0.0774	0.504	0.0003	0.0182	0.0062	0.0021	0.3613	0.0105	0.0127	0.0073
SS50377_10945	EST48847.1	Small nuclear ribonucleoprotein	-	-	-	-0.200169	0.854831	-0.0552491	0.954589	OG5_128490	Small nuclear ribonucleoprotein	N/A	N/A	noGene	noGene	noGene	noGene	noGene	noGene	IPR001163;IPR010920;	LSM domain, eukaryotic/archaea-type;LSM domain superfamily	0	0	0	Mitochondrion	1		0	Cytoplasm	Soluble	0.1629	0.4343	0.0069	0.3179	0.0013	0.0044	0.0088	0.0015	0.0034	0.0586
SS50377_10946	EST48848.1	Nucleolar protein NOP2	-	-	-	0.367851	0.0427285	-0.0800549	0.699745	OG5_126796	Nucleolar protein NOP2	N/A	N/A	GL50581_4520_Nucleolar protein NOP2	nodata	nodata	GL50803_16948_Nucleolar protein NOP2	nodata	nodata	IPR031341;IPR001678;IPR011023;IPR023267;IPR023273;IPR029063;	Ribosomal RNA small subunit methyltransferase F, N-terminal;SAM-dependent methyltransferase RsmB/NOP2-type;Nop2p;RNA (C5-cytosine) methyltransferase;RNA (C5-cytosine) methyltransferase, NOP2;S-adenosyl-L-methionine-dependent methyltransferase	0	0	0	Cytoplasm	0.7	C:nucleus	0.3	Cytoplasm	Soluble	0.3951	0.5581	0.0014	0.0035	0.0063	0.0012	0.0037	0.0016	0.0058	0.0234
SS50377_10947	EST48849.1	Zinc finger domain-containing protein	-	-	-	-0.264998	0.232773	-0.432042	0.0319081	OG5_128184	Zinc finger domain-containing protein	N/A	N/A	GL50581_898_Zinc finger domain-containing protein	nodata	nodata	GL50803_35670_Zinc finger domain	nodata	nodata	IPR032378;IPR000571;	ZC3H15/TMA46 family, C-terminal;Zinc finger, CCCH-type	0	0	0	Cytoplasm	0.7	C:nucleus	0.3	Cytoplasm	Soluble	0.3778	0.5981	0.0003	0.0009	0.0145	0.0009	0.0007	0.003	0.0028	0.001
SS50377_10948	EST48850.1	Hypothetical protein	-	-	-	-1.07611	0.0465311	0.404273	0.448235	OG5_ssal|SS50377_10952	Hypothetical protein	N/A	N/A	noGene	noGene	noGene	noGene	noGene	noGene	n.a.	n.a.	0	0	0	Cytoplasm	0.7	C:nucleus	0.3	Nucleus	Soluble	0.6811	0.2902	0.0006	0.0083	0.0116	0.0005	0.0011	0.0037	0.0013	0.0016
SS50377_10949	EST48851.1	Hypothetical protein	-	-	-	-1.12132	0.0205408	0.812444	0.0850962	SS50377_10949	Hypothetical protein	N/A	N/A	noGene	noGene	noGene	noGene	noGene	noGene	n.a.	n.a.	0	0	0	Cytoplasm	0.7	C:nucleus	0.3	Nucleus	Soluble	0.682	0.2578	0.0003	0.0325	0.0093	0	0.0159	0.0001	0	0.002
SS50377_10951	EST48853.1	Kinase, AGC	-	-	-	-0.446254	0.204937	0.0760345	0.84998	OG5_129514	Kinase, AGC	N/A	N/A	GL50581_627_Serine/Threonine Kinase	nodata	nodata	GL50803_221692_Hypothetical protein	nodata	nodata	IPR011009;IPR000719;IPR008271;	Protein kinase-like domain superfamily;Protein kinase domain;Serine/threonine-protein kinase, active site	0	0	0	Cytoplasm	0.7	C:nucleus	0.3	Peroxisome	Soluble	0.0179	0.3159	0.0035	0.0633	0.0043	0.0047	0.1646	0.0008	0.0074	0.4177
SS50377_10952	EST48854.1	Hypothetical protein	-	-	-	0	1	0.839266	0.281372	OG5_ssal|SS50377_10952	Hypothetical protein	N/A	N/A	noGene	noGene	noGene	noGene	noGene	noGene	n.a.	n.a.	0	0	0	Cytoplasm	0.7	C:nucleus	0.3	Nucleus	Soluble	0.5679	0.3105	0.0016	0.0734	0.0361	0.0006	0.0058	0.0009	0.002	0.0012
SS50377_10953	EST48855.1	Hypothetical protein	-	-	-	0.00844733	0.993063	2.0485	1.02212e-06	SS50377_10953	Hypothetical protein	N/A	N/A	noGene	noGene	noGene	noGene	noGene	noGene	n.a.	n.a.	0	0	0	Nucleus	1		0	Nucleus	Soluble	0.4791	0.279	0.0278	0.1428	0.009	0.004	0.0182	0.0124	0.0255	0.0021
SS50377_10954	EST48856.1	Hypothetical protein	-	-	-	0.0728912	0.889953	-0.098527	0.833949	SS50377_10954	Hypothetical protein	N/A	N/A	noGene	noGene	noGene	noGene	noGene	noGene	n.a.	n.a.	0	0	0	Mitochondrion	1		0	Cytoplasm	Soluble	0.1653	0.747	0.0054	0.0095	0.0061	0.0107	0.0014	0.0055	0.0409	0.0081
SS50377_10955	EST48857.1	hypothetical protein	-	-	-	0.9921	2.31534e-05	0.864639	0.000193502	OG5_130500	hypothetical protein	N/A	N/A	GL50581_2366_Hypothetical protein	nodata	nodata	GL50803_9098_Hypothetical protein	nodata	nodata	IPR018799;	TRAF3-interacting protein 1	0	0	0	Nucleus	1		0	Cytoplasm	Soluble	0.1749	0.6823	0.0002	0.001	0.0123	0.0073	0.0003	0.1006	0.0206	0.0006
SS50377_10956	EST48858.1	hypothetical protein	-	-	-	-0.351177	0.158631	-0.323158	0.176756	OG5_131030	hypothetical protein	N/A	N/A	GL50581_1818_Hypothetical protein	nodata	nodata	GL50803_7349_Ubiquitin	nodata	nodata	IPR025257;IPR039785;	Domain of unknown function DUF4205;Ubiquitin carboxyl-terminal hydrolase MINDY-3/4	0	0	0	Nucleus	1		0	Cytoplasm	Soluble	0.2316	0.5651	0.0099	0.0116	0.012	0.0735	0.0064	0.0225	0.0455	0.022
SS50377_10957	EST48859.1	Hypothetical protein	-	-	-	-2.35894	1.03246e-17	-1.47764	3.09541e-08	SS50377_10957	Hypothetical protein	N/A	N/A	noGene	noGene	noGene	noGene	noGene	noGene	n.a.	n.a.	0	0	0	Cytoplasm	0.7	C:nucleus	0.3	Nucleus	Soluble	0.8135	0.1422	0.0005	0.0377	0.0009	0.0007	0.0005	0.0021	0.0019	0.0001
SS50377_10959	EST48860.1	hypothetical protein	-	-	-	3.12754	3.18191e-15	1.12999	0.00740342	OG5_127163	hypothetical protein	N/A	N/A	GL50581_1107_Ubiquitin protein, putative	nodata	nodata	GL50803_15270_Ubiquitin protein, putative	nodata	nodata	IPR006636;IPR015940;IPR009060;IPR015496;IPR029071;IPR000626;	Heat shock chaperonin-binding;Ubiquitin-associated domain;UBA-like superfamily;Ubiquilin;Ubiquitin-like domain superfamily;Ubiquitin domain	0	0	0	Cytoplasm	0.7	C:nucleus	0.3	Cytoplasm	Soluble	0.3654	0.5561	0.0012	0.0196	0.0103	0.0031	0.0009	0.0308	0.0113	0.0012
SS50377_10960	EST48861.1	Arginine deiminase	-	-	-	0.4508	0.0798045	-0.395342	0.113298	OG5_140567	Arginine deiminase	N/A	N/A	GL50581_1575_Arginine deiminase	-1.98993	nd_thiscondition	GL50803_112103_Arginine deiminase	-1.15916	nodata_thiscondition	IPR033199;	Dimethylarginine dimethylaminohydrolase/arginine deiminase	0	0	0	Cytoplasm	1		0	Cytoplasm	Soluble	0.0825	0.827	0.0024	0.0081	0.0052	0.0035	0.0066	0.0019	0.013	0.0498
SS50377_10962	EST48862.1	Hypothetical protein	-	-	-	-0.0672563	0.873652	0.570381	0.066778	SS50377_10962	Hypothetical protein	N/A	N/A	noGene	noGene	noGene	noGene	noGene	noGene	n.a.	n.a.	0	0	0	Nucleus	1		0	Cytoplasm	Soluble	0.0869	0.7948	0.0006	0.0036	0.0066	0.0085	0.0024	0.0474	0.0484	0.0008
SS50377_10963	EST48863.1	Transmembrane domain-containing protein	AdditionalFile10_FigureS8	-	MicrobialInteraction	1.33936	6.38391e-15	1.00554	6.86623e-09	OG5_201094	Transmembrane domain-containing protein	N/A	N/A	GL50581_1234_DinF protein	nodata	nodata	GL50803_16671_DinF protein	nodata	nodata	n.a.	n.a.	0	TRANSMEM 88 108 Helical. {ECO:0000256|SAM:Phobius}.; TRANSMEM 120 145 Helical. {ECO:0000256|SAM:Phobius}.; TRANSMEM 157 177 Helical. {ECO:0000256|SAM:Phobius}.; TRANSMEM 198 216 Helical. {ECO:0000256|SAM:Phobius}.; TRANSMEM 222 241 Helical. {ECO:0000256|SAM:Phobius}.; TRANSMEM 355 376 Helical. {ECO:0000256|SAM:Phobius}.; TRANSMEM 396 422 Helical. {ECO:0000256|SAM:Phobius}.; TRANSMEM 434 453 Helic…	0	Endomembrane system	0.96	C:plasma membrane	0.35	Cell membrane	Membrane	0.0003	0	0	0.0018	0.5495	0.244	0.0001	0.146	0.0578	0.0005
SS50377_10964	EST48864.1	hypothetical protein	-	-	-	0.611755	0.03982	1.10079	4.53394e-05	OG5_128963	hypothetical protein	N/A	N/A	noGene	noGene	noGene	noGene	noGene	noGene	IPR001611;IPR032675;	Leucine-rich repeat;Leucine-rich repeat domain superfamily	0	0	0	Cytoplasm	0.7	C:nucleus	0.3	Cytoplasm	Soluble	0.2962	0.4157	0.0086	0.0805	0.0157	0.0086	0.0669	0.008	0.0103	0.0896
SS50377_10965	EST48865.1	Hypothetical protein	-	-	-	-0.646705	0.455068	0.223435	0.794407	SS50377_10965	Hypothetical protein	N/A	N/A	noGene	noGene	noGene	noGene	noGene	noGene	n.a.	n.a.	0	0	0	Cytoplasm	0.7	C:nucleus	0.3	Mitochondrion	Soluble	0.1739	0.048	0.1624	0.5033	0.0034	0.0022	0.0892	0.0049	0.0125	0.0001
SS50377_10967	EST48866.1	hypothetical protein	-	-	-	0.0745529	0.877414	-0.168407	0.687462	SS50377_10967	hypothetical protein	N/A	N/A	noGene	noGene	noGene	noGene	noGene	noGene	n.a.	n.a.	0	0	0	Nucleus	1		0	Cytoplasm	Soluble	0.338	0.4698	0.0017	0.0605	0.0127	0.0543	0.0059	0.022	0.0218	0.0133
SS50377_10968	EST48867.1	Hypothetical protein	-	-	-	-0.249643	0.378573	0.0893994	0.761526	SS50377_10968	Hypothetical protein	N/A	N/A	noGene	noGene	noGene	noGene	noGene	noGene	n.a.	n.a.	0	0	0	Mitochondrion	1		0	Cytoplasm	Soluble	0.1976	0.4422	0.001	0.1759	0.0028	0.0613	0.0009	0.0743	0.0416	0.0025
SS50377_10969	EST48868.1	hypothetical protein	-	-	-	-0.638895	0.00430079	-0.538799	0.0136377	OG5_202027	hypothetical protein	N/A	N/A	GL50581_297_Hypothetical protein	nodata	nodata	GL50803_5883_Hypothetical protein	nodata	nodata	n.a.	n.a.	0	0	0	Mitochondrion	0.62		0	Cytoplasm	Soluble	0.1988	0.7311	0.0001	0.002	0.0075	0.0041	0.0062	0.0334	0.0149	0.0019
SS50377_10970	EST48869.1	SNF7 family protein	-	-	-	1.72094	7.46123e-10	1.96883	8.01964e-13	OG5_ssal|SS50377_15071	SNF7 family protein	N/A	N/A	noGene	noGene	noGene	noGene	noGene	noGene	IPR005024;	Snf7 family	0	0	0	Cytoplasm	0.7	C:nucleus	0.3	Nucleus	Soluble	0.4637	0.3797	0.0011	0.0252	0.0365	0.0034	0.0046	0.0698	0.0157	0.0003
SS50377_10972	EST48870.1	Hypothetical protein	-	-	-	0.200679	0.719418	-0.344445	0.477829	SS50377_10972	Hypothetical protein	N/A	N/A	noGene	noGene	noGene	noGene	noGene	noGene	n.a.	n.a.	0	0	0	Nucleus	1		0	Nucleus	Soluble	0.6042	0.2276	0.0082	0.1485	0.0078	0.0001	0.0018	0.0005	0.0012	0.0003
SS50377_10973	EST48871.1	Myb-like DNA-binding domain-containing protein	-	-	-	-0.385874	0.354615	-0.350608	0.367135	OG5_ssal|SS50377_11292	Myb-like DNA-binding domain-containing protein	N/A	N/A	noGene	noGene	noGene	noGene	noGene	noGene	IPR009057;	Homeobox-like domain superfamily	0	0	0	Cytoplasm	0.7	C:nucleus	0.3	Cytoplasm	Soluble	0.2868	0.6227	0.026	0.0273	0.0021	0.0098	0.0003	0.0034	0.0199	0.0017
SS50377_10975	EST48872.1	Eukaryotic translation initiation factor 2 beta subunit	-	-	-	-0.8839	0.00503716	-0.667252	0.0323451	OG5_127339	Eukaryotic translation initiation factor 2 beta subunit	N/A	N/A	GL50581_1345_Eukaryotic translation initiation factor 2 beta subunit	nodata	nodata	GL50803_91398_Eukaryotic translation initiation factor 2 beta subunit	nodata	nodata	IPR002735;IPR016189;	Translation initiation factor IF2/IF5;Translation initiation factor IF2/IF5, N-terminal	0	0	0	Nucleus	1		0	Nucleus	Soluble	0.4709	0.4073	0.003	0.092	0.0094	0.0018	0.0013	0.0038	0.0017	0.0087
SS50377_10976	EST48873.1	Hypothetical protein	-	-	-	2.72529	4.01244e-16	2.62682	3.13028e-15	SS50377_10976	Hypothetical protein	N/A	N/A	noGene	noGene	noGene	noGene	noGene	noGene	n.a.	n.a.	0	0	0	Nucleus	1		0	Cytoplasm	Soluble	0.2221	0.7222	0	0.0008	0.0025	0.0025	0	0.0472	0.0024	0.0002
SS50377_10978	EST48874.1	Hypothetical protein	-	-	-	0.518182	0.220472	0.844707	0.0249905	OG5_126560	Hypothetical protein	N/A	N/A	GL50581_1041_High cysteine non-variant cyst protein_nodata_nodata,GL50581_1287_High cysteine membrane protein Group 2_nodata_nodata,GL50581_3457_High cysteine protein_nodata_nodata,GL50581_3514_High cysteine membrane protein Group 1_nodata_nodata	Multientries	Multientries	GL50803_11309_High cysteine membrane protein Group 1_nd_0.965751,GL50803_113319_High cysteine membrane protein TMK-like_nodata_nodata,GL50803_113416_High cysteine membrane protein TMK-like_nodata_nodata,GL50803_114180_High cysteine membrane protein TMK-like_nodata_nodata,GL50803_40376_High cysteine non-variant cyst protein_nodata_nodata	Multientries	Multientries	n.a.	n.a.	0	0	0	Nucleus	1		0	Nucleus	Soluble	0.59	0.1732	0.0003	0.0008	0.0071	0.0225	0.001	0.1926	0.0124	0.0002
SS50377_10981	EST48875.1	Frataxin	Figure 2D	Table 3	FeS cluster biosynthesis - MRO	1.53833	2.18797e-05	-0.0785058	0.868472	OG5_128372	Frataxin	N/A	N/A	noGene	noGene	noGene	noGene	noGene	noGene	IPR002908;IPR036524;IPR020895;	Frataxin/CyaY;Frataxin/CyaY superfamily;Frataxin conserved site	0	0	0	Cytoplasm	0.7	C:nucleus	0.3	Cytoplasm	Soluble	0.2955	0.3632	0.0807	0.1679	0.0031	0.0064	0.0323	0.0067	0.0413	0.0029
SS50377_10983	EST48876.1	Glucosamine-6-phosphate deaminase	-	-	-	-0.389508	0.499544	0.378783	0.483196	OG5_128189	Glucosamine-6-phosphate deaminase	N/A	N/A	noGene	noGene	noGene	GL50803_10829_Glucosamine-6-phosphate deaminase_nodata_nodata,GL50803_8245_Glucosamine-6-phosphate deaminase_nodata_nodata	Multientries	Multientries	IPR006148;IPR004547;IPR037171;	Glucosamine/galactosamine-6-phosphate isomerase;Glucosamine-6-phosphate isomerase;NagB/RpiA transferase-like	0	0	0	Cytoplasm	1		0	Cytoplasm	Soluble	0.1449	0.4612	0.2447	0.0605	0.0214	0.0025	0.0135	0.0015	0.0171	0.0328
SS50377_10984	EST48877.1	Cysteine-rich membrane protein 2	-	-	-	1.14289	7.52163e-06	0.745817	0.00394542	OG5_142999	Cysteine-rich membrane protein 2	N/A	N/A	GL50581_2315_High cysteine membrane protein Group 2_-1.1493_nd,GL50581_662_High cysteine membrane protein Group 5_nodata_nodata	Multientries	Multientries	GL50803_112432_High cysteine membrane protein Group 5_nodata_nodata,GL50803_137715_High cysteine membrane protein Group 5_nodata_nodata,GL50803_9620_High cysteine membrane protein Group 2_nodata_nodata	Multientries	Multientries	IPR000742;IPR006212;IPR009030;	EGF-like domain;Furin-like repeat;Growth factor receptor cysteine-rich domain superfamily	0	TRANSMEM 574 597 Helical. {ECO:0000256|SAM:Phobius}.	0	Cytoplasm	0.7	C:nucleus	0.3	Cell membrane	Membrane	0.0178	0.0049	0.0074	0.0826	0.8738	0.001	0.0005	0.0011	0.0001	0.0108
SS50377_10985	EST48878.1	Hypothetical protein	-	-	-	0.221212	0.708582	-0.0864159	0.882503	SS50377_10985	Hypothetical protein	N/A	N/A	noGene	noGene	noGene	noGene	noGene	noGene	n.a.	n.a.	0	0	0	Nucleus	1		0	Extracellular	Soluble	0.0066	0.0575	0.4958	0.4166	0.0185	0.0017	0.0001	0.0014	0.001	0.0009
SS50377_10986	EST48879.1	Cysteine-rich membrane protein 2	-	-	-	0.703334	0.0436184	0.392152	0.267761	OG5_142999	Cysteine-rich membrane protein 2	N/A	N/A	GL50581_2315_High cysteine membrane protein Group 2_-1.1493_nd,GL50581_662_High cysteine membrane protein Group 5_nodata_nodata	Multientries	Multientries	GL50803_112432_High cysteine membrane protein Group 5_nodata_nodata,GL50803_137715_High cysteine membrane protein Group 5_nodata_nodata,GL50803_9620_High cysteine membrane protein Group 2_nodata_nodata	Multientries	Multientries	IPR000742;IPR006212;IPR009030;	EGF-like domain;Furin-like repeat;Growth factor receptor cysteine-rich domain superfamily	0	TRANSMEM 365 388 Helical. {ECO:0000256|SAM:Phobius}.	0	Cytoplasm	0.54	C:nucleus	0.46	Cell membrane	Membrane	0.0126	0.005	0.0052	0.0768	0.8819	0.0018	0.0006	0.0027	0.0001	0.0134
SS50377_10987	EST48880.1	Hypothetical protein	-	-	-	-0.927616	0.00446182	-0.25035	0.483196	SS50377_10987	Hypothetical protein	N/A	N/A	noGene	noGene	noGene	noGene	noGene	noGene	n.a.	n.a.	0	0	0	Cytoplasm	0.7	C:nucleus	0.3	Nucleus	Soluble	0.5155	0.2283	0.0847	0.1506	0.0144	0.0004	0.0005	0.0008	0.0036	0.0012
SS50377_10988	EST48881.1	Cysteine-rich membrane protein 2	-	-	-	0.360025	0.384977	0.56305	0.128812	OG5_139837	Cysteine-rich membrane protein 2	N/A	N/A	noGene	noGene	noGene	GL50803_112305_High cysteine membrane protein VSP-like_nodata_nodata,GL50803_112584_High cysteine membrane protein VSP-like_nodata_nodata,GL50803_113297_High cysteine membrane protein VSP-like_nodata_nodata,GL50803_113801_High cysteine membrane protein VSP-like_nodata_nodata,GL50803_114852_High cysteine membrane protein VSP-like_nodata_nodata,GL50803_137672_High cysteine membrane protein VSP-like…	Multientries	Multientries	IPR009030;	Growth factor receptor cysteine-rich domain superfamily	0	TRANSMEM 93 116 Helical. {ECO:0000256|SAM:Phobius}.	0	Cell membrane	0.82	C:endomembrane system	0.59	Cell membrane	Membrane	0.0181	0.0024	0.0045	0.2402	0.6871	0.0081	0.0078	0.0038	0.0003	0.0277
SS50377_10989	EST48882.1	Hypothetical protein	-	-	-	0.926113	0.144202	1.02708	0.0823404	OG5_ssal|SS50377_14140	Hypothetical protein	N/A	N/A	noGene	noGene	noGene	noGene	noGene	noGene	n.a.	n.a.	SIGNAL 1 37 {ECO:0000256|SAM:SignalP}.	0	0	Cell membrane	0.86	C:organelle membrane	0.65	Extracellular	Soluble	0.0006	0.0021	0.9749	0.014	0.0006	0.0012	0.0001	0.0008	0.0057	0
SS50377_10990	EST48883.1	F420 ligase family protein	-	-	-	-0.241611	0.638999	-0.137677	0.78631	OG5_cbot|YP_001786000.1	F420 ligase family protein	N/A	N/A	noGene	noGene	noGene	noGene	noGene	noGene	IPR002847;	Coenzyme F420:L-glutamate ligase-like domain	0	0	0	Mitochondrion	1		0	Mitochondrion	Soluble	0.0195	0.3745	0.0156	0.4279	0.0071	0.0037	0.0718	0.0058	0.0127	0.0614
SS50377_10991	EST48884.1	F420 ligase family protein	-	-	-	-0.492948	0.363339	0.510301	0.308234	OG5_cbot|YP_001786000.1	F420 ligase family protein	N/A	N/A	noGene	noGene	noGene	noGene	noGene	noGene	IPR002847;	Coenzyme F420:L-glutamate ligase-like domain	0	0	0	extracellular space	1		0	Cytoplasm	Soluble	0.0149	0.3534	0.0672	0.07	0.0163	0.0145	0.2591	0.0043	0.1026	0.0975
SS50377_10993	EST48885.1	Hypothetical protein	-	-	-	-1.06145	0.000186352	-0.163519	0.625855	OG5_126657	Hypothetical protein	N/A	N/A	noGene	noGene	noGene	noGene	noGene	noGene	IPR032675;	Leucine-rich repeat domain superfamily	0	0	0	Nucleus	1		0	Cytoplasm	Soluble	0.2401	0.6514	0.0013	0.0056	0.0332	0.0044	0.0011	0.0448	0.009	0.0092
SS50377_10994	EST48886.1	Transmembrane domain-containing protein	-	-	-	-0.723989	0.0709197	0.192947	0.656516	OG5_201598	Transmembrane domain-containing protein	N/A	N/A	GL50581_2181_Hypothetical protein	nodata	nodata	GL50803_22136_Hypothetical protein	nodata	nodata	n.a.	n.a.	0	TRANSMEM 25 47 Helical. {ECO:0000256|SAM:Phobius}.; TRANSMEM 59 78 Helical. {ECO:0000256|SAM:Phobius}.	0	Cell membrane	0.79	C:organelle membrane	0.6	Golgi apparatus	Membrane	0	0	0	0.0406	0.0514	0.1717	0.0003	0.7101	0.0258	0
SS50377_10995	EST48887.1	Hypothetical protein	-	-	-	-0.999866	0.0128466	-0.357513	0.406125	OG5_ssal|SS50377_13729	Hypothetical protein	N/A	N/A	noGene	noGene	noGene	noGene	noGene	noGene	IPR032675;	Leucine-rich repeat domain superfamily	0	0	0	Nucleus	1		0	Cytoplasm	Soluble	0.2504	0.5722	0.0022	0.0132	0.0873	0.0054	0.002	0.0433	0.0078	0.0163
SS50377_11001	EST48888.1	Hypothetical protein	-	-	-	0.23236	0.826301	0.694683	0.426167	OG5_ssal|SS50377_11838	Hypothetical protein	N/A	N/A	noGene	noGene	noGene	noGene	noGene	noGene	n.a.	n.a.	0	0	0	Cytoplasm	0.7	C:nucleus	0.3	Nucleus	Soluble	0.4048	0.3485	0.0223	0.2001	0.0055	0.0042	0.0002	0.0049	0.003	0.0066
SS50377_11002	EST48889.1	Hypothetical protein	-	-	-	-0.243894	0.413658	0.213517	0.447151	OG5_ssal|SS50377_11002	Hypothetical protein	N/A	N/A	noGene	noGene	noGene	noGene	noGene	noGene	n.a.	n.a.	0	0	0	Nucleus	1		0	Cytoplasm	Soluble	0.1943	0.3547	0.0046	0.2511	0.0044	0.0133	0.1347	0.0101	0.0103	0.0225
SS50377_11003	EST48782.1	Short-chain dehydrogenase/reductase	-	-	-	-0.818716	0.0566046	-0.330357	0.467075	OG5_158960	Short-chain dehydrogenase/reductase	N/A	N/A	GL50581_1736_Reductase, putative	nodata	nodata	GL50803_4602_Reductase, putative	nodata	nodata	IPR036291;IPR002347;	NAD(P)-binding domain superfamily;Short-chain dehydrogenase/reductase SDR	SIGNAL 1 21 {ECO:0000256|SAM:SignalP}.	0	0	Organelle membrane	0.7	C:organelle membrane	0.73	Extracellular	Soluble	0.0003	0.0103	0.6357	0.0106	0.0061	0.262	0.0006	0.0009	0.0726	0.0008
SS50377_11005	EST48783.1	Hypothetical protein	-	-	-	-0.295982	0.40257	-0.231772	0.490622	OG5_ssal|SS50377_11009	Hypothetical protein	N/A	N/A	noGene	noGene	noGene	noGene	noGene	noGene	n.a.	n.a.	0	0	0	Cytoplasm	0.7	C:nucleus	0.3	Cytoplasm	Soluble	0.3863	0.5532	0.0008	0.0269	0.0023	0.0064	0.0041	0.0041	0.0073	0.0086
SS50377_11006	EST48784.1	Cysteine synthase A	Figure 2A	n.s.	Oxygen Stress	0.0443916	0.897834	0.116307	0.699745	OG5_126662	Cysteine synthase A	N/A	N/A	noGene	noGene	noGene	noGene	noGene	noGene	IPR001216;IPR001926;IPR036052;	Cysteine synthase/cystathionine beta-synthase, pyridoxal-phosphate attachment site;Pyridoxal-phosphate dependent enzyme;Tryptophan synthase beta subunit-like PLP-dependent enzyme	0	0	0	Cytoplasm	1		0	Cytoplasm	Soluble	0.0138	0.5048	0.001	0.0302	0.001	0.002	0.0523	0.0002	0.0095	0.3852
SS50377_11007	EST48785.1	hypothetical protein	-	-	-	-1.62718	0.000415487	-1.96765	7.36524e-06	OG5_202801	hypothetical protein	N/A	N/A	GL50581_4404_Hypothetical protein	nodata	nodata	GL50803_4064_Hypothetical protein	nodata	nodata	n.a.	n.a.	0	0	0	Cytoplasm	0.7	C:nucleus	0.3	Cytoplasm	Soluble	0.2795	0.6026	0.0109	0.0289	0.004	0.0113	0.0084	0.0062	0.0459	0.0023
SS50377_11008	EST48786.1	Hypothetical protein	-	-	-	-0.469647	0.583539	0.109235	0.898715	SS50377_11008	Hypothetical protein	N/A	N/A	noGene	noGene	noGene	noGene	noGene	noGene	n.a.	n.a.	0	0	0	Nucleus	1		0	Nucleus	Soluble	0.834	0.0916	0.0007	0.071	0.0011	0.0002	0.0002	0.0004	0.0003	0.0005
SS50377_11011	EST48775.1	Equilibrative nucleoside transporter family protein	-	-	-	-0.739887	0.0744635	-0.659686	0.100093	OG5_127378	Equilibrative nucleoside transporter family protein	GO:0016021	N/A	GL50581_3890_Hypothetical protein	nodata	nodata	GL50803_96818_Hypothetical protein	nodata	nodata	IPR002259;IPR036259;	Equilibrative nucleoside transporter;MFS transporter superfamily	0	TRANSMEM 16 38 Helical. {ECO:0000256|SAM:Phobius}.; TRANSMEM 50 70 Helical. {ECO:0000256|SAM:Phobius}.; TRANSMEM 82 102 Helical. {ECO:0000256|SAM:Phobius}.; TRANSMEM 108 128 Helical. {ECO:0000256|SAM:Phobius}.; TRANSMEM 140 160 Helical. {ECO:0000256|SAM:Phobius}.; TRANSMEM 180 206 Helical. {ECO:0000256|SAM:Phobius}.; TRANSMEM 257 281 Helical. {ECO:0000256|SAM:Phobius}.; TRANSMEM 293 311 Helical. …	0	Cell membrane	0.82	C:endomembrane system	0.8	Cell membrane	Membrane	0	0	0	0.0001	0.5042	0.1176	0	0.1856	0.1924	0
SS50377_11013	EST48777.1	Hypothetical protein	-	-	-	-1.24775	4.77389e-05	-0.700988	0.0231271	OG5_ssal|SS50377_13313	Hypothetical protein	N/A	N/A	noGene	noGene	noGene	noGene	noGene	noGene	n.a.	n.a.	0	TRANSMEM 121 139 Helical. {ECO:0000256|SAM:Phobius}.	0	Nucleus	1		0	Endoplasmic reticulum	Membrane	0.1459	0.0287	0.0021	0.0484	0.2082	0.3418	0.005	0.1183	0.0148	0.0868
SS50377_11016	EST48779.1	Nucleolar GTPase	-	-	-	0.257204	0.163668	-0.029148	0.893276	OG5_127861	Nucleolar GTPase	N/A	N/A	GL50581_1147_Nucleolar GTPase	nodata	nodata	GL50803_16498_Nucleolar GTPase	nodata	nodata	IPR023179;IPR006073;IPR027417;	GTP-binding protein, orthogonal bundle domain superfamily;GTP binding domain;P-loop containing nucleoside triphosphate hydrolase	0	0	0	Cytoplasm	0.7	C:nucleus	0.3	Nucleus	Soluble	0.9453	0.0539	0	0	0.0004	0.0001	0	0	0.0001	0.0001
SS50377_11017	EST48780.1	Transmembrane domain-containing protein	-	-	-	0.618626	0.00209911	0.223345	0.296393	OG5_ssal|SS50377_11017	Transmembrane domain-containing protein	N/A	N/A	noGene	noGene	noGene	noGene	noGene	noGene	n.a.	n.a.	0	TRANSMEM 25 49 Helical. {ECO:0000256|SAM:Phobius}.; TRANSMEM 61 81 Helical. {ECO:0000256|SAM:Phobius}.; TRANSMEM 102 130 Helical. {ECO:0000256|SAM:Phobius}.; TRANSMEM 170 193 Helical. {ECO:0000256|SAM:Phobius}.; TRANSMEM 199 221 Helical. {ECO:0000256|SAM:Phobius}.; TRANSMEM 259 281 Helical. {ECO:0000256|SAM:Phobius}.; TRANSMEM 293 310 Helical. {ECO:0000256|SAM:Phobius}.; TRANSMEM 337 359 Helical.…	0	Endomembrane system	0.92		0	Cell membrane	Membrane	0	0	0	0.0003	0.4526	0.3366	0	0.1538	0.0567	0
SS50377_11023	EST48706.1	Hypothetical protein	-	-	-	-0.523635	0.293417	0.150619	0.780336	SS50377_11023	Hypothetical protein	N/A	N/A	noGene	noGene	noGene	noGene	noGene	noGene	n.a.	n.a.	0	0	0	Cytoplasm	0.7	C:nucleus	0.3	Cytoplasm	Soluble	0.0877	0.3936	0.0057	0.3923	0.0098	0.0248	0.0392	0.0191	0.0172	0.0107
SS50377_11024	EST48707.1	Hypothetical protein	-	-	-	-0.157819	0.834328	0.721665	0.193074	SS50377_11024	Hypothetical protein	N/A	N/A	noGene	noGene	noGene	noGene	noGene	noGene	n.a.	n.a.	0	0	0	Nucleus	1		0	Nucleus	Soluble	0.596	0.3586	0.0071	0.0243	0.0075	0.0006	0.0004	0.0004	0.0003	0.0048
SS50377_11025	EST48708.1	TBC domain-containing protein	-	-	-	-0.916468	0.0146396	-0.352066	0.375989	OG5_ssal|SS50377_12021	TBC domain-containing protein	N/A	N/A	noGene	noGene	noGene	noGene	noGene	noGene	IPR035969;	Rab-GTPase-TBC domain superfamily	0	0	0	Cytoplasm	0.7	C:nucleus	0.3	Cytoplasm	Soluble	0.1652	0.6592	0.0017	0.0065	0.0074	0.0438	0.0022	0.0225	0.0677	0.0238
SS50377_11026	EST48710.1	L-asparaginase	-	-	-	1.32897	1.11845e-06	0.762761	0.00644704	OG5_127035	L-asparaginase	N/A	N/A	GL50581_1484_L-asparaginase	-0.895951	nd_thiscondition	GL50803_14547_L-asparaginase	nodata	nodata	IPR036152;IPR006034;IPR027475;IPR027473;IPR027474;IPR037152;	Asparaginase/glutaminase-like superfamily;Asparaginase/glutaminase-like;Asparaginase/glutaminase, active site 2;L-asparaginase, C-terminal;L-asparaginase, N-terminal;L-asparaginase, N-terminal domain superfamily	0	0	0	Cytoplasm	0.7	C:nucleus	0.3	Cytoplasm	Soluble	0.0874	0.6232	0.0053	0.0373	0.0085	0.005	0.0117	0.0019	0.0066	0.213
SS50377_11027	EST48711.1	L-asparaginase	-	-	-	0.723	0.000670462	0.0795413	0.759828	OG5_127035	L-asparaginase	N/A	N/A	GL50581_1484_L-asparaginase	-0.895951	nd_thiscondition	GL50803_14547_L-asparaginase	nodata	nodata	IPR036152;IPR006034;IPR020827;IPR027475;IPR027473;IPR027474;IPR037152;	Asparaginase/glutaminase-like superfamily;Asparaginase/glutaminase-like;Asparaginase/glutaminase, active site 1;Asparaginase/glutaminase, active site 2;L-asparaginase, C-terminal;L-asparaginase, N-terminal;L-asparaginase, N-terminal domain superfamily	0	0	0	Cytoplasm	1		0	Cytoplasm	Soluble	0.0174	0.5228	0.087	0.1421	0.0066	0.0224	0.0174	0.0026	0.0407	0.1409
SS50377_11028	EST48713.1	TBC domain-containing protein	-	-	-	-1.13928	0.150894	0.583693	0.474858	OG5_202716	TBC domain-containing protein	N/A	N/A	GL50581_4252_Hypothetical protein	nodata	nodata	GL50803_11700_Hypothetical protein	nodata	nodata	IPR035969;	Rab-GTPase-TBC domain superfamily	0	0	0	Cytoplasm	0.7	C:nucleus	0.3	Cytoplasm	Soluble	0.0917	0.301	0.008	0.0269	0.0103	0.2213	0.0006	0.119	0.2049	0.0164
SS50377_11029	EST48714.1	Hypothetical protein	-	-	-	0.396356	0.107506	0.436503	0.0564215	SS50377_11029	Hypothetical protein	N/A	N/A	noGene	noGene	noGene	noGene	noGene	noGene	n.a.	n.a.	0	TRANSMEM 120 141 Helical. {ECO:0000256|SAM:Phobius}.	0	Endomembrane system	0.9	C:plasma membrane	0.74	Endoplasmic reticulum	Membrane	0.0193	0.0052	0.0037	0.0458	0.2042	0.5922	0.0093	0.047	0.0555	0.0178
SS50377_11030	EST48715.1	Hypothetical protein	-	-	-	-0.912576	0.00237819	-0.502544	0.0801251	SS50377_11030	Hypothetical protein	N/A	N/A	noGene	noGene	noGene	noGene	noGene	noGene	n.a.	n.a.	0	0	0	Endomembrane system	0.86	C:organelle membrane	0.51	Mitochondrion	Soluble	0.0669	0.1972	0.0286	0.644	0.0006	0.0445	0.0025	0.0026	0.0058	0.0072
SS50377_11031	EST48716.1	Hypothetical protein	-	-	-	-0.529591	0.0187932	-1.23307	2.88276e-09	OG5_202240	Hypothetical protein	N/A	N/A	GL50581_3375_Hypothetical protein	nodata	nodata	GL50803_14621_Hypothetical protein	nodata	nodata	IPR001611;IPR009563;	Leucine-rich repeat;Sjoegren syndrome/scleroderma autoantigen 1	0	0	0	Cytoplasm	0.7	C:nucleus	0.3	Cytoplasm	Soluble	0.4365	0.4989	0.0013	0.0096	0.0035	0.0054	0.026	0.0041	0.0132	0.0015
SS50377_11033	EST48717.1	Phosphoglycerate kinase	-	-	-	0.0804778	0.797882	-0.70099	0.00226287	OG5_126776	Phosphoglycerate kinase	N/A	2.7.2.3 (Phosphoglycerate kinase)	GL50581_4003_Phosphoglycerate kinase	nodata	nodata	GL50803_90872_Phosphoglycerate kinase	nodata	nodata	IPR001576;IPR015824;IPR036043;	Phosphoglycerate kinase;Phosphoglycerate kinase, N-terminal;Phosphoglycerate kinase superfamily	0	0	0	Cytoplasm	1		0	Cytoplasm	Soluble	0.0064	0.6172	0.0068	0.0097	0.0055	0.0026	0.0274	0.0002	0.0156	0.3086
SS50377_11034	EST48718.1	Hypothetical protein	-	-	-	1.64539	0.0154917	2.31425	0.00017011	SS50377_11034	Hypothetical protein	N/A	N/A	noGene	noGene	noGene	noGene	noGene	noGene	n.a.	n.a.	0	0	0	Endomembrane system	0.83	C:organelle membrane	0.75	Mitochondrion	Membrane	0.0364	0.1077	0.0049	0.2756	0.0268	0.2244	0.0233	0.0803	0.0514	0.1693
SS50377_11035	EST48719.1	Thioredoxin domain-containing protein	Figure 2A	Table 1	Oxygen Stress	2.13303	5.61234e-06	1.77333	0.000147883	OG5_132225	Thioredoxin domain-containing protein	N/A	N/A	GL50581_3370_Protein disulfide isomerase PDI5	nodata	nodata	GL50803_8064_Protein disulfide isomerase PDI5	nodata	nodata	IPR036249;IPR013766;	Thioredoxin-like superfamily;Thioredoxin domain	0	0	0	Cytoplasm	0.7	C:nucleus	0.3	Nucleus	Soluble	0.4362	0.2793	0.0421	0.229	0.0018	0.0018	0.0009	0.0013	0.0057	0.002
SS50377_11036	EST48720.1	Uracil phosphoribosyltransferase	-	-	-	-0.695305	0.00028151	-0.752213	5.18011e-05	OG5_126624	Uracil phosphoribosyltransferase	N/A	N/A	GL50581_1116_Uracil phosphoribosyltransferase	nodata	nodata	GL50803_6563_Uracil phosphoribosyltransferase	nodata	nodata	IPR000836;IPR029057;IPR034332;IPR005765;	Phosphoribosyltransferase domain;Phosphoribosyltransferase-like;Uracil phosphoribosyltransferase, bacterial-type;Uracil phosphoribosyl transferase	0	0	0	Cytoplasm	1		0	Cytoplasm	Soluble	0.0233	0.6747	0.005	0.1503	0.003	0.0033	0.0579	0.0004	0.0042	0.0779
SS50377_11037	EST48721.1	hypothetical protein	-	-	-	-0.852422	0.000777366	-0.818734	0.000739379	OG5_202787	hypothetical protein	N/A	N/A	GL50581_4375_Hypothetical protein	nodata	nodata	GL50803_15342_Hypothetical protein	nodata	nodata	n.a.	n.a.	0	0	0	Mitochondrion	1		0	Mitochondrion	Soluble	0.0402	0.1155	0.0072	0.7974	0.0016	0.0063	0.0058	0.0066	0.011	0.0083
SS50377_11038	EST48722.1	Hypothetical protein	-	-	-	-0.0288189	0.940098	-0.0233392	0.945158	SS50377_11038	Hypothetical protein	N/A	N/A	noGene	noGene	noGene	noGene	noGene	noGene	n.a.	n.a.	0	0	0	Nucleus	1		0	Cytoplasm	Soluble	0.3651	0.6156	0.0001	0.0007	0.003	0.0008	0.0006	0.007	0.0063	0.0008
SS50377_11039	EST48723.1	Hypothetical protein	-	-	-	-0.593294	0.039106	-0.627033	0.0223057	SS50377_11039	Hypothetical protein	N/A	N/A	noGene	noGene	noGene	noGene	noGene	noGene	n.a.	n.a.	0	0	0	Cytoplasm	0.7	C:nucleus	0.3	Cytoplasm	Soluble	0.0486	0.6136	0.0085	0.0441	0.0051	0.0025	0.1313	0.0007	0.0077	0.1377
SS50377_11040	EST48724.1	Zinc finger domain-containing protein	-	-	-	1.21613	4.82286e-07	0.328955	0.216608	OG5_ssal|SS50377_14808	Zinc finger domain-containing protein	N/A	N/A	noGene	noGene	noGene	noGene	noGene	noGene	IPR039164;IPR003126;	E3 ubiquitin-protein ligase UBR1-like;Zinc finger, UBR-type	0	0	0	Cytoplasm	0.7	C:nucleus	0.3	Cytoplasm	Soluble	0.2527	0.648	0.0011	0.0025	0.0149	0.0111	0.0005	0.0165	0.0446	0.0082
SS50377_11041	EST48725.1	Kinase, NEK	-	-	-	-0.900209	1.66649e-05	-1.43073	7.58455e-13	OG5_129446	Kinase, NEK	N/A	N/A	GL50581_3516_Kinase, NEK_nodata_nodata,GL50581_449_Kinase, NEK_nodata_nodata	Multientries	Multientries	GL50803_11311_Kinase, NEK_nodata_nodata,GL50803_5375_Kinase, NEK_nodata_nodata,GL50803_95593_Kinase, NEK_nodata_nodata	Multientries	Multientries	IPR011009;IPR000719;IPR017441;	Protein kinase-like domain superfamily;Protein kinase domain;Protein kinase, ATP binding site	0	0	0	Mitochondrion	1		0	Cytoplasm	Soluble	0.1146	0.7998	0.0015	0.0122	0.0073	0.0109	0.0129	0.0046	0.0131	0.0232
SS50377_11043	EST48726.1	Hypothetical protein	-	-	-	-1.19279	0.000309964	-1.14482	0.000405115	SS50377_11043	Hypothetical protein	N/A	N/A	noGene	noGene	noGene	noGene	noGene	noGene	n.a.	n.a.	0	0	0	Cytoplasm	0.7	C:nucleus	0.3	Cytoplasm	Soluble	0.1187	0.6131	0.0007	0.0079	0.1026	0.0068	0.0183	0.0812	0.0486	0.0021
SS50377_11044	EST48727.1	Hypothetical protein	-	-	-	0.479007	0.657106	0.515855	0.605904	SS50377_11044	Hypothetical protein	N/A	N/A	noGene	noGene	noGene	noGene	noGene	noGene	n.a.	n.a.	SIGNAL 1 15 {ECO:0000256|SAM:SignalP}.	0	0	extracellular space	0.7	C:mitochondrion	0.3	Mitochondrion	Membrane	0.0052	0.0362	0.1784	0.3919	0.0774	0.2129	0.0176	0.0244	0.0129	0.043
SS50377_11045	EST48728.1	Hypothetical protein	-	-	-	-0.822745	0.0271401	-0.39033	0.30265	SS50377_11045	Hypothetical protein	N/A	N/A	noGene	noGene	noGene	noGene	noGene	noGene	n.a.	n.a.	0	0	0	Cytoplasm	0.7	C:nucleus	0.3	Nucleus	Soluble	0.5114	0.4248	0.0036	0.0396	0.0031	0.0018	0.0039	0.0035	0.0066	0.0018
SS50377_11046	EST48729.1	Glycerophosphoryl diester phosphodiesterase family protein	-	-	-	0.782218	2.99501e-05	1.55821	8.10846e-19	OG5_ssal|SS50377_11058	Glycerophosphoryl diester phosphodiesterase family protein	N/A	N/A	noGene	noGene	noGene	noGene	noGene	noGene	IPR030395;IPR017946;	Glycerophosphodiester phosphodiesterase domain;PLC-like phosphodiesterase, TIM beta/alpha-barrel domain superfamily	0	TRANSMEM 41 66 Helical. {ECO:0000256|SAM:Phobius}.; TRANSMEM 73 93 Helical. {ECO:0000256|SAM:Phobius}.; TRANSMEM 99 122 Helical. {ECO:0000256|SAM:Phobius}.; TRANSMEM 134 153 Helical. {ECO:0000256|SAM:Phobius}.; TRANSMEM 417 436 Helical. {ECO:0000256|SAM:Phobius}.	0	Endomembrane system	0.79	C:plasma membrane	0.41	Cell membrane	Membrane	0.0001	0.0001	0.0002	0.006	0.4501	0.1491	0.0003	0.1128	0.2803	0.001
SS50377_11047	EST48730.1	Hypothetical protein	-	-	-	0.462692	0.415543	1.56952	0.000357203	OG5_ssal|SS50377_11098	Hypothetical protein	N/A	N/A	noGene	noGene	noGene	noGene	noGene	noGene	n.a.	n.a.	0	0	0	Cytoplasm	0.7	C:nucleus	0.3	Mitochondrion	Soluble	0.0973	0.2079	0.0738	0.5207	0.0196	0.0145	0.0056	0.0194	0.0286	0.0126
SS50377_11048	EST48731.1	Hypothetical protein	-	-	-	-0.869015	0.000755484	-0.738766	0.00354603	OG5_126921	Hypothetical protein	N/A	N/A	noGene	noGene	noGene	noGene	noGene	noGene	n.a.	n.a.	0	0	0	Cytoplasm	0.7	C:nucleus	0.3	Nucleus	Soluble	0.8404	0.0839	0.0012	0.0368	0.0044	0.0004	0.0206	0.0081	0.0029	0.0013
SS50377_11049	EST48732.1	Cystatin domain protein	-	-	-	-0.391302	0.12727	-0.92039	5.67438e-05	OG5_ssal|SS50377_19227	Cystatin domain protein	N/A	N/A	noGene	noGene	noGene	noGene	noGene	noGene	IPR000010;IPR018073;	Cystatin domain;Proteinase inhibitor I25, cystatin, conserved site	0	0	0	Cytoplasm	0.7	C:nucleus	0.3	Extracellular	Soluble	0.0405	0.1538	0.4897	0.2437	0.0167	0.0008	0.0222	0.001	0.0315	0.0001
SS50377_11050	EST48733.1	Hypothetical protein	-	-	-	0.101635	0.683039	0.585487	0.00207715	SS50377_11050	Hypothetical protein	N/A	N/A	noGene	noGene	noGene	noGene	noGene	noGene	n.a.	n.a.	0	0	0	Cytoplasm	0.7	C:nucleus	0.3	Cytoplasm	Soluble	0.36	0.5215	0.0027	0.0725	0.0061	0.0076	0.0015	0.0151	0.008	0.0051
SS50377_11052	EST48734.1	Hypothetical protein	-	-	-	-0.918238	0.17506	0.788314	0.18527	SS50377_11052	Hypothetical protein	N/A	N/A	noGene	noGene	noGene	noGene	noGene	noGene	n.a.	n.a.	0	0	0	Cytoplasm	0.7	C:nucleus	0.3	Nucleus	Soluble	0.7421	0.2508	0.0026	0.0022	0.0023	0	0	0	0	0
SS50377_11053	EST48735.1	Transmembrane domain-containing protein	-	-	-	1.41136	3.85611e-11	1.09621	3.43079e-07	OG5_127586	Transmembrane domain-containing protein	GO:0016021	N/A	GL50581_1344_Hypothetical protein_nodata_nodata,GL50581_1361_Hypothetical protein_nodata_nodata,GL50581_2773_Hypothetical protein_nodata_nodata	Multientries	Multientries	GL50803_22291_Hypothetical protein_nodata_nodata,GL50803_9036_Hypothetical protein_nodata_nodata	Multientries	Multientries	IPR000620;	EamA domain	0	TRANSMEM 12 29 Helical. {ECO:0000256|SAM:Phobius}.; TRANSMEM 71 94 Helical. {ECO:0000256|SAM:Phobius}.; TRANSMEM 131 155 Helical. {ECO:0000256|SAM:Phobius}.; TRANSMEM 161 179 Helical. {ECO:0000256|SAM:Phobius}.; TRANSMEM 191 209 Helical. {ECO:0000256|SAM:Phobius}.; TRANSMEM 301 325 Helical. {ECO:0000256|SAM:Phobius}.; TRANSMEM 337 355 Helical. {ECO:0000256|SAM:Phobius}.; TRANSMEM 367 385 Helical.…	0	Endomembrane system	0.86	C:plasma membrane	0.57	Lysosome/Vacuole	Membrane	0.0001	0	0	0.0017	0.4139	0.0501	0.0001	0.0549	0.4792	0.0001
SS50377_11054	EST48736.1	Histone acetyltransferase type B subunit 2	-	-	-	-0.403576	0.0763172	-0.57874	0.00606526	OG5_127148	Histone acetyltransferase type B subunit 2	N/A	N/A	GL50581_740_Histone acetyltransferase type B subunit 2	nodata	nodata	GL50803_14753_Histone acetyltransferase type B subunit 2	nodata	nodata	IPR022052;IPR015943;IPR001680;IPR017986;IPR036322;	Histone-binding protein RBBP4, N-terminal;WD40/YVTN repeat-like-containing domain superfamily;WD40 repeat;WD40-repeat-containing domain;WD40-repeat-containing domain superfamily	0	0	SUBCELLULAR LOCATION: Nucleus {ECO:0000256|SAAS:SAAS00694420}.	Nucleus	1		0	Cytoplasm	Soluble	0.1947	0.4737	0.0424	0.037	0.013	0.0513	0.0272	0.028	0.1147	0.0181
SS50377_11055	EST48737.1	Hypothetical protein	-	-	-	0.15322	0.85809	0.073742	0.928834	SS50377_11055	Hypothetical protein	N/A	N/A	noGene	noGene	noGene	noGene	noGene	noGene	IPR011012;	Longin-like domain superfamily	0	0	0	Mitochondrion	1		0	Mitochondrion	Soluble	0.0258	0.2033	0.0038	0.3832	0.004	0.0086	0.1205	0.0041	0.0092	0.2375
SS50377_11056	EST48738.1	Transmembrane domain-containing protein	-	-	-	-1.71317	0.000555365	0.614813	0.185302	SS50377_11056	Transmembrane domain-containing protein	N/A	N/A	noGene	noGene	noGene	noGene	noGene	noGene	n.a.	n.a.	0	TRANSMEM 35 55 Helical. {ECO:0000256|SAM:Phobius}.; TRANSMEM 67 86 Helical. {ECO:0000256|SAM:Phobius}.; TRANSMEM 98 119 Helical. {ECO:0000256|SAM:Phobius}.; TRANSMEM 125 143 Helical. {ECO:0000256|SAM:Phobius}.	0	Cell membrane	0.73	C:endomembrane system	0.46	Endoplasmic reticulum	Membrane	0.0004	0.0009	0.0001	0.3496	0.0388	0.4729	0.0045	0.0177	0.0022	0.1129
SS50377_11057	EST48739.1	hypothetical protein	-	-	-	-1.98073	0.00514775	0.126982	0.86202	SS50377_11057	hypothetical protein	N/A	N/A	noGene	noGene	noGene	noGene	noGene	noGene	n.a.	n.a.	0	0	0	extracellular space	1		0	Mitochondrion	Soluble	0.0129	0.1004	0.1047	0.7324	0.007	0.0001	0.0383	0.0001	0.0012	0.0028
SS50377_11058	EST48740.1	Glycerophosphoryl diester phosphodiesterase family protein	-	-	-	0.757861	0.180418	0.540426	0.330478	OG5_ssal|SS50377_11058	Glycerophosphoryl diester phosphodiesterase family protein	N/A	N/A	noGene	noGene	noGene	noGene	noGene	noGene	IPR004129;IPR030395;IPR017946;	Glycerophosphoryl diester phosphodiesterase;Glycerophosphodiester phosphodiesterase domain;PLC-like phosphodiesterase, TIM beta/alpha-barrel domain superfamily	0	TRANSMEM 7 27 Helical. {ECO:0000256|SAM:Phobius}.; TRANSMEM 39 62 Helical. {ECO:0000256|SAM:Phobius}.; TRANSMEM 74 93 Helical. {ECO:0000256|SAM:Phobius}.; TRANSMEM 99 119 Helical. {ECO:0000256|SAM:Phobius}.; TRANSMEM 131 153 Helical. {ECO:0000256|SAM:Phobius}.; TRANSMEM 411 435 Helical. {ECO:0000256|SAM:Phobius}.	0	Cell membrane	0.67	C:endomembrane system	0.46	Endoplasmic reticulum	Membrane	0.0003	0.0002	0.0001	0.0046	0.3097	0.3147	0.0001	0.2158	0.1538	0.0008
SS50377_11059	EST48741.1	Hypothetical protein	-	-	-	-1.59085	0.00274052	-0.213793	0.733743	OG5_ssal|SS50377_11098	Hypothetical protein	N/A	N/A	noGene	noGene	noGene	noGene	noGene	noGene	n.a.	n.a.	0	0	0	Nucleus	1		0	Mitochondrion	Soluble	0.3	0.2733	0.0614	0.305	0.0165	0.0058	0.0092	0.0072	0.0132	0.0084
SS50377_11060	EST48742.1	Glucokinase, ROK family	-	-	-	1.37825	1.32629e-08	1.45034	1.34738e-09	OG5_129253	Glucokinase, ROK family	N/A	N/A	noGene	noGene	noGene	noGene	noGene	noGene	IPR000600;	ROK family	0	0	0	Cytoplasm	1		0	Plastid	Soluble	0.0057	0.2211	0.0167	0.0868	0.1842	0.0093	0.2544	0.0015	0.091	0.1293
SS50377_11063	EST48743.1	hypothetical protein	-	-	-	-0.197137	0.556588	0.0531657	0.880274	SS50377_11063	hypothetical protein	N/A	N/A	noGene	noGene	noGene	noGene	noGene	noGene	n.a.	n.a.	0	0	0	Endomembrane system	0.92	C:plasma membrane	0.47	Cytoplasm	Soluble	0.111	0.4761	0.0037	0.039	0.0183	0.0231	0.009	0.0059	0.0968	0.2172
SS50377_11064	EST48744.1	hypothetical protein	-	-	-	-0.572157	0.285677	1.54217	0.00056012	OG5_202063	hypothetical protein	N/A	N/A	GL50581_3028_Hypothetical protein	nodata	nodata	GL50803_38275_Hypothetical protein	nodata	nodata	n.a.	n.a.	0	0	0	Nucleus	1		0	Nucleus	Soluble	0.5023	0.4491	0.0017	0.0256	0.0024	0.0066	0.0004	0.0034	0.0061	0.0023
SS50377_11065	EST48745.1	Transmembrane domain-containing protein	-	-	-	0.371259	0.0841634	-0.201059	0.359722	SS50377_11065	Transmembrane domain-containing protein	N/A	N/A	noGene	noGene	noGene	noGene	noGene	noGene	n.a.	n.a.	0	TRANSMEM 20 38 Helical. {ECO:0000256|SAM:Phobius}.; TRANSMEM 76 98 Helical. {ECO:0000256|SAM:Phobius}.; TRANSMEM 110 129 Helical. {ECO:0000256|SAM:Phobius}.; TRANSMEM 135 156 Helical. {ECO:0000256|SAM:Phobius}.; TRANSMEM 168 194 Helical. {ECO:0000256|SAM:Phobius}.	0	Endomembrane system	0.77	C:organelle membrane	0.48	Golgi apparatus	Membrane	0.0002	0.0001	0.0003	0.0412	0.0421	0.4084	0.0135	0.4328	0.0601	0.0013
SS50377_11066	EST48746.1	Myb-like DNA-binding domain-containing protein	-	-	-	0.579323	0.109257	-0.197536	0.620952	OG5_127030	Myb-like DNA-binding domain-containing protein	N/A	N/A	GL50581_3122_Myb 1-like protein	nodata	nodata	GL50803_8722_Myb 1-like protein	nd_thiscondtion	0.831984	IPR009057;IPR017877;IPR015495;IPR001005;	Homeobox-like domain superfamily;Myb-like domain;Myb-like transcription factor;SANT/Myb domain	0	0	0	Nucleus	1		0	Nucleus	Soluble	0.5518	0.304	0.0078	0.0768	0.0047	0.0048	0.0234	0.003	0.0115	0.0122
SS50377_11068	EST48747.1	Hypothetical protein	-	-	-	0.697152	0.0021887	0.377606	0.103251	SS50377_11068	Hypothetical protein	N/A	N/A	noGene	noGene	noGene	noGene	noGene	noGene	n.a.	n.a.	0	0	0	Cytoplasm	0.7	C:nucleus	0.3	Nucleus	Soluble	0.5784	0.0804	0.0026	0.3084	0.0088	0.001	0.0044	0.0105	0.0037	0.0018
SS50377_11070	EST48748.1	Hypothetical protein	-	-	-	-0.714643	0.0714512	-0.648436	0.0783411	SS50377_11070	Hypothetical protein	N/A	N/A	noGene	noGene	noGene	noGene	noGene	noGene	n.a.	n.a.	0	0	0	Nucleus	1		0	Cytoplasm	Soluble	0.2171	0.3782	0.0043	0.1642	0.0018	0.0204	0.0272	0.0349	0.1467	0.0052
SS50377_11071	EST48749.1	Parkin co-regulated protein	-	-	-	-1.17461	2.24857e-16	-0.671883	4.39165e-06	OG5_129548	Parkin co-regulated protein	N/A	N/A	GL50581_1407_E04F6.2 like protein_nodata_nodata,GL50581_1467_E04F6.2 like protein_-0.807283_nd	Multientries	Multientries	GL50803_15455_E04F6.2 like protein_nodata_nodata,GL50803_7875_E04F6.2 like protein_nodata_nodata	Multientries	Multientries	IPR016024;IPR019399;	Armadillo-type fold;Parkin co-regulated protein	0	0	0	Cytoplasm	0.7	C:nucleus	0.3	Cytoplasm	Soluble	0.3338	0.4795	0.0082	0.0194	0.0208	0.0253	0.0101	0.0173	0.0529	0.0327
SS50377_11072	EST48750.1	Hypothetical protein	-	-	-	0.367867	0.741149	0.712193	0.450643	SS50377_11072	Hypothetical protein	N/A	N/A	noGene	noGene	noGene	noGene	noGene	noGene	n.a.	n.a.	0	0	0	Cytoplasm	0.7	C:nucleus	0.3	Cell membrane	Membrane	0.0201	0.0104	0.0337	0.1729	0.6113	0.002	0.0028	0.0302	0.1163	0.0002
SS50377_11073	EST48751.1	Lysophosphatidic acid acyltransferase	-	-	-	-0.275593	0.287787	-0.539861	0.0189472	OG5_129480	Lysophosphatidic acid acyltransferase	N/A	N/A	GL50581_4004_Lysophosphatidic acid acyltransferase, putative	nodata	nodata	GL50803_14403_Lysophosphatidic acid acyltransferase, putative	nodata	nodata	IPR002123;	Phospholipid/glycerol acyltransferase	0	TRANSMEM 104 127 Helical. {ECO:0000256|SAM:Phobius}.; TRANSMEM 139 159 Helical. {ECO:0000256|SAM:Phobius}.	0	Cell membrane	0.74	C:organelle membrane	0.69	Endoplasmic reticulum	Membrane	0.0186	0.0433	0.0089	0.1591	0.0531	0.3666	0.026	0.0495	0.0484	0.2266
SS50377_11074	EST48752.1	SHIPPO 1-like protein	-	-	-	0.911802	1.15306e-06	-0.121361	0.596382	OG5_128157	SHIPPO 1-like protein	N/A	N/A	GL50581_1356_H-SHIPPO 1_nodata_nodata,GL50581_3113_H-SHIPPO 1_nodata_nodata	Multientries	Multientries	GL50803_103164_H-SHIPPO 1_nodata_nodata,GL50803_91354_H-SHIPPO 1_nodata_nodata,GL50803_9148_H-SHIPPO 1_-0.966462_nd	Multientries	Multientries	n.a.	n.a.	0	0	0	Cytoplasm	0.7	C:nucleus	0.3	Cytoplasm	Soluble	0.3207	0.4751	0.0111	0.1587	0.0163	0.0014	0.0022	0.0031	0.0023	0.0092
SS50377_11075	EST48753.1	Hypothetical protein	-	-	-	0.424197	0.66283	-0.421256	0.647008	SS50377_11075	Hypothetical protein	N/A	N/A	noGene	noGene	noGene	noGene	noGene	noGene	n.a.	n.a.	0	0	0	Nucleus	1		0	Cell membrane	Membrane	0.039	0.0076	0.0074	0.0841	0.764	0.0002	0.0008	0.0084	0.0885	0
SS50377_11076	EST48754.1	Calmodulin	-	-	-	-0.413134	0.105036	-1.54129	3.65788e-12	OG5_126800	Calmodulin	N/A	N/A	GL50581_2793_Calmodulin	nodata	nodata	GL50803_5333_Calmodulin	nodata	nodata	IPR011992;IPR018247;IPR002048;	EF-hand domain pair;EF-Hand 1, calcium-binding site;EF-hand domain	0	0	0	Cytoplasm	0.7	C:nucleus	0.3	Cytoplasm	Soluble	0.0704	0.7263	0.0017	0.0003	0.0019	0.0112	0.0105	0.0108	0.1661	0.0009
SS50377_11077	EST48756.1	Glutaminyl-tRNA synthetase	-	-	-	0.697005	0.00214837	1.49456	1.03379e-12	OG5_128638	Glutaminyl-tRNA synthetase	GO:0005737	N/A	noGene	noGene	noGene	GL50803_86681_Glutaminyl-tRNA synthetase	nodata	nodata	IPR001412;IPR004526;IPR000924;IPR020058;IPR020059;IPR020056;IPR011035;IPR014729;	Aminoacyl-tRNA synthetase, class I, conserved site;Glutamyl-tRNA synthetase, archaeal/eukaryotic cytosolic;Glutamyl/glutaminyl-tRNA synthetase;Glutamyl/glutaminyl-tRNA synthetase, class Ib, catalytic domain;Glutamyl/glutaminyl-tRNA synthetase, class Ib, anti-codon binding domain;Ribosomal protein L25/Gln-tRNA synthetase, N-terminal;Ribosomal protein L25/Gln-tRNA synthetase, anti-codon-binding dom…	0	0	0	Cytoplasm	1		0	Cytoplasm	Soluble	0.1492	0.7728	0.0067	0.0025	0.0091	0.0103	0.0028	0.0054	0.0243	0.0168
SS50377_11079	EST48757.1	Hypothetical protein	-	-	-	1.26208	0.116329	0.50806	0.555619	SS50377_11079	Hypothetical protein	N/A	N/A	noGene	noGene	noGene	noGene	noGene	noGene	n.a.	n.a.	0	0	0	Nucleus	1		0	Cytoplasm	Soluble	0.2752	0.3631	0.0314	0.3245	0.0012	0.0002	0.0023	0.0002	0.0007	0.0013
SS50377_11080	EST48758.1	Hypothetical protein	-	-	-	-1.24857	1.20404e-05	0.134754	0.670613	SS50377_11080	Hypothetical protein	N/A	N/A	noGene	noGene	noGene	noGene	noGene	noGene	n.a.	n.a.	0	0	0	Nucleus	1		0	Cytoplasm	Soluble	0.3796	0.5754	0.0005	0.0165	0.0039	0.0043	0.0009	0.0116	0.0057	0.0016
SS50377_11081	EST48759.1	Sec7-domain-containing protein	-	-	-	0.251721	0.223777	0.0988377	0.653385	OG5_129588	Sec7-domain-containing protein	N/A	N/A	noGene	noGene	noGene	noGene	noGene	noGene	IPR023394;IPR000904;IPR035999;	Sec7, C-terminal domain superfamily;Sec7 domain;Sec7 domain superfamily	0	0	0	Endomembrane system	0.91	0	0	Cytoplasm	Soluble	0.3369	0.4724	0.0006	0.0494	0.014	0.0249	0.0086	0.0506	0.0257	0.0168
SS50377_11082	EST48760.1	Hypothetical protein	-	-	-	0.367191	0.254518	0.523664	0.070732	SS50377_11082	Hypothetical protein	N/A	N/A	noGene	noGene	noGene	noGene	noGene	noGene	IPR032675;	Leucine-rich repeat domain superfamily	0	0	0	Nucleus	1		0	Nucleus	Soluble	0.6409	0.3512	0	0.0004	0.0008	0.0006	0.0001	0.004	0.0019	0.0002
SS50377_11083	EST48761.1	hypothetical protein	-	-	-	0.0936777	0.691262	0.0327864	0.889049	OG5_ssal|SS50377_11483	hypothetical protein	N/A	N/A	noGene	noGene	noGene	noGene	noGene	noGene	n.a.	n.a.	0	TRANSMEM 505 525 Helical. {ECO:0000256|SAM:Phobius}.	0	Cell membrane	0.88	C:endomembrane system	0.89	Cell membrane	Membrane	0.0074	0.0014	0.0013	0.0379	0.5216	0.2625	0.0038	0.0647	0.0939	0.0055
SS50377_11084	EST48762.1	Amino acid transporter family protein	-	-	-	-0.458732	0.108819	-0.116597	0.713056	OG5_126804	Amino acid transporter family protein	N/A	N/A	GL50581_4430_Amino acid transporter system N2, putative	nodata	nodata	GL50803_14168_Amino acid transporter system N2, putative_nodata_nodata,GL50803_17214_Amino acid transporter system N2, putative_nodata_nodata	Multientries	Multientries	IPR013057;	Amino acid transporter, transmembrane domain	0	TRANSMEM 31 53 Helical. {ECO:0000256|SAM:Phobius}.; TRANSMEM 59 79 Helical. {ECO:0000256|SAM:Phobius}.; TRANSMEM 103 125 Helical. {ECO:0000256|SAM:Phobius}.; TRANSMEM 140 159 Helical. {ECO:0000256|SAM:Phobius}.; TRANSMEM 171 189 Helical. {ECO:0000256|SAM:Phobius}.; TRANSMEM 209 230 Helical. {ECO:0000256|SAM:Phobius}.; TRANSMEM 242 265 Helical. {ECO:0000256|SAM:Phobius}.; TRANSMEM 285 304 Helical.…	0	Cell membrane	0.86		0	Cell membrane	Membrane	0.0003	0.0001	0	0.003	0.4036	0.1155	0.0001	0.1449	0.3322	0.0004
SS50377_11086	EST48763.1	Major facilitator superfamily protein	AdditionalFile9_FigureS7	-	MicrobialInteraction	1.16894	1.25415e-05	0.689248	0.0118278	OG5_126664	Major facilitator superfamily protein	GO:0016021	N/A	GL50581_2053_MDR-type permease_nodata_nodata,GL50581_2457_Multidrug resistance protein B_nodata_nodata	Multientries	Multientries	GL50803_16880_Multidrug resistance protein B_nodata_nodata,GL50803_8444_MDR-type permease_nodata_nodata	Multientries	Multientries	IPR011701;IPR020846;IPR036259;	Major facilitator superfamily;Major facilitator superfamily domain;MFS transporter superfamily	0	TRANSMEM 99 117 Helical. {ECO:0000256|SAM:Phobius}.; TRANSMEM 124 144 Helical. {ECO:0000256|SAM:Phobius}.; TRANSMEM 150 170 Helical. {ECO:0000256|SAM:Phobius}.; TRANSMEM 191 214 Helical. {ECO:0000256|SAM:Phobius}.; TRANSMEM 220 238 Helical. {ECO:0000256|SAM:Phobius}.; TRANSMEM 250 269 Helical. {ECO:0000256|SAM:Phobius}.; TRANSMEM 275 293 Helical. {ECO:0000256|SAM:Phobius}.; TRANSMEM 346 369 Helic…	0	Cell membrane	0.64		0	Golgi apparatus	Membrane	0.0001	0	0	0.0016	0.099	0.2804	0	0.4576	0.1611	0.0002
SS50377_11087	EST48764.1	hypothetical protein	-	-	-	-0.142747	0.683259	-0.999954	0.000176831	OG5_129716	hypothetical protein	N/A	N/A	GL50581_3077_Hypothetical protein	nodata	nodata	GL50803_8405_Hypothetical protein	nodata	nodata	IPR026319;	Zinc finger C2HC domain-containing protein	0	0	0	Nucleus	1		0	Nucleus	Soluble	0.8167	0.1787	0.0009	0.0014	0.0018	0	0	0	0	0.0004
SS50377_11088	pseudogene	unspecified product	-	-	-	0.722709	0.373596	1.22482	0.077548	OG5_127776	unspecified product	GO:0016020	N/A	GL50581_1112_Na driven multidrug efflux pump_nodata_nodata,GL50581_4461_Na driven multidrug efflux pump_nodata_nodata	Multientries	Multientries	GL50803_15269_Na+ driven multidrug efflux pump_nodata_nodata,GL50803_17326_Na+ driven multidrug efflux pump_nodata_nodata	Multientries	Multientries	n.a.	n.a.	#N/A	#N/A	#N/A	Organelle membrane	0.72	C:endomembrane system	0.49	Golgi apparatus	Membrane	0.0006	0.0002	0	0.0022	0.1993	0.2091	0	0.3478	0.2401	0.0006
SS50377_11090	EST48765.1	Hypothetical protein	-	-	-	0.0437986	0.89867	-0.298061	0.267814	SS50377_11090	Hypothetical protein	N/A	N/A	noGene	noGene	noGene	noGene	noGene	noGene	n.a.	n.a.	0	0	0	Nucleus	1		0	Nucleus	Soluble	0.434	0.1849	0.0026	0.3754	0.0011	0.0002	0.0004	0.0001	0.0003	0.001
SS50377_11091	EST48767.1	Hypothetical protein	-	-	-	0.481706	0.0479916	-0.874264	0.000114598	SS50377_11091	Hypothetical protein	N/A	N/A	noGene	noGene	noGene	noGene	noGene	noGene	n.a.	n.a.	0	0	0	Cytoplasm	0.7	C:nucleus	0.3	Nucleus	Soluble	0.9965	0.0032	0	0.0001	0.0002	0	0	0	0	0
SS50377_11092	EST48768.1	Ribosomal protein S7	-	-	-	-0.123159	0.753357	-1.03297	0.000358912	OG5_127368	Ribosomal protein S7	GO:0005840	N/A	GL50581_1600_Ribosomal protein S7	nodata	nodata	GL50803_14329_Ribosomal protein S7	nodata	nodata	IPR000554;	Ribosomal protein S7e	0	0	0	Nucleus	1		0	Cytoplasm	Soluble	0.3234	0.5573	0.0061	0.0441	0.0132	0.0051	0.0082	0.008	0.0238	0.0108
SS50377_11093	EST48769.1	Hypothetical protein	-	-	-	0.255241	0.45323	0.949523	0.000480757	SS50377_11093	Hypothetical protein	N/A	N/A	noGene	noGene	noGene	noGene	noGene	noGene	n.a.	n.a.	0	0	0	Nucleus	1		0	Cytoplasm	Soluble	0.2248	0.7369	0.0007	0.0007	0.0142	0.0012	0.0002	0.0106	0.0094	0.0011
SS50377_11094	EST48770.1	Hypothetical protein	-	-	-	0.979333	0.0612728	2.30901	8.76044e-07	OG5_ssal|SS50377_11098	Hypothetical protein	N/A	N/A	noGene	noGene	noGene	noGene	noGene	noGene	n.a.	n.a.	0	0	0	Cytoplasm	0.7	C:nucleus	0.3	Cytoplasm	Soluble	0.2078	0.3975	0.0022	0.3359	0.0034	0.0121	0.0028	0.0029	0.0036	0.0319
SS50377_11095	EST48771.1	Hypothetical protein	-	-	-	1.37916	0.0113395	2.53199	9.04197e-08	SS50377_11095	Hypothetical protein	N/A	N/A	noGene	noGene	noGene	noGene	noGene	noGene	n.a.	n.a.	0	0	0	Cytoplasm	0.7	C:nucleus	0.3	Cytoplasm	Soluble	0.2128	0.411	0.0153	0.0797	0.0337	0.0622	0.0128	0.0474	0.0411	0.0841
SS50377_11096	EST48772.1	SNF7 family protein	-	-	-	-0.0878624	0.856939	0.904642	0.0113521	OG5_146767	SNF7 family protein	N/A	N/A	noGene	noGene	noGene	noGene	noGene	noGene	IPR029888;IPR005024;	Charged multivesicular body protein 1a;Snf7 family	0	0	0	Cytoplasm	0.7	C:nucleus	0.3	Cytoplasm	Soluble	0.2055	0.5063	0.0029	0.0121	0.0346	0.0154	0.012	0.046	0.1615	0.0036
SS50377_11097	EST48773.1	Myb-like DNA-binding domain-containing protein	-	-	-	-1.28924	0.167434	0.949899	0.297224	OG5_ssal|SS50377_11154	Myb-like DNA-binding domain-containing protein	N/A	N/A	noGene	noGene	noGene	noGene	noGene	noGene	IPR009057;IPR001005;	Homeobox-like domain superfamily;SANT/Myb domain	0	0	0	extracellular space	1		0	Mitochondrion	Soluble	0.0978	0.2096	0.2826	0.3676	0.0062	0.0013	0.0189	0.0009	0.0122	0.003
SS50377_11099	EST48704.1	Cysteine-rich protein	-	-	-	-1.93756	9.99477e-14	-0.0873177	0.799209	OG5_126599	Cysteine-rich protein	N/A	N/A	GL50581_843_RNA helicase, putative	nodata	nodata	GL50803_15930_RNA helicase, putative_nodata_nodata,GL50803_17539_RNA helicase, putative_nodata_nodata	Multientries	Multientries	IPR006212;IPR009030;	Furin-like repeat;Growth factor receptor cysteine-rich domain superfamily	0	0	0	extracellular space	1		0	Cytoplasm	Soluble	0.0625	0.6158	0.3209	0.0006	0.0001	0	0.0001	0	0	0
SS50377_11105	EST48696.1	hypothetical protein	-	-	-	-0.832399	5.25009e-05	-1.0302	2.06371e-07	OG5_137175	hypothetical protein	N/A	N/A	GL50581_1326_Hypothetical protein	nodata	nodata	GL50803_7444_Hypothetical protein	nodata	nodata	n.a.	n.a.	0	0	0	Cytoplasm	0.7	C:nucleus	0.3	Cytoplasm	Soluble	0.1546	0.7618	0.0006	0.0095	0.0086	0.0039	0.0036	0.0179	0.0132	0.0263
SS50377_11106	EST48697.1	Vacuolar ATP synthase catalytic subunit A	-	-	-	1.81367	9.37366e-11	1.33603	2.33292e-06	OG5_127237	Vacuolar ATP synthase catalytic subunit A	GO:0033178	N/A	GL50581_2192_Vacuolar ATP synthase catalytic subunit A	nodata	nodata	GL50803_7532_Vacuolar ATP synthase catalytic subunit A	nodata	nodata	IPR031686;IPR023366;IPR020003;IPR004100;IPR036121;IPR000194;IPR024034;IPR027417;IPR022878;	ATPsynthase alpha/beta subunit, N-terminal extension;ATP synthase subunit alpha, N-terminal domain-like superfamily;ATPase, alpha/beta subunit, nucleotide-binding domain, active site;ATPase, F1/V1/A1 complex, alpha/beta subunit, N-terminal domain;ATPase, F1/V1/A1 complex, alpha/beta subunit, N-terminal domain superfamily;ATPase, F1/V1/A1 complex, alpha/beta subunit, nucleotide-binding domain;ATPa…	0	0	0	Cytoplasm	1		0	Cytoplasm	Soluble	0.012	0.8921	0.0019	0.0025	0.0021	0.0053	0.0024	0.0022	0.0452	0.0343
SS50377_11109	EST48699.1	Hypothetical protein	-	-	-	-0.244958	0.346985	-0.00530611	0.986483	SS50377_11109	Hypothetical protein	N/A	N/A	noGene	noGene	noGene	noGene	noGene	noGene	n.a.	n.a.	0	0	0	Cytoplasm	0.7	C:nucleus	0.3	Cytoplasm	Soluble	0.1515	0.3984	0.003	0.0601	0.0185	0.0272	0.171	0.0802	0.0556	0.0347
SS50377_11110	EST48700.1	ATP-dependent DNA helicase	-	-	-	-0.0515701	0.923899	0.23114	0.60289	OG5_126644	ATP-dependent DNA helicase	N/A	N/A	GL50581_242_Sgs1 DNA helicase, putative	nodata	nodata	GL50803_9266_Sgs1 DNA helicase, putative	nodata	nodata	IPR011545;IPR004589;IPR014001;IPR001650;IPR027417;	DEAD/DEAH box helicase domain;DNA helicase, ATP-dependent, RecQ type;Helicase superfamily 1/2, ATP-binding domain;Helicase, C-terminal;P-loop containing nucleoside triphosphate hydrolase	0	0	0	Nucleus	1		0	Cytoplasm	Soluble	0.1716	0.3488	0.0079	0.3217	0.0161	0.0229	0.0094	0.0192	0.0191	0.0633
SS50377_11111	EST48701.1	Hypothetical protein	-	-	-	-0.858763	0.0704544	0.100164	0.8542	SS50377_11111	Hypothetical protein	N/A	N/A	noGene	noGene	noGene	noGene	noGene	noGene	n.a.	n.a.	0	0	0	Mitochondrion	0.51		0	Cytoplasm	Soluble	0.3891	0.4089	0.0081	0.0834	0.0625	0.002	0.0227	0.0044	0.0023	0.0165
SS50377_11112	EST48702.1	Hypothetical protein	-	-	-	-0.847027	0.0025122	-0.179548	0.571376	OG5_ssal|SS50377_12049	Hypothetical protein	N/A	N/A	noGene	noGene	noGene	noGene	noGene	noGene	n.a.	n.a.	0	0	0	Nucleus	1		0	Cytoplasm	Soluble	0.2485	0.7144	0.0031	0.0026	0.0154	0.0012	0.0012	0.0037	0.0068	0.003
SS50377_11115	EST48505.1	Hypothetical protein	-	-	-	-0.192864	0.385184	-0.623073	0.000870867	OG5_ssal|SS50377_13851	Hypothetical protein	N/A	N/A	noGene	noGene	noGene	noGene	noGene	noGene	n.a.	n.a.	0	0	0	Cytoplasm	0.7	C:nucleus	0.3	Nucleus	Soluble	0.4596	0.4242	0.0014	0.0552	0.0024	0.0064	0.0102	0.0115	0.0235	0.0057
SS50377_11116	EST48506.1	Hypothetical protein	-	-	-	-0.14848	0.738775	-0.3538	0.332261	OG5_ssal|SS50377_13852	Hypothetical protein	N/A	N/A	noGene	noGene	noGene	noGene	noGene	noGene	n.a.	n.a.	0	0	0	Mitochondrion	1		0	Mitochondrion	Soluble	0.0204	0.0191	0.0006	0.9588	0.0003	0.0002	0.0002	0.0001	0.0001	0.0003
SS50377_11117	EST48507.1	Kinase, CMGC MAPK	-	-	-	0.337877	0.349082	0.439701	0.181378	OG5_129442	Kinase, CMGC MAPK	N/A	2.7.11.24 (Mitogen-activated protein kinase)	GL50581_1382_Kinase, CMGC MAPK	nodata	nodata	GL50803_22850_Kinase, CMGC MAPK	nodata	nodata	IPR011009;IPR003527;IPR000719;IPR017441;IPR008271;	Protein kinase-like domain superfamily;Mitogen-activated protein (MAP) kinase, conserved site;Protein kinase domain;Protein kinase, ATP binding site;Serine/threonine-protein kinase, active site	0	0	0	Cytoplasm	0.7	C:nucleus	0.3	Cytoplasm	Soluble	0.2388	0.7416	0.0001	0.0011	0.004	0.0044	0.0003	0.004	0.0027	0.003
SS50377_11118	EST48508.1	Ribosomal protein L27	-	-	-	0.0711019	0.709773	-0.650138	4.65403e-06	OG5_127262	Ribosomal protein L27	GO:0005840	N/A	GL50581_2902_Ribosomal protein L27	nodata	nodata	GL50803_8462_Ribosomal protein L27	nodata	nodata	IPR038655;IPR001141;IPR008991;	Ribosomal protein L27e superfamily;Ribosomal protein L27e;Translation protein SH3-like domain superfamily	0	0	0	Mitochondrion	1		0	Mitochondrion	Soluble	0.0158	0.3096	0.0055	0.6206	0.0013	0.0019	0.0055	0.0002	0.0004	0.0392
SS50377_11119	EST48509.1	Ribosomal protein S3a	-	-	-	0.694042	0.000107751	0.207189	0.288272	OG5_126852	Ribosomal protein S3a	GO:0005840	N/A	GL50581_1388_Ribosomal protein S3a	nodata	nodata	GL50803_16265_Ribosomal protein S3a	nodata	nodata	IPR001593;	Ribosomal protein S3Ae	0	0	SUBCELLULAR LOCATION: Cytoplasm {ECO:0000256|SAAS:SAAS00583669}.	Nucleus	1		0	Nucleus	Soluble	0.6241	0.2866	0.0129	0.0506	0.017	0.0007	0.0005	0.002	0.0009	0.0047
SS50377_11120	EST48510.1	Bip	-	-	-	0.503527	0.626344	1.50181	0.0826008	OG5_126588	Bip	N/A	N/A	GL50581_2353_Cytosolic HSP70_1.30003_-0.748962,GL50581_3283_Bip_nodata_nodata	Multientries	Multientries	GL50803_17121_Bip_nodata_nodata,GL50803_88765_Cytosolic HSP70_1.64911_-0.885296	Multientries	Multientries	IPR018181;IPR013126;	Heat shock protein 70, conserved site;Heat shock protein 70 family	0	0	0	extracellular space	1		0	Extracellular	Soluble	0.0107	0.1702	0.5642	0.1787	0.0022	0.0053	0.0373	0.0007	0.0174	0.0133
SS50377_11122	EST48511.1	ATP-dependent RNA helicase	-	-	-	1.066	0.000501086	1.00249	0.00084207	OG5_126849	ATP-dependent RNA helicase	N/A	N/A	GL50581_3100_ATP-dependent RNA helicase-like protein_nodata_nodata,GL50581_3622_DEAD box RNA helicase Vasa_nodata_nodata	Multientries	Multientries	GL50803_15048_ATP-dependent RNA helicase-like protein_nodata_nodata,GL50803_34684_DEAD box RNA helicase Vasa_nodata_nodata	Multientries	Multientries	IPR011545;IPR014001;IPR001650;IPR027417;IPR014014;	DEAD/DEAH box helicase domain;Helicase superfamily 1/2, ATP-binding domain;Helicase, C-terminal;P-loop containing nucleoside triphosphate hydrolase;RNA helicase, DEAD-box type, Q motif	0	0	0	Nucleus	1		0	Cytoplasm	Soluble	0.3532	0.5798	0.0023	0.0049	0.0297	0.0017	0.0004	0.0069	0.0079	0.0131
SS50377_11123	EST48512.1	Phospholipid-transporting ATPase	-	-	-	1.24558	0.00301835	1.88988	1.43625e-06	OG5_126610	Phospholipid-transporting ATPase	GO:0016021	N/A	GL50581_177_Phospholipid-transporting ATPase IA, putative	nodata	nodata	noGene	noGene	noGene	IPR023299;IPR018303;IPR023298;IPR008250;IPR036412;IPR023214;IPR006539;IPR032631;IPR001757;IPR032630;IPR026871;	P-type ATPase, cytoplasmic domain N;P-type ATPase, phosphorylation site;P-type ATPase, transmembrane domain superfamily;P-type ATPase, A domain superfamily;HAD-like superfamily;HAD superfamily;P-type ATPase, subfamily IV;P-type ATPase, N-terminal;P-type ATPase;P-type ATPase, C-terminal;Phospholipid-transporting P-type ATPase	0	TRANSMEM 47 80 Helical. {ECO:0000256|SAM:Phobius}.; TRANSMEM 247 273 Helical. {ECO:0000256|SAM:Phobius}.; TRANSMEM 293 316 Helical. {ECO:0000256|SAM:Phobius}.; TRANSMEM 912 939 Helical. {ECO:0000256|SAM:Phobius}.; TRANSMEM 951 969 Helical. {ECO:0000256|SAM:Phobius}.; TRANSMEM 976 999 Helical. {ECO:0000256|SAM:Phobius}.; TRANSMEM 1019 1045 Helical. {ECO:0000256|SAM:Phobius}.	0	Endomembrane system	0.82	C:plasma membrane	0.54	Lysosome/Vacuole	Membrane	0.0003	0.0002	0	0.0006	0.1884	0.1164	0	0.0585	0.6355	0.0002
SS50377_11124	EST48513.1	Hypothetical protein	-	-	-	-0.534222	0.128004	0.0583032	0.884948	SS50377_11124	Hypothetical protein	N/A	N/A	noGene	noGene	noGene	noGene	noGene	noGene	n.a.	n.a.	0	0	0	Nucleus	1		0	Cytoplasm	Soluble	0.2302	0.7135	0.0001	0.0014	0.0018	0.0033	0.0001	0.0347	0.0148	0.0001
SS50377_11125	EST48515.1	Long-flagella protein, kinase, CMGC RCK	-	-	-	-0.755945	0.0292239	0.0770448	0.852496	OG5_131024	Long-flagella protein, kinase, CMGC RCK	N/A	N/A	GL50581_2985_Long-flagella protein, kinase, CMGC RCK	nodata	nodata	GL50803_14004_Long-flagella protein, kinase, CMGC RCK	nodata	nodata	IPR011009;IPR000719;IPR008271;	Protein kinase-like domain superfamily;Protein kinase domain;Serine/threonine-protein kinase, active site	0	0	0	Cytoplasm	0.7	C:nucleus	0.3	Nucleus	Soluble	0.4365	0.3761	0.0013	0.014	0.0201	0.0141	0.0008	0.0062	0.0022	0.1287
SS50377_11126	EST48516.1	Ribosomal protein S30	-	-	-	-0.207888	0.511494	-0.938992	0.000238214	OG5_127269	Ribosomal protein S30	GO:0005840	N/A	noGene	noGene	noGene	noGene	noGene	noGene	IPR006846;	Ribosomal protein S30	0	0	0	Mitochondrion	1		0	Nucleus	Soluble	0.5905	0.4048	0.0011	0.0034	0.0002	0	0	0	0	0
SS50377_11127	EST48517.1	Prefoldin subunit 6	-	-	-	-0.94319	8.44145e-05	-1.65848	3.67043e-13	OG5_127549	Prefoldin subunit 6	GO:0016272	N/A	GL50581_3608_Hypothetical protein	nd_thiscondition	-0.879283	GL50803_112870_Hypothetical protein	nodata	nodata	IPR002777;IPR009053;	Prefoldin beta-like;Prefoldin	0	0	0	Nucleus	1		0	Cytoplasm	Soluble	0.2233	0.6511	0.0002	0.0032	0.0078	0.0069	0.0007	0.0666	0.0401	0.0001
SS50377_11128	EST48518.1	ATP-dependent RNA helicase	-	-	-	-0.0415904	0.876051	0.288657	0.149585	OG5_126849	ATP-dependent RNA helicase	N/A	N/A	GL50581_3100_ATP-dependent RNA helicase-like protein_nodata_nodata,GL50581_3622_DEAD box RNA helicase Vasa_nodata_nodata	Multientries	Multientries	GL50803_15048_ATP-dependent RNA helicase-like protein_nodata_nodata,GL50803_34684_DEAD box RNA helicase Vasa_nodata_nodata	Multientries	Multientries	IPR011545;IPR014001;IPR001650;IPR027417;IPR014014;	DEAD/DEAH box helicase domain;Helicase superfamily 1/2, ATP-binding domain;Helicase, C-terminal;P-loop containing nucleoside triphosphate hydrolase;RNA helicase, DEAD-box type, Q motif	0	0	0	Nucleus	1		0	Nucleus	Soluble	0.3648	0.2711	0.018	0.0699	0.0405	0.0166	0.0395	0.0149	0.0104	0.1544
SS50377_11129	EST48519.1	hypothetical protein	-	-	-	-0.254741	0.572694	0.86685	0.0185041	SS50377_11129	hypothetical protein	N/A	N/A	noGene	noGene	noGene	noGene	noGene	noGene	IPR016024;	Armadillo-type fold	0	0	0	Nucleus	1		0	Cytoplasm	Soluble	0.188	0.7832	0	0	0.0041	0.0017	0	0.0142	0.0086	0.0001
SS50377_11130	EST48520.1	hypothetical protein	-	-	-	0.12584	0.779916	0.442932	0.197568	SS50377_11130	hypothetical protein	N/A	N/A	noGene	noGene	noGene	noGene	noGene	noGene	IPR007714;IPR036322;	CFA20 domain;WD40-repeat-containing domain superfamily	0	0	0	Nucleus	1		0	Cytoplasm	Soluble	0.261	0.6005	0.0006	0.0295	0.0054	0.0102	0.0088	0.0442	0.035	0.0049
SS50377_11131	EST48521.1	Exosome 3'-5' exoribonuclease complex, subunit Rrp6p	-	-	-	0.949492	0.0166616	0.637716	0.107737	OG5_127879	Exosome 3'-5' exoribonuclease complex, subunit Rrp6p	N/A	N/A	noGene	noGene	noGene	noGene	noGene	noGene	IPR002562;IPR012337;	3'-5' exonuclease domain;Ribonuclease H-like superfamily	0	0	0	Endomembrane system	0.83	C:plasma membrane	0.52	Cytoplasm	Soluble	0.2004	0.3332	0.0058	0.0963	0.0057	0.0453	0.0061	0.1231	0.1825	0.0016
SS50377_11132	EST48522.1	Bromodomain containing protein	-	-	-	0.18649	0.424809	-0.0533796	0.831191	OG5_201445	Bromodomain containing protein	N/A	N/A	GL50581_1897_Hypothetical protein	nodata	nodata	GL50803_3493_Hypothetical protein	nodata	nodata	IPR001487;IPR036427;	Bromodomain;Bromodomain-like superfamily	0	0	0	Cytoplasm	0.7	C:nucleus	0.3	Cytoplasm	Soluble	0.2348	0.6416	0.0009	0.0056	0.0038	0.0231	0.0013	0.0317	0.0558	0.0016
SS50377_11133	EST48523.1	hypothetical protein	-	-	-	-0.053767	0.879112	-0.856638	0.000773701	OG5_201594	hypothetical protein	N/A	N/A	GL50581_2168_Hypothetical protein	nodata	nodata	GL50803_5247_hypothetical protein	nodata	nodata	n.a.	n.a.	0	0	0	Cytoplasm	0.7	C:nucleus	0.3	Cytoplasm	Soluble	0.2932	0.6215	0.0004	0.0034	0.0017	0.0103	0.0016	0.0173	0.0492	0.0014
SS50377_11134	EST48524.1	Hypothetical protein	-	-	-	-1.50961	0.0109756	-0.691321	0.210937	SS50377_11134	Hypothetical protein	N/A	N/A	noGene	noGene	noGene	noGene	noGene	noGene	n.a.	n.a.	0	0	0	Cytoplasm	0.7	C:nucleus	0.3	Cytoplasm	Soluble	0.2052	0.6254	0.0033	0.0118	0.0011	0.0595	0.0004	0.0198	0.0697	0.0038
SS50377_11135	EST48525.1	DNA polymerase epsilon, catalytic subunit	-	-	-	1.8305	1.67696e-10	2.46508	3.64995e-19	OG5_127942	DNA polymerase epsilon, catalytic subunit	GO:0005634	2.7.7.7 (DNA-directed DNA polymerase)	GL50581_751_DNA polymerase epsilon, catalytic subunit	nodata	nodata	GL50803_23064_DNA polymerase epsilon, catalytic subunit	nodata	nodata	IPR006172;IPR006133;IPR006134;IPR013697;IPR023211;IPR029703;IPR012337;IPR036397;	DNA-directed DNA polymerase, family B;DNA-directed DNA polymerase, family B, exonuclease domain;DNA-directed DNA polymerase, family B, multifunctional domain;DNA polymerase epsilon, catalytic subunit A, C-terminal;DNA polymerase, palm domain superfamily;DNA polymerase epsilon catalytic subunit;Ribonuclease H-like superfamily;Ribonuclease H superfamily	0	0	SUBCELLULAR LOCATION: Nucleus {ECO:0000256|RuleBase:RU365029}.	Cell membrane	0.84	C:endomembrane system	0.33	Cytoplasm	Soluble	0.1383	0.7625	0.0001	0.0005	0.0057	0.0071	0.0001	0.028	0.0573	0.0005
SS50377_11136	EST48526.1	Kinase, CAMKK	-	-	-	2.22416	4.41098e-08	2.60743	4.55469e-11	OG5_131104	Kinase, CAMKK	N/A	N/A	noGene	noGene	noGene	noGene	noGene	noGene	IPR003594;IPR036890;IPR005467;IPR011009;IPR000719;IPR017441;	Histidine kinase/HSP90-like ATPase;Histidine kinase/HSP90-like ATPase superfamily;Histidine kinase domain;Protein kinase-like domain superfamily;Protein kinase domain;Protein kinase, ATP binding site	0	0	0	Nucleus	1		0	Cytoplasm	Soluble	0.3924	0.5645	0.0001	0.0004	0.0035	0.0018	0.0003	0.017	0.0199	0.0003
SS50377_11137	EST48527.1	Hypothetical protein	-	-	-	-0.678515	0.0135402	-0.969765	0.0001682	SS50377_11137	Hypothetical protein	N/A	N/A	noGene	noGene	noGene	noGene	noGene	noGene	n.a.	n.a.	0	0	0	Nucleus	1		0	Nucleus	Soluble	0.7141	0.2273	0.0007	0.0125	0.0051	0.0112	0.0041	0.0065	0.0144	0.004
SS50377_11138	EST48528.1	hypothetical protein	-	-	-	0.211117	0.382022	0.42032	0.0421393	OG5_172521	hypothetical protein	N/A	N/A	GL50581_4288_Hypothetical protein	nodata	nodata	GL50803_5272_hypothetical protein	nodata	nodata	IPR025714;	Methyltransferase domain	0	0	0	Cytoplasm	0.7	C:nucleus	0.3	Cytoplasm	Soluble	0.1714	0.5162	0.0164	0.0359	0.0152	0.0251	0.0112	0.0405	0.0636	0.1045
SS50377_11139	EST48529.1	Dynein heavy chain	-	-	-	1.26618	0.00153016	1.35674	0.000447957	OG5_126558	Dynein heavy chain	GO:0030286	N/A	GL50581_1515_Dynein heavy chain_nodata_nodata,GL50581_2320_Dynein heavy chain_nodata_nodata,GL50581_2424_Dynein heavy chain_nodata_nodata,GL50581_2837_Dynein heavy chain_nodata_nodata,GL50581_3664_Dynein heavy chain_nodata_nodata,GL50581_3742_Dynein heavy chain_nodata_nodata,GL50581_4038_Dynein heavy chain_0.799518_nd,GL50581_415_Dynein heavy chain_nodata_nodata,GL50581_4245_Dynein heavy chain_no…	Multientries	Multientries	GL50803_100906_Dynein heavy chain, putative_nodata_nodata,GL50803_101138_Dynein heavy chain_nodata_nodata,GL50803_103059_Dynein heavy chain_nodata_nodata,GL50803_10538_Dynein heavy chain_nodata_nodata,GL50803_111950_Dynein heavy chain_nodata_nodata,GL50803_16804_Dynein heavy chain_nodata_nodata,GL50803_17243_Dynein heavy chain_nodata_nodata,GL50803_17265_Dynein heavy chain_nodata_nodata,GL50803_3…	Multientries	Multientries	IPR035699;IPR035706;IPR026983;IPR024743;IPR024317;IPR004273;IPR027417;	Dynein heavy chain, hydrolytic ATP-binding dynein motor region;Dynein heavy chain, ATP-binding dynein motor region;Dynein heavy chain;Dynein heavy chain, coiled coil stalk;Dynein heavy chain, AAA module D4;Dynein heavy chain region D6 P-loop domain;P-loop containing nucleoside triphosphate hydrolase	0	0	0	Cytoplasm	0.7	C:nucleus	0.3	Cytoplasm	Soluble	0.0445	0.6443	0.0008	0.0032	0.0505	0.0561	0.0014	0.0618	0.1227	0.0146
SS50377_11140	EST48530.1	P60 katanin	-	-	-	0.988238	0.00278607	0.852251	0.00839338	OG5_130102	P60 katanin	N/A	N/A	GL50581_1627_P60 katanin	nodata	nodata	GL50803_10361_P60 katanin	nodata	nodata	IPR003593;IPR003959;IPR027417;	AAA+ ATPase domain;ATPase, AAA-type, core;P-loop containing nucleoside triphosphate hydrolase	0	0	0	Nucleus	1		0	Cytoplasm	Soluble	0.2987	0.6048	0.0008	0.0024	0.027	0.0058	0.003	0.0245	0.0287	0.0044
SS50377_11141	EST48531.1	RNA helicase	-	-	-	0.517295	0.133638	0.743035	0.0193513	OG5_126701	RNA helicase	N/A	N/A	GL50581_1612_U5 small nuclear ribonucleoprotein 200 kDa helicase, putative_nodata_nodata,GL50581_4329_RNA helicase_nodata_nodata	Multientries	Multientries	GL50803_87022_RNA helicase_nodata_nodata,GL50803_9352_U5 small nuclear ribonucleoprotein 200 kDa helicase, putative_nodata_nodata	Multientries	Multientries	IPR035892;IPR011545;IPR014001;IPR001650;IPR027417;IPR004179;	C2 domain superfamily;DEAD/DEAH box helicase domain;Helicase superfamily 1/2, ATP-binding domain;Helicase, C-terminal;P-loop containing nucleoside triphosphate hydrolase;Sec63 domain	0	0	0	Nucleus	1	0	0	Cytoplasm	Soluble	0.1171	0.6604	0.0009	0.0018	0.0064	0.0136	0.0006	0.022	0.17	0.0071
SS50377_11142	EST48532.1	hypothetical protein	-	-	-	0.147367	0.787092	0.249611	0.596707	OG5_178574	hypothetical protein	N/A	N/A	GL50581_1590_Coiled-coil protein	nodata	nodata	GL50803_112112_Hypothetical protein	nodata	nodata	n.a.	n.a.	0	0	0	Nucleus	1		0	Cytoplasm	Soluble	0.0686	0.6133	0	0.0024	0.0076	0.0063	0.0007	0.2647	0.0362	0.0001
SS50377_11143	EST48533.1	hypothetical protein	-	-	-	0.728755	0.11204	1.25563	0.00263289	OG5_180811	hypothetical protein	N/A	N/A	GL50581_1941_Hypothetical protein	nodata	nodata	GL50803_16768_Hypothetical protein	nodata	nodata	IPR039692;IPR036322;	Cilia- and flagella-associated protein 43;WD40-repeat-containing domain superfamily	0	0	0	Cytoplasm	0.7	C:nucleus	0.3	Cytoplasm	Soluble	0.2469	0.7128	0	0.0002	0.0037	0.0019	0.0001	0.0211	0.0132	0.0002
SS50377_11145	EST48534.1	Hypothetical protein	-	-	-	-0.806151	0.123654	-1.23912	0.0102427	SS50377_11145	Hypothetical protein	N/A	N/A	noGene	noGene	noGene	noGene	noGene	noGene	n.a.	n.a.	0	0	0	Cytoplasm	0.7	C:nucleus	0.3	Cytoplasm	Soluble	0.3386	0.4137	0.0013	0.0054	0.0563	0.0084	0.0007	0.0832	0.0919	0.0005
SS50377_11146	EST48535.1	Hypothetical protein	-	-	-	-1.05026	0.188802	-1.36046	0.0645732	SS50377_11146	Hypothetical protein	N/A	N/A	noGene	noGene	noGene	noGene	noGene	noGene	n.a.	n.a.	0	0	0	Cytoplasm	0.7	C:nucleus	0.3	Nucleus	Soluble	0.48	0.3223	0.0574	0.0787	0.003	0.0053	0.0025	0.006	0.0445	0.0005
SS50377_11147	EST48536.1	Hypothetical protein	-	-	-	0.460659	0.174386	-0.559309	0.081692	SS50377_11147	Hypothetical protein	N/A	N/A	noGene	noGene	noGene	noGene	noGene	noGene	n.a.	n.a.	0	0	0	Nucleus	1		0	Nucleus	Soluble	0.6113	0.3399	0.0004	0.0061	0.0033	0.0052	0.0058	0.0092	0.0182	0.0006
SS50377_11148	EST48537.1	Hypothetical protein	-	-	-	-0.687048	0.0356012	0.043323	0.910098	SS50377_11148	Hypothetical protein	N/A	N/A	noGene	noGene	noGene	noGene	noGene	noGene	n.a.	n.a.	0	0	0	Mitochondrion	1		0	Cytoplasm	Soluble	0.1184	0.4283	0.012	0.2453	0.0021	0.06	0.0012	0.0722	0.0573	0.0033
SS50377_11149	EST48538.1	Hypothetical protein	-	-	-	-0.379865	0.452577	-0.284939	0.545098	SS50377_11149	Hypothetical protein	N/A	N/A	noGene	noGene	noGene	noGene	noGene	noGene	n.a.	n.a.	0	0	0	Cytoplasm	0.7	C:nucleus	0.3	Cytoplasm	Soluble	0.3966	0.4714	0.0017	0.0565	0.0058	0.0079	0.0012	0.038	0.02	0.0011
SS50377_11150	EST48539.1	Kinase, CMGC DYRK	-	-	-	0.300115	0.368493	0.863378	0.00218337	OG5_130162	Kinase, CMGC DYRK	N/A	N/A	GL50581_1063_Kinase, CMGC DYRK_nodata_nodata,GL50581_1789_Kinase, CMGC DYRK_nodata_nodata	Multientries	Multientries	GL50803_137695_Kinase, CMGC DYRK_nodata_nodata,GL50803_17558_Kinase, CMGC DYRK_nodata_nodata	Multientries	Multientries	IPR011009;IPR000719;	Protein kinase-like domain superfamily;Protein kinase domain	0	0	0	Nucleus	1		0	Cytoplasm	Soluble	0.1481	0.7	0.0024	0.0272	0.0117	0.0219	0.0027	0.0381	0.0363	0.0116
SS50377_11151	EST48540.1	Signal peptidase subunit	Figure S4	-	Proteases	-0.655466	0.102938	-0.618831	0.100332	OG5_128397	Signal peptidase subunit	GO:0016021, GO:0005787	N/A	GL50581_3175_Signal peptidase subunit, putative	nodata	nodata	GL50803_2964_hypothetical protein	nodata	nodata	IPR007653;	Signal peptidase complex subunit 3	SIGNAL 1 19 {ECO:0000256|SAM:SignalP}.	0	0	extracellular space	0.99		0	Extracellular	Soluble	0.0177	0.1695	0.4032	0.2298	0.001	0.1171	0.0086	0.0022	0.0497	0.0012
SS50377_11152	EST48541.1	Hypothetical protein	-	-	-	-0.363926	0.147705	-0.140698	0.595968	SS50377_11152	Hypothetical protein	N/A	N/A	noGene	noGene	noGene	noGene	noGene	noGene	n.a.	n.a.	0	0	0	Nucleus	1		0	Cytoplasm	Soluble	0.3335	0.5537	0.0019	0.0392	0.0054	0.0092	0.0109	0.0113	0.0087	0.0261
SS50377_11153	EST48542.1	Hypothetical protein	-	-	-	0.22747	0.285618	0.18448	0.368318	SS50377_11153	Hypothetical protein	N/A	N/A	noGene	noGene	noGene	noGene	noGene	noGene	n.a.	n.a.	0	0	0	Cytoplasm	0.7	C:nucleus	0.3	Cytoplasm	Soluble	0.1562	0.7982	0	0.0003	0.0026	0.001	0.0001	0.0315	0.01	0.0001
SS50377_11154	EST48543.1	hypothetical protein	-	-	-	0.840145	0.00164762	-0.103186	0.753702	OG5_ssal|SS50377_11154	hypothetical protein	N/A	N/A	noGene	noGene	noGene	noGene	noGene	noGene	IPR009057;	Homeobox-like domain superfamily	0	0	0	Cytoplasm	0.7	C:nucleus	0.3	Nucleus	Soluble	0.4223	0.3674	0.0026	0.1713	0.0023	0.0048	0.001	0.0056	0.0047	0.0181
SS50377_11155	EST48544.1	Ras guanine nucleotide exchange factor	-	-	-	0.451606	0.153745	0.745639	0.00755736	OG5_135159	Ras guanine nucleotide exchange factor	N/A	N/A	noGene	noGene	noGene	noGene	noGene	noGene	IPR008937;IPR000651;IPR023578;IPR001895;IPR036964;	Ras-like guanine nucleotide exchange factor;Ras-like guanine nucleotide exchange factor, N-terminal;Ras guanine nucleotide exchange factor domain superfamily;Ras guanine-nucleotide exchange factors catalytic domain;Ras guanine-nucleotide exchange factor catalytic domain superfamily	0	0	0	Nucleus	1		0	Cytoplasm	Soluble	0.1579	0.5634	0.0008	0.0033	0.0053	0.0414	0.0011	0.0279	0.1939	0.0051
SS50377_11156	EST48545.1	Mlh1-like protein	-	-	-	0.457863	0.0952993	0.723718	0.00311394	OG5_127201	Mlh1-like protein	N/A	N/A	GL50581_1806_Mlh1-like protein	nodata	nodata	GL50803_16149_Mlh1-like protein	nodata	nodata	IPR014762;IPR011186;IPR013507;IPR036890;IPR038973;IPR020568;IPR014721;	DNA mismatch repair, conserved site;DNA mismatch repair protein Mlh1;DNA mismatch repair protein, S5 domain 2-like;Histidine kinase/HSP90-like ATPase superfamily;DNA mismatch repair protein MutL/Mlh/Pms;Ribosomal protein S5 domain 2-type fold;Ribosomal protein S5 domain 2-type fold, subgroup	0	0	0	Cytoplasm	0.7	C:nucleus	0.3	Cytoplasm	Soluble	0.1479	0.3361	0.0129	0.0503	0.0249	0.0801	0.0196	0.1013	0.2031	0.024
SS50377_11157	EST48546.1	Proteasome subunit beta type	Figure S4	-	Proteases	2.07567	3.68803e-29	-0.434116	0.0339558	OG5_127100	Proteasome subunit beta type	GO:0005839	3.4.25.1 (Proteasome endopeptidase complex)	GL50581_1384_Proteasome subunit beta type 5 precursor	-0.672739	nd_thiscondition	GL50803_12949_Proteasome subunit beta type 5 precursor	nodata	nodata	IPR029055;IPR000243;IPR001353;IPR023333;	Nucleophile aminohydrolases, N-terminal;Peptidase T1A, proteasome beta-subunit;Proteasome, subunit alpha/beta;Proteasome B-type subunit	0	0	0	Mitochondrion	1		0	Mitochondrion	Soluble	0.0046	0.1653	0.0034	0.3915	0.0023	0.0038	0.1597	0.0004	0.0048	0.2643
SS50377_11158	EST48547.1	Hypothetical protein	-	-	-	0.384278	0.149319	0.808779	0.000528842	SS50377_11158	Hypothetical protein	N/A	N/A	noGene	noGene	noGene	noGene	noGene	noGene	n.a.	n.a.	0	0	0	Nucleus	1		0	Cytoplasm	Soluble	0.1668	0.352	0.0042	0.2792	0.006	0.0462	0.05	0.0516	0.0258	0.0182
SS50377_11159	EST48548.1	Hypothetical protein	-	-	-	-2.3129	7.01823e-12	-2.15134	1.15238e-10	SS50377_11159	Hypothetical protein	N/A	N/A	noGene	noGene	noGene	noGene	noGene	noGene	n.a.	n.a.	0	0	0	Cytoplasm	0.7	C:nucleus	0.3	Mitochondrion	Soluble	0.3502	0.1665	0.0335	0.3825	0.0044	0.0018	0.0407	0.0011	0.0065	0.0128
SS50377_11160	EST48549.1	Hypothetical protein	-	-	-	0.724797	0.0258157	-0.229832	0.522696	SS50377_11160	Hypothetical protein	N/A	N/A	noGene	noGene	noGene	noGene	noGene	noGene	n.a.	n.a.	0	0	0	Nucleus	1		0	Nucleus	Soluble	0.8267	0.1604	0.0005	0.0025	0.0023	0.0014	0.0001	0.0032	0.0015	0.0014
SS50377_11161	EST48550.1	Hypothetical protein	-	-	-	1.13475	0.00346584	1.9772	2.9002e-08	SS50377_11161	Hypothetical protein	N/A	N/A	noGene	noGene	noGene	noGene	noGene	noGene	n.a.	n.a.	0	0	0	Nucleus	1		0	Nucleus	Soluble	0.4944	0.4715	0.0001	0.0004	0.0038	0.0005	0	0.0272	0.002	0.0001
SS50377_11162	EST48551.1	Hypothetical protein	-	-	-	-0.451177	0.272172	-1.15605	0.00151423	SS50377_11162	Hypothetical protein	N/A	N/A	noGene	noGene	noGene	noGene	noGene	noGene	n.a.	n.a.	0	0	0	Nucleus	1		0	Cytoplasm	Soluble	0.3209	0.618	0.0001	0.0034	0.0015	0.0056	0.0009	0.032	0.0173	0.0003
SS50377_11163	EST48552.1	Hypothetical protein	-	-	-	0.267737	0.444429	0.0528818	0.888231	SS50377_11163	Hypothetical protein	N/A	N/A	noGene	noGene	noGene	noGene	noGene	noGene	n.a.	n.a.	0	0	0	Mitochondrion	1		0	Mitochondrion	Soluble	0.3375	0.1363	0.0115	0.5105	0.0004	0	0.0028	0.0001	0.0002	0.0008
SS50377_11164	EST48553.1	CYTH-like domain-containing protein	-	-	-	-1.00358	0.0177382	-1.54684	0.000100335	OG5_144891	CYTH-like domain-containing protein	N/A	N/A	GL50581_92_Hypothetical protein	nodata	nodata	GL50803_17583_Hypothetical protein	nodata	nodata	IPR033469;IPR023577;	CYTH-like domain superfamily;CYTH domain	0	0	0	Nucleus	1		0	Cytoplasm	Soluble	0.3547	0.5437	0.0038	0.0115	0.0041	0.0147	0.0048	0.01	0.0506	0.0021
SS50377_11165	EST48554.1	Hypothetical protein	-	-	-	-0.267015	0.777392	-0.5616	0.476638	SS50377_11165	Hypothetical protein	N/A	N/A	noGene	noGene	noGene	noGene	noGene	noGene	n.a.	n.a.	0	0	0	Cytoplasm	0.7	C:nucleus	0.3	Nucleus	Soluble	0.8074	0.1757	0.0006	0.0126	0.0005	0.0004	0	0.0003	0.0004	0.002
SS50377_11166	EST48555.1	hypothetical protein	-	-	-	-1.17847	3.96388e-09	-0.091781	0.710495	SS50377_11166	hypothetical protein	N/A	N/A	noGene	noGene	noGene	noGene	noGene	noGene	n.a.	n.a.	0	0	0	Nucleus	1		0	Nucleus	Soluble	0.8666	0.1239	0.0001	0.0041	0.0007	0.0006	0.0003	0.0027	0.0006	0.0004
SS50377_11167	EST48556.1	Thioredoxin domain-containing protein	Figure 2A	Table 1	Oxygen Stress	0.584467	0.038843	-0.839316	0.00153231	OG5_126843	Thioredoxin domain-containing protein	N/A	N/A	GL50581_862_Protein disulfide isomerase PDI2	nodata	nodata	GL50803_9413_Protein disulfide isomerase PDI2	nodata	nodata	IPR036249;IPR013766;	Thioredoxin-like superfamily;Thioredoxin domain	0	0	0	Cytoplasm	1		0	Cytoplasm	Soluble	0.2946	0.4098	0.0488	0.2002	0.0022	0.0081	0.0011	0.0075	0.026	0.0018
SS50377_11168	EST48557.1	Hypothetical protein	-	-	-	-0.109099	0.841094	-0.865352	0.0355114	SS50377_11168	Hypothetical protein	N/A	N/A	noGene	noGene	noGene	noGene	noGene	noGene	n.a.	n.a.	0	0	0	Cytoplasm	0.7	C:nucleus	0.3	Cytoplasm	Soluble	0.3975	0.4475	0.0028	0.0102	0.0018	0.0166	0.0003	0.0339	0.0891	0.0003
SS50377_11169	EST48558.1	Hypothetical protein	-	-	-	-0.102355	0.705086	-0.229522	0.311606	OG5_126560	Hypothetical protein	N/A	N/A	GL50581_1041_High cysteine non-variant cyst protein_nodata_nodata,GL50581_1287_High cysteine membrane protein Group 2_nodata_nodata,GL50581_3457_High cysteine protein_nodata_nodata,GL50581_3514_High cysteine membrane protein Group 1_nodata_nodata	Multientries	Multientries	GL50803_11309_High cysteine membrane protein Group 1_nd_0.965751,GL50803_113319_High cysteine membrane protein TMK-like_nodata_nodata,GL50803_113416_High cysteine membrane protein TMK-like_nodata_nodata,GL50803_114180_High cysteine membrane protein TMK-like_nodata_nodata,GL50803_40376_High cysteine non-variant cyst protein_nodata_nodata	Multientries	Multientries	n.a.	n.a.	0	0	0	Cytoplasm	0.7	C:nucleus	0.3	Golgi apparatus	Soluble	0.0918	0.1975	0.0003	0.017	0.05	0.0036	0.0016	0.5457	0.0924	0.0001
SS50377_11170	EST48559.1	Hypothetical protein	-	-	-	-0.50813	0.494328	-1.08296	0.0936418	SS50377_11170	Hypothetical protein	N/A	N/A	noGene	noGene	noGene	noGene	noGene	noGene	IPR011992;	EF-hand domain pair	0	0	0	Nucleus	1		0	Cytoplasm	Soluble	0.3032	0.4306	0.0582	0.1121	0.0022	0.0117	0.0082	0.0393	0.0321	0.0024
SS50377_11171	EST48560.1	Nucleolar protein NOP5	-	-	-	0.801486	0.00430991	-0.0445133	0.899938	OG5_127848	Nucleolar protein NOP5	N/A	N/A	GL50581_4466_Nucleolar protein NOP5	nodata	nodata	GL50803_10577_Nucleolar protein NOP5	nodata	nodata	IPR029012;IPR002687;IPR036070;IPR012976;	Helix hairpin bin domain superfamily;Nop domain;Nop domain superfamily;NOSIC	0	0	0	Cytoplasm	0.65	C:nucleus	0.35	Cytoplasm	Soluble	0.2222	0.4217	0.0209	0.1228	0.0304	0.0191	0.0856	0.0171	0.028	0.0323
SS50377_11172	EST48561.1	Hypothetical protein	-	-	-	-0.719959	0.170812	-1.39647	0.00377354	SS50377_11172	Hypothetical protein	N/A	N/A	noGene	noGene	noGene	noGene	noGene	noGene	n.a.	n.a.	0	0	0	Cytoplasm	0.7	C:nucleus	0.3	Nucleus	Soluble	0.3645	0.1646	0.0702	0.284	0.0102	0.0078	0.0213	0.0064	0.0688	0.0022
SS50377_11173	EST48562.1	Kinase, CAMK CAMKL	-	-	-	1.00275	0.00930053	0.633107	0.102464	OG5_128785	Kinase, CAMK CAMKL	N/A	N/A	noGene	noGene	noGene	noGene	noGene	noGene	IPR011009;IPR000719;IPR008271;	Protein kinase-like domain superfamily;Protein kinase domain;Serine/threonine-protein kinase, active site	0	0	0	Nucleus	1		0	Nucleus	Soluble	0.7476	0.2368	0.0002	0.0005	0.0061	0.0011	0.0001	0.0034	0.0015	0.0026
SS50377_11174	EST48563.1	LRR-RI domain-containing protein	-	-	-	0.222578	0.549353	1.40524	7.03044e-07	OG5_135162	LRR-RI domain-containing protein	N/A	N/A	GL50581_94_NOD3 protein, putative	nodata	nodata	GL50803_4165_NOD3 protein, putative	nodata	nodata	IPR001611;IPR032675;	Leucine-rich repeat;Leucine-rich repeat domain superfamily	0	0	0	Nucleus	1		0	Cytoplasm	Soluble	0.3371	0.5596	0.0002	0.0018	0.0065	0.0033	0.0004	0.0209	0.0695	0.0008
SS50377_11175	EST48564.1	hypothetical protein	-	-	-	-0.0178577	0.97561	-0.866849	0.028163	SS50377_11175	hypothetical protein	N/A	N/A	noGene	noGene	noGene	noGene	noGene	noGene	n.a.	n.a.	0	0	0	Mitochondrion	0.83	C:nucleus	0.17	Nucleus	Soluble	0.7693	0.1723	0.0005	0.026	0.0046	0.0051	0.0004	0.0167	0.0038	0.0012
SS50377_11176	EST48565.1	Hypothetical protein	-	-	-	0.618384	0.147926	1.03612	0.00708993	OG5_ssal|SS50377_11177	Hypothetical protein	N/A	N/A	noGene	noGene	noGene	noGene	noGene	noGene	n.a.	n.a.	0	TRANSMEM 7 30 Helical. {ECO:0000256|SAM:Phobius}.	0	Cell membrane	0.93	C:organelle membrane	0.44	Endoplasmic reticulum	Membrane	0.0248	0.0404	0.0326	0.031	0.2853	0.311	0.0163	0.1913	0.0515	0.0157
SS50377_11177	EST48566.1	Hypothetical protein	-	-	-	-0.229972	0.603357	0.160892	0.702401	OG5_ssal|SS50377_11177	Hypothetical protein	N/A	N/A	noGene	noGene	noGene	noGene	noGene	noGene	n.a.	n.a.	0	TRANSMEM 7 30 Helical. {ECO:0000256|SAM:Phobius}.	0	Organelle membrane	0.78	C:plasma membrane	0.76	Cell membrane	Membrane	0.0116	0.0132	0.0711	0.0429	0.3887	0.1677	0.0217	0.205	0.0678	0.0105
SS50377_11178	EST48567.1	Co-chaperone GrpE	-	-	-	0.564327	0.380328	-0.742339	0.232166	SS50377_11178	Co-chaperone GrpE	N/A	N/A	noGene	noGene	noGene	noGene	noGene	noGene	IPR000740;IPR009012;	GrpE nucleotide exchange factor;GrpE nucleotide exchange factor, head	0	0	0	Cytoplasm	0.7	C:nucleus	0.3	Cytoplasm	Soluble	0.3752	0.4393	0.0087	0.123	0.0028	0.0116	0.0064	0.0075	0.0188	0.0066
SS50377_11179	EST48568.1	Hypothetical protein	-	-	-	0.999133	0.00772388	0.804892	0.0286308	SS50377_11179	Hypothetical protein	N/A	N/A	noGene	noGene	noGene	noGene	noGene	noGene	n.a.	n.a.	0	0	0	Nucleus	1		0	Cytoplasm	Soluble	0.1665	0.5795	0.0004	0.001	0.0041	0.0219	0.0001	0.0546	0.1707	0.0011
SS50377_11180	EST48569.1	Hypothetical protein	-	-	-	0.333862	0.468471	1.22001	0.000873748	SS50377_11180	Hypothetical protein	N/A	N/A	noGene	noGene	noGene	noGene	noGene	noGene	n.a.	n.a.	0	0	0	Cell membrane	0.86	C:organelle membrane	0.42	Cytoplasm	Soluble	0.1344	0.6462	0	0.0009	0.0018	0.0377	0	0.1116	0.0673	0.0001
SS50377_11181	EST48570.1	Gamma tubulin	-	-	-	0.382089	0.168544	0.12628	0.676435	OG5_127652	Gamma tubulin	N/A	N/A	GL50581_3956_Gamma tubulin	nodata	nodata	GL50803_114218_Gamma tubulin	nodata	nodata	IPR002454;IPR008280;IPR000217;IPR018316;IPR037103;IPR036525;IPR023123;IPR003008;	Gamma tubulin;Tubulin/FtsZ, C-terminal;Tubulin;Tubulin/FtsZ, 2-layer sandwich domain;Tubulin/FtsZ, C-terminal domain superfamily;Tubulin/FtsZ, GTPase domain superfamily;Tubulin, C-terminal;Tubulin/FtsZ, GTPase domain	0	0	0	Cytoplasm	0.7	C:nucleus	0.3	Cytoplasm	Soluble	0.1204	0.7233	0.0024	0.0266	0.0055	0.0029	0.0034	0.0022	0.0072	0.1062
SS50377_11182	EST48571.1	hypothetical protein	-	-	-	-0.0360963	0.948553	0.177825	0.703258	OG5_181766	hypothetical protein	N/A	N/A	GL50581_3964_Hypothetical protein	nodata	nodata	GL50803_4188_Hypothetical protein	nodata	nodata	n.a.	n.a.	0	0	0	Nucleus	1		0	Mitochondrion	Soluble	0.2296	0.3214	0.008	0.4105	0.0017	0.0083	0.0013	0.0091	0.0081	0.0019
SS50377_11183	EST48572.1	TCP-1 chaperonin subunit eta	-	-	-	0.925233	5.09507e-05	-0.117963	0.671007	OG5_127782	TCP-1 chaperonin subunit eta	N/A	N/A	GL50581_2250_TCP-1 chaperonin subunit eta	nodata	nodata	GL50803_16124_TCP-1 chaperonin subunit eta	nodata	nodata	IPR012720;IPR017998;IPR002194;IPR002423;IPR027409;IPR027413;IPR027410;	T-complex protein 1, eta subunit;Chaperone tailless complex polypeptide 1 (TCP-1);Chaperonin TCP-1, conserved site;Chaperonin Cpn60/TCP-1 family;GroEL-like apical domain superfamily;GroEL-like equatorial domain superfamily;TCP-1-like chaperonin intermediate domain superfamily	0	0	SUBCELLULAR LOCATION: Cytoplasm {ECO:0000256|RuleBase:RU365042, ECO:0000256|SAAS:SAAS00901396}.	Cytoplasm	1		0	Cytoplasm	Soluble	0.2163	0.566	0.0051	0.0117	0.0595	0.0036	0.0139	0.0028	0.003	0.1182
SS50377_11184	EST48573.1	Hypothetical protein	-	-	-	-1.38648	0.086639	-0.480538	0.550043	SS50377_11184	Hypothetical protein	N/A	N/A	noGene	noGene	noGene	noGene	noGene	noGene	n.a.	n.a.	0	0	0	Mitochondrion	1	0	0	Mitochondrion	Soluble	0.0038	0.0226	0.0003	0.9715	0.0001	0.0004	0.0001	0.0002	0.0001	0.0009
SS50377_11185	EST48574.1	hypothetical protein	-	-	-	0.411328	0.08457	0.158716	0.532671	OG5_132827	hypothetical protein	N/A	N/A	GL50581_2090_Hypothetical protein	nodata	nodata	GL50803_8423_Hypothetical protein	nodata	nodata	IPR027710;IPR027012;	Enkurin domain-containing protein 1;Enkurin domain	0	0	0	Nucleus	1		0	Nucleus	Soluble	0.5432	0.394	0.0005	0.011	0.0138	0.0028	0.008	0.02	0.006	0.0006
SS50377_11186	EST48575.1	hypothetical protein	-	-	-	-0.290742	0.624516	-1.29549	0.00937454	OG5_202672	hypothetical protein	N/A	N/A	GL50581_4170_Hypothetical protein	nodata	nodata	GL50803_11771_Hypothetical protein	nodata	nodata	n.a.	n.a.	0	0	0	Cytoplasm	0.7	C:nucleus	0.3	Cytoplasm	Soluble	0.1125	0.5831	0.0055	0.0031	0.0013	0.0242	0.0039	0.0329	0.2297	0.0039
SS50377_11187	EST48576.1	Hypothetical protein	-	-	-	-0.381446	0.375766	-0.882789	0.0183823	SS50377_11187	Hypothetical protein	N/A	N/A	noGene	noGene	noGene	noGene	noGene	noGene	n.a.	n.a.	0	0	0	Mitochondrion	1		0	Nucleus	Soluble	0.4499	0.3616	0.006	0.1522	0.003	0.0025	0.0103	0.0042	0.0057	0.0045
SS50377_11188	EST48577.1	Myb-like DNA-binding domain-containing protein	-	-	-	-0.379951	0.249507	-0.171302	0.601413	OG5_163359	Myb-like DNA-binding domain-containing protein	N/A	N/A	GL50581_4209_Myb 1-like protein	nodata	nodata	GL50803_5347_Myb 1-like protein	nodata	nodata	IPR009057;IPR017877;IPR015495;IPR017930;IPR001005;	Homeobox-like domain superfamily;Myb-like domain;Myb-like transcription factor;Myb domain;SANT/Myb domain	0	0	SUBCELLULAR LOCATION: Nucleus {ECO:0000256|SAAS:SAAS01085420}.	Nucleus	1		0	Nucleus	Soluble	0.5043	0.4053	0.0061	0.01	0.0236	0.0057	0	0.0282	0.013	0.0038
SS50377_11189	EST48578.1	Transmembrane domain-containing protein	-	-	-	-1.3582	0.00160387	-1.39352	0.000580166	SS50377_11189	Transmembrane domain-containing protein	N/A	N/A	noGene	noGene	noGene	noGene	noGene	noGene	n.a.	n.a.	0	TRANSMEM 6 25 Helical. {ECO:0000256|SAM:Phobius}.; TRANSMEM 37 54 Helical. {ECO:0000256|SAM:Phobius}.; TRANSMEM 60 77 Helical. {ECO:0000256|SAM:Phobius}.	0	Endomembrane system	0.91	C:plasma membrane	0.45	Endoplasmic reticulum	Membrane	0	0	0	0.0012	0.0021	0.9399	0	0.0558	0.0008	0.0001
SS50377_11190	EST48579.1	Cysteine-rich membrane protein 2	-	-	-	0.466274	0.212687	0.421905	0.239236	OG5_ssal|SS50377_11190	Cysteine-rich membrane protein 2	N/A	N/A	noGene	noGene	noGene	noGene	noGene	noGene	n.a.	n.a.	0	TRANSMEM 101 125 Helical. {ECO:0000256|SAM:Phobius}.	0	Cytoplasm	0.7	C:nucleus	0.3	Cell membrane	Membrane	0.0044	0.0008	0.0123	0.0213	0.8657	0.011	0.0003	0.0339	0.0501	0.0002
SS50377_11191	EST48580.1	Leucine-rich repeat protein	-	-	-	0.103803	0.74265	-0.046606	0.880359	OG5_131439	Leucine-rich repeat protein	N/A	N/A	GL50581_3398_Leucine-rich repeat protein	nodata	nodata	GL50803_9618_Leucine-rich repeat protein	nodata	nodata	IPR001611;IPR003591;IPR032675;	Leucine-rich repeat;Leucine-rich repeat, typical subtype;Leucine-rich repeat domain superfamily	0	0	0	Nucleus	1		0	Cytoplasm	Soluble	0.1821	0.52	0.0031	0.0593	0.0502	0.0241	0.0078	0.0885	0.0505	0.0146
SS50377_11192	EST48581.1	Pecanex and transmembrane domain-containing protein	-	-	-	0.0920777	0.797882	0.786128	0.00246351	OG5_202295	Pecanex and transmembrane domain-containing protein	GO:0016021	N/A	GL50581_3477_Hypothetical protein	nodata	nodata	GL50803_25205_Hypothetical protein	nodata	nodata	IPR039797;IPR007735;	Protein Pecanex;Pecanex, C-terminal	0	TRANSMEM 39 56 Helical. {ECO:0000256|SAM:Phobius}.; TRANSMEM 62 83 Helical. {ECO:0000256|SAM:Phobius}.; TRANSMEM 177 199 Helical. {ECO:0000256|SAM:Phobius}.; TRANSMEM 205 225 Helical. {ECO:0000256|SAM:Phobius}.; TRANSMEM 237 262 Helical. {ECO:0000256|SAM:Phobius}.; TRANSMEM 274 297 Helical. {ECO:0000256|SAM:Phobius}.; TRANSMEM 318 338 Helical. {ECO:0000256|SAM:Phobius}.; TRANSMEM 350 371 Helical.…	0	Endomembrane system	0.78	C:plasma membrane	0.64	Lysosome/Vacuole	Membrane	0.0003	0.0001	0	0.0007	0.3009	0.0617	0	0.0589	0.5773	0.0001
SS50377_11193	EST48582.1	Hypothetical protein	-	-	-	-0.32654	0.20518	0.155439	0.545906	SS50377_11193	Hypothetical protein	N/A	N/A	noGene	noGene	noGene	noGene	noGene	noGene	n.a.	n.a.	0	TRANSMEM 61 86 Helical. {ECO:0000256|SAM:Phobius}.	0	Cytoplasm	0.7	C:nucleus	0.3	Cell membrane	Membrane	0.0037	0.001	0.0003	0.0026	0.674	0.1485	0.0001	0.0707	0.098	0.0011
SS50377_11194	EST48583.1	Hypothetical protein	-	-	-	1.39227	0.0700764	1.35896	0.0618491	SS50377_11194	Hypothetical protein	N/A	N/A	noGene	noGene	noGene	noGene	noGene	noGene	n.a.	n.a.	0	0	0	Cytoplasm	0.7	C:nucleus	0.3	Nucleus	Soluble	0.4741	0.427	0.0005	0.0099	0.0015	0.0059	0.0001	0.0515	0.0294	0.0002
SS50377_11195	EST48584.1	Hypothetical protein	-	-	-	0.0469081	0.934879	1.07692	0.0050585	SS50377_11195	Hypothetical protein	N/A	N/A	noGene	noGene	noGene	noGene	noGene	noGene	n.a.	n.a.	0	0	0	Nucleus	1		0	Cytoplasm	Soluble	0.402	0.5089	0.0015	0.0121	0.0069	0.0065	0.001	0.0142	0.0453	0.0015
SS50377_11196	EST48585.1	Hypothetical protein	-	-	-	0.175382	0.458671	-0.161724	0.470623	SS50377_11196	Hypothetical protein	N/A	N/A	noGene	noGene	noGene	noGene	noGene	noGene	n.a.	n.a.	0	0	0	Cytoplasm	0.7	C:nucleus	0.3	Mitochondrion	Soluble	0.098	0.2049	0.1063	0.4023	0.0079	0.048	0.0512	0.0145	0.0591	0.0077
SS50377_11197	EST48586.1	Hypothetical protein	-	-	-	-0.46655	0.521717	-0.486329	0.460128	SS50377_11197	Hypothetical protein	N/A	N/A	noGene	noGene	noGene	noGene	noGene	noGene	n.a.	n.a.	0	0	0	Nucleus	1		0	Nucleus	Soluble	0.7133	0.2286	0.0024	0.0255	0.0058	0.002	0.0002	0.0119	0.0099	0.0004
SS50377_11198	EST48587.1	Hypothetical protein	-	-	-	0.198325	0.680862	-0.340069	0.418965	OG5_129932	Hypothetical protein	N/A	N/A	noGene	noGene	noGene	noGene	noGene	noGene	n.a.	n.a.	0	0	0	Nucleus	1		0	Cytoplasm	Soluble	0.2536	0.6105	0.0001	0.0345	0.0035	0.0074	0.0008	0.0734	0.0154	0.001
SS50377_11199	EST48588.1	Ribosomal protein L29e	-	-	-	-0.846073	0.0114017	-1.50313	1.24616e-06	OG5_127199	Ribosomal protein L29e	GO:0005840	N/A	GL50581_1323_Ripening regulated protein DDTFR19	-0.910333	-0.677653	GL50803_14457_Ripening regulated protein DDTFR19	nodata	nodata	IPR002673;	Ribosomal protein L29e	0	0	0	Cytoplasm	0.7	C:nucleus	0.3	Cytoplasm	Soluble	0.4031	0.5582	0.0039	0.0346	0.0002	0	0	0	0	0
SS50377_11200	EST48589.1	Dynein light chain	-	-	-	1.03418	0.141635	-0.204287	0.79868	OG5_127498	Dynein light chain	GO:0005875	N/A	GL50581_2834_Dynein light chain	nd_thiscondition	-0.830803	GL50803_9848_Dynein light chain	nodata	nodata	IPR037177;IPR001372;	Dynein light chain superfamily;Dynein light chain, type 1/2	0	0	SUBCELLULAR LOCATION: Cytoplasm, cytoskeleton {ECO:0000256|RuleBase:RU365010}.	Cytoplasm	0.7	C:nucleus	0.3	Cytoplasm	Soluble	0.2348	0.492	0.0129	0.182	0.0065	0.0111	0.018	0.0082	0.0292	0.0054
[truncated: 6,883 more rows]

## Sheet: TOP_UP_100_OXY
Locus Tag	NCBI accesion	GiardiaDB annotation	Figure	Table	Pathway	OXY_log2FoldChange	OXY_padj	NAO_log2FoldChange	NAO_padj
[truncated: 100 more rows]

## Sheet: TOP_UP_100_NAO
Locus Tag	NCBI accesion	GiardiaDB annotation	Figure	Table	Pathway	OXY_log2FoldChange	OXY_padj	NAO_log2FoldChange	NAO_padj
[truncated: 100 more rows]

[truncated: 12 more sheets: TOP_DOWN_100_OXY, TOP_DOWN_100_NAO, OXYGEN_STRESS, MRO_PROTEINS, FeS_CLUSTER, PROTEASES, MICROBIAL_INTERACTIONS, CYSTEINE_SELENOCYSTEIN, CRMPs, CAROTENOID_LINKED, CAROTENOID_NOT_LINKED, qPCR_PRIMERS]
