# Supplementary material for: Oxygen induces the expression of invasion and stress response genes in the anaerobic salmon parasite Spironucleus salmonicida
Source: BMC Biol. 2019 Mar 1;17:19. doi: 10.1186/s12915-019-0634-8 (PMC6397501; doi:10.1186/s12915-019-0634-8)
Supplement: Supplementary file 3 — Bioinformatic summary of protein domain architecture, predicted transmembrane domains and subcellular localization for the three sets of hypothetical proteins reported in Additional file 2: Figure S1. (XLSX 923 kb) [file 12915_2019_634_MOESM3_ESM.xlsx]

## Sheet: CONTENTS
WORKSHEET	DESCRIPTION
Conserved_hypos_IPRlist	Interpro (IPR) domain, transmembrane and signal predictions were retrieved from Uniprot. This "Conserved hypothetical protein" set includes proteins that are homologous to other hypothetical proteins reported in Xu et al. (2014) and summarized in Figure S1B. *Note: The gene lists used here were manually currated by Xu et al. (2014), however Giardia intestinalis gene assignment was retrieved from …
Conserved_hypos_IPRsummary	Summary of IPR domains, transmembrane domains and signal predictions found in the Conserved hypothetical proteins set. If the same IPR domain was assigned to the same protein, these were counted as one assignment.
Giint_Spsal_hypos_IPRlist	Interpro (IPR) domain, transmembrane and signal predictions were retrieved from Uniprot. This "G. intestinalis and S. salmonicida hypothetical proteins" set is a subset of the Conserved hypothetical proteins that only have homologues in S. salmonicida and G. intestinalis reported in Xu et al. (2014) and summarized in Figure S1C. *Note: The gene lists used here were manually currated by Xu et al. …
Giint_Spsal_hypos_IPRsummary	Summary of IPR domains, transmembrane domains and signal predictions in the G. Intestinalis and S. Salmonicida hypothetical proteins set. If the same IPR domain was assigned to the same protein, these were counted as one assignment
Unique_hypos_IPRlist	Interpro (IPR) domain, transmembrane and signal predictions were retrieved from Uniprot. This "Unique hypothetical proteins" set represents S. salmonicida proteins that are not homologous to any other proteins in available databases reported in Xu et al. (2014) and summarized in Figure S1D. *Note: The gene lists used here were manually currated by Xu et al. (2014), however Giardia intestinalis ge…
Unique_hypos_IPRsummary	Summary of IPR domains, transmembrane domains and signal predictions in the Unique hypothetical proteins set. If the same IPR domain was assigned to the same protein, these were counted as one assignment

## Sheet: Unique_hypos_IPRlist
Locus Tag	IPR accession	IPR description	OXY log2(FoldChange)	OXY padj	NAO log2(FoldChange)	NAO padj	Signal peptide	Transmembrane	Subcellular location (UniProt)	BUSCA localization (first)	BUSCA score (first)	BUSCA localization (alternative)	BUSCA score (alternative)	DeepLoc Localization	Type	Giardia intestinalis* GS locus tag	Giardia intestinalis* GS Oxygen log2(FoldChange)	Giardia instestinalis* WB locus tag	Giardia instestinalis* WB Oxygen log2(FoldChange)
SS50377_10008	n.a.	n.a.	-0.187092	0.707346	0.0355716	0.941114	0	TRANSMEM 111 132 Helical. {ECO:0000256|SAM:Phobius}.	0	Cytoplasm	0.7	C:nucleus	0.3	Endoplasmic reticulum	Membrane	noGene	noGene	noGene	noGene
SS50377_10019	n.a.	n.a.	0.577746	0.104514	0.655756	0.050124	0	TRANSMEM 466 491 Helical. {ECO:0000256|SAM:Phobius}.	0	Cell membrane	0.84	C:endomembrane system	0.8	Cell membrane	Membrane	noGene	noGene	noGene	noGene
SS50377_10037	n.a.	n.a.	-0.945045	0.000921643	-1.15994	2.0048e-05	0	0	0	Cytoplasm	0.7	C:nucleus	0.3	Nucleus	Soluble	noGene	noGene	noGene	noGene
SS50377_10040	n.a.	n.a.	0.545814	0.17547	0.419307	0.287914	0	TRANSMEM 21 40 Helical. {ECO:0000256|SAM:Phobius}.	0	Mitochondrion	0.98		0	Mitochondrion	Membrane	noGene	noGene	noGene	noGene
SS50377_10041	n.a.	n.a.	-0.210691	0.528347	-0.522028	0.0640606	0	0	0	Cytoplasm	0.7	C:nucleus	0.3	Mitochondrion	Soluble	noGene	noGene	noGene	noGene
SS50377_10042	n.a.	n.a.	0.134531	0.657894	-0.356732	0.158259	0	0	0	Nucleus	1		0	Mitochondrion	Soluble	noGene	noGene	noGene	noGene
SS50377_10046	n.a.	n.a.	1.82908	0.000182223	1.54459	0.00136189	0	0	0	Cytoplasm	0.7	C:nucleus	0.3	Cytoplasm	Soluble	noGene	noGene	noGene	noGene
SS50377_10052	IPR009057	Homeobox-like domain superfamily	0.233652	0.636721	-0.00217377	0.998096	0	0	0	Cytoplasm	0.7	C:nucleus	0.3	Mitochondrion	Soluble	noGene	noGene	noGene	noGene
SS50377_10053	n.a.	n.a.	-0.624444	0.243041	1.13788	0.0161308	0	0	0	extracellular space	1		0	Extracellular	Soluble	noGene	noGene	noGene	noGene
SS50377_10054	n.a.	n.a.	-1.43625	0.0010075	-0.643268	0.157554	0	0	0	extracellular space	1		0	Extracellular	Soluble	noGene	noGene	noGene	noGene
SS50377_10055	n.a.	n.a.	-0.0354345	0.956471	1.15305	0.00678071	0	TRANSMEM 44 65 Helical. {ECO:0000256|SAM:Phobius}.	0	Cytoplasm	0.7	C:nucleus	0.3	Cell membrane	Membrane	noGene	noGene	noGene	noGene
SS50377_10056	n.a.	n.a.	0.0818303	0.867204	1.67391	3.10783e-07	0	TRANSMEM 35 57 Helical. {ECO:0000256|SAM:Phobius}.	0	Mitochondrion	1		0	Endoplasmic reticulum	Membrane	noGene	noGene	noGene	noGene
SS50377_10061	n.a.	n.a.	0.768007	0.0450871	-1.24518	0.0020102	0	0	0	Cytoplasm	0.7	C:nucleus	0.3	Nucleus	Soluble	noGene	noGene	noGene	noGene
SS50377_10068	n.a.	n.a.	0.28519	0.603131	0.309336	0.533139	SIGNAL 1 21 {ECO:0000256|SAM:SignalP}.	TRANSMEM 70 90 Helical. {ECO:0000256|SAM:Phobius}.	0	Cytoplasm	0.7	C:nucleus	0.3	Endoplasmic reticulum	Membrane	noGene	noGene	noGene	noGene
SS50377_10073	n.a.	n.a.	0.571246	0.0881001	1.24672	2.92853e-05	0	TRANSMEM 28 47 Helical. {ECO:0000256|SAM:Phobius}.	0	Cell membrane	0.72		0	Cytoplasm	Soluble	noGene	noGene	noGene	noGene
SS50377_10075	n.a.	n.a.	0.639232	0.473257	2.0344	0.00380205	0	TRANSMEM 493 518 Helical. {ECO:0000256|SAM:Phobius}.	0	Endomembrane system	0.92	C:plasma membrane	0.62	Endoplasmic reticulum	Membrane	noGene	noGene	noGene	noGene
SS50377_10077	n.a.	n.a.	-1.11591	0.000208943	-0.167188	0.638448	0	0	0	Cytoplasm	1		0	Cytoplasm	Soluble	noGene	noGene	noGene	noGene
SS50377_10078	n.a.	n.a.	-0.596872	0.0326163	-0.750976	0.00435657	SIGNAL 1 24 {ECO:0000256|SAM:SignalP}.	0	0	extracellular space	0.98		0	Extracellular	Soluble	noGene	noGene	noGene	noGene
SS50377_10080	n.a.	n.a.	-0.460677	0.355976	0.867261	0.0265277	0	0	0	Mitochondrion	1		0	Mitochondrion	Soluble	noGene	noGene	noGene	noGene
SS50377_10084	n.a.	n.a.	-0.253264	0.825222	0.581342	0.554096	0	0	0	Cytoplasm	0.7	C:nucleus	0.3	Extracellular	Soluble	noGene	noGene	noGene	noGene
SS50377_10090	n.a.	n.a.	0.050954	0.912489	-0.811814	0.0171798	0	0	0	Cytoplasm	0.7	C:nucleus	0.3	Nucleus	Soluble	noGene	noGene	noGene	noGene
SS50377_10094	n.a.	n.a.	0.1485	0.615195	-0.138037	0.619168	0	0	0	Nucleus	1		0	Nucleus	Soluble	noGene	noGene	noGene	noGene
SS50377_10095	n.a.	n.a.	-1.17685	0.132591	-0.659334	0.407171	0	0	0	extracellular space	0.7	C:mitochondrion	0.3	Mitochondrion	Soluble	noGene	noGene	noGene	noGene
SS50377_10096	n.a.	n.a.	-1.15371	0.000451253	-0.378897	0.28218	0	0	0	Nucleus	1		0	Nucleus	Soluble	noGene	noGene	noGene	noGene
SS50377_10097	n.a.	n.a.	1.01695	1.05642e-09	-0.441241	0.0118947	0	0	0	Cytoplasm	0.7	C:nucleus	0.3	Cytoplasm	Soluble	noGene	noGene	noGene	noGene
SS50377_10099	n.a.	n.a.	0.0381843	0.89811	0.451755	0.0375464	0	0	0	Nucleus	1		0	Nucleus	Soluble	noGene	noGene	noGene	noGene
SS50377_10101	n.a.	n.a.	0.82416	0.000505326	-0.101023	0.725574	0	0	0	Cytoplasm	0.7	C:nucleus	0.3	Nucleus	Soluble	noGene	noGene	noGene	noGene
SS50377_10102	n.a.	n.a.	0.811808	0.146424	0.511578	0.359383	0	0	0	Nucleus	1		0	Mitochondrion	Soluble	noGene	noGene	noGene	noGene
SS50377_10106	n.a.	n.a.	2.21421	1.02401e-05	1.12023	0.0324234	0	0	0	Cytoplasm	0.7	C:nucleus	0.3	Mitochondrion	Membrane	noGene	noGene	noGene	noGene
SS50377_10107	n.a.	n.a.	0.341502	0.72739	1.2342	0.0964121	0	0	0	Nucleus	1		0	Nucleus	Soluble	noGene	noGene	noGene	noGene
SS50377_10113	n.a.	n.a.	0.523736	0.533545	1.5433	0.0189079	0	0	0	Mitochondrion	1		0	Plastid	Soluble	noGene	noGene	noGene	noGene
SS50377_10115	n.a.	n.a.	-0.271343	0.415475	1.68604	2.82517e-11	0	TRANSMEM 504 528 Helical. {ECO:0000256|SAM:Phobius}.	0	Endomembrane system	0.87	C:plasma membrane	0.45	Cell membrane	Membrane	noGene	noGene	noGene	noGene
SS50377_10117	n.a.	n.a.	0.221977	0.843798	-0.139738	0.896247	0	0	0	Cytoplasm	0.7	C:nucleus	0.3	Nucleus	Soluble	noGene	noGene	noGene	noGene
SS50377_10118	n.a.	n.a.	-0.115313	0.921418	1.79345	0.0279611	0	0	0	Nucleus	1		0	Nucleus	Soluble	noGene	noGene	noGene	noGene
SS50377_10120	n.a.	n.a.	-0.90211	0.000128629	-0.71351	0.00159839	0	0	0	Cytoplasm	0.7	C:nucleus	0.3	Mitochondrion	Soluble	noGene	noGene	noGene	noGene
SS50377_10121	n.a.	n.a.	0.538017	0.0207484	-0.572768	0.0119334	0	0	0	Mitochondrion	1		0	Mitochondrion	Membrane	noGene	noGene	noGene	noGene
SS50377_10122	n.a.	n.a.	1.41429	0.00171908	0.0759417	0.896247	0	0	0	Nucleus	1		0	Cytoplasm	Soluble	noGene	noGene	noGene	noGene
SS50377_10123	n.a.	n.a.	-0.388557	0.597003	-0.232118	0.738578	0	0	0	Cytoplasm	0.7	C:nucleus	0.3	Nucleus	Soluble	noGene	noGene	noGene	noGene
SS50377_10124	n.a.	n.a.	2.18591	2.36937e-08	0.790413	0.062347	0	0	0	Nucleus	1		0	Cell membrane	Membrane	noGene	noGene	noGene	noGene
SS50377_10125	n.a.	n.a.	-0.76908	0.00206921	-0.233507	0.386386	0	0	0	Cytoplasm	0.7	C:nucleus	0.3	Cytoplasm	Soluble	noGene	noGene	noGene	noGene
SS50377_10126	n.a.	n.a.	0.0299985	0.949743	0.671535	0.0507442	0	0	0	Nucleus	1		0	Mitochondrion	Soluble	noGene	noGene	noGene	noGene
SS50377_ja029	n.a.	n.a.	0.372466	0.416229	1.93244	3.01141e-08	0	0	0	Cytoplasm	0.7	C:nucleus	0.3	Mitochondrion	Soluble	noGene	noGene	noGene	noGene
SS50377_10128	n.a.	n.a.	-0.0640487	0.955523	1.45159	0.0614444	0	0	0	Nucleus	1		0	Cytoplasm	Soluble	noGene	noGene	noGene	noGene
SS50377_10131	n.a.	n.a.	-0.0831087	0.863271	0.654094	0.0694364	0	TRANSMEM 504 528 Helical. {ECO:0000256|SAM:Phobius}.	0	Endomembrane system	0.87	C:plasma membrane	0.52	Cell membrane	Membrane	noGene	noGene	noGene	noGene
SS50377_10132	n.a.	n.a.	-0.543969	0.088413	-0.167377	0.632301	0	TRANSMEM 500 528 Helical. {ECO:0000256|SAM:Phobius}.	0	Endomembrane system	0.88	C:plasma membrane	0.49	Cell membrane	Membrane	noGene	noGene	noGene	noGene
SS50377_10133	n.a.	n.a.	-0.415101	0.651255	1.18465	0.0855125	0	0	0	Cytoplasm	0.7	C:nucleus	0.3	Cytoplasm	Soluble	noGene	noGene	noGene	noGene
SS50377_10135	n.a.	n.a.	1.60567	0.0280815	2.70683	2.66325e-05	0	TRANSMEM 451 476 Helical. {ECO:0000256|SAM:Phobius}.	0	Cell membrane	0.84	C:endomembrane system	0.77	Endoplasmic reticulum	Membrane	noGene	noGene	noGene	noGene
SS50377_10137	n.a.	n.a.	-0.573929	0.0604258	-0.411792	0.167586	0	0	0	Nucleus	1		0	Lysosome/Vacuole	Soluble	noGene	noGene	noGene	noGene
SS50377_10138	n.a.	n.a.	-0.0421674	0.894199	-0.0380413	0.897658	0	0	0	Mitochondrion	1		0	Cytoplasm	Soluble	noGene	noGene	noGene	noGene
SS50377_10141	n.a.	n.a.	2.24138	7.7282e-06	2.02356	4.07389e-05	0	0	0	Nucleus	1		0	Mitochondrion	Soluble	noGene	noGene	noGene	noGene
SS50377_10142	n.a.	n.a.	-0.547137	0.298903	-0.764356	0.106004	0	0	0	Mitochondrion	1		0	Cytoplasm	Soluble	noGene	noGene	noGene	noGene
SS50377_10146	n.a.	n.a.	-1.34813	0.000100776	-1.23379	0.000260979	0	0	0	Nucleus	1		0	Cytoplasm	Soluble	noGene	noGene	noGene	noGene
SS50377_10147	n.a.	n.a.	1.54326	8.20432e-05	1.54169	4.8517e-05	0	0	0	Cytoplasm	0.7	C:nucleus	0.3	Cytoplasm	Soluble	noGene	noGene	noGene	noGene
SS50377_10157	n.a.	n.a.	0.959034	0.0852965	-0.944691	0.10053	0	0	0	Cytoplasm	0.7	C:nucleus	0.3	Nucleus	Soluble	noGene	noGene	noGene	noGene
SS50377_10160	n.a.	n.a.	0.279306	0.800868	3.13662	2.63446e-05	0	0	0	Cytoplasm	0.7	C:nucleus	0.3	Cell membrane	Membrane	noGene	noGene	noGene	noGene
SS50377_10162	n.a.	n.a.	1.35668	1.97776e-05	1.53391	5.41258e-07	0	TRANSMEM 593 619 Helical. {ECO:0000256|SAM:Phobius}.	0	Mitochondrion	1		0	Cell membrane	Membrane	noGene	noGene	noGene	noGene
SS50377_10168	n.a.	n.a.	-0.192613	0.537394	-0.250428	0.368318	0	0	0	Nucleus	1		0	Cytoplasm	Soluble	noGene	noGene	noGene	noGene
SS50377_10170	n.a.	n.a.	-1.31463	4.72887e-05	-1.39541	9.31435e-06	0	0	0	Cytoplasm	0.7	C:nucleus	0.3	Cytoplasm	Soluble	noGene	noGene	noGene	noGene
SS50377_10171	n.a.	n.a.	0.188697	0.639299	1.25242	4.73226e-05	0	0	0	Cytoplasm	0.7	C:nucleus	0.3	Nucleus	Soluble	noGene	noGene	noGene	noGene
SS50377_10174	n.a.	n.a.	0.337148	0.336745	0.572091	0.0658236	0	0	0	Mitochondrion	0.94		0	Nucleus	Soluble	noGene	noGene	noGene	noGene
SS50377_10175	n.a.	n.a.	-0.522038	0.30536	0.607069	0.197455	SIGNAL 1 16 {ECO:0000256|SAM:SignalP}.	0	0	extracellular space	0.99		0	Extracellular	Soluble	noGene	noGene	noGene	noGene
SS50377_10177	n.a.	n.a.	-0.61097	0.292206	1.01775	0.0349535	0	0	0	Cytoplasm	0.7	C:nucleus	0.3	Nucleus	Soluble	noGene	noGene	noGene	noGene
SS50377_10183	n.a.	n.a.	0.81723	0.00148649	1.80898	5.00463e-15	0	0	0	Cytoplasm	0.7	C:nucleus	0.3	Cytoplasm	Soluble	noGene	noGene	noGene	noGene
SS50377_10184	n.a.	n.a.	-0.0650614	0.867326	0.628042	0.0267466	0	0	0	Nucleus	1	0	0	Golgi apparatus	Soluble	noGene	noGene	noGene	noGene
SS50377_10185	IPR000727	Target SNARE coiled-coil homology domain	-0.494704	0.0185919	-1.25255	7.52955e-11	0	TRANSMEM 74 92 Helical. {ECO:0000256|SAM:Phobius}.	0	Nucleus	1		0	Endoplasmic reticulum	Membrane	noGene	noGene	noGene	noGene
SS50377_10186	n.a.	n.a.	0.144723	0.80127	-0.268163	0.58817	0	0	0	Nucleus	1		0	Cytoplasm	Soluble	noGene	noGene	noGene	noGene
SS50377_10187	n.a.	n.a.	0.540538	0.151561	0.207279	0.60582	0	0	0	Cytoplasm	0.7	C:nucleus	0.3	Nucleus	Soluble	noGene	noGene	noGene	noGene
SS50377_10190	IPR027417	P-loop containing nucleoside triphosphate hydrolase	0.294143	0.355816	-0.650538	0.019599	0	0	0	Mitochondrion	1		0	Cytoplasm	Soluble	noGene	noGene	noGene	noGene
SS50377_10192	n.a.	n.a.	-1.3417	0.0268765	-0.736793	0.189652	0	0	0	Cytoplasm	0.7	C:nucleus	0.3	Nucleus	Soluble	GL50581_1041_High cysteine non-variant cyst protein_nodata_nodata,GL50581_1287_High cysteine membrane protein Group 2_nodata_nodata,GL50581_3457_High cysteine protein_nodata_nodata,GL50581_3514_High cysteine membrane protein Group 1_nodata_nodata	Multientries	GL50803_11309_High cysteine membrane protein Group 1_nd_0.965751,GL50803_113319_High cysteine membrane protein TMK-like_nodata_nodata,GL50803_113416_High cysteine membrane protein TMK-like_nodata_nodata,GL50803_114180_High cysteine membrane protein TMK-like_nodata_nodata,GL50803_40376_High cysteine non-variant cyst protein_nodata_nodata	GL50803_11309_High cysteine membrane protein Group 1_nd_0.965751,GL50803_113319_High cysteine membrane protein TMK-like_nodata_nodata,GL50803_113416_High cysteine membrane protein TMK-like_nodata_nodata,GL50803_114180_High cysteine membrane protein TMK-like_nodata_nodata,GL50803_40376_High cysteine non-variant cyst protein_nodata_nodata
SS50377_10193	n.a.	n.a.	-0.583095	0.0726252	0.0809982	0.823198	0	0	0	Cytoplasm	0.7	C:nucleus	0.3	Mitochondrion	Soluble	noGene	noGene	noGene	noGene
SS50377_10198	n.a.	n.a.	2.33345	5.19256e-13	-0.266262	0.49546	0	0	0	Cytoplasm	0.7	C:nucleus	0.3	Cytoplasm	Soluble	noGene	noGene	noGene	noGene
SS50377_10204	n.a.	n.a.	-0.279534	0.44415	-0.850186	0.00577534	0	TRANSMEM 156 174 Helical. {ECO:0000256|SAM:Phobius}.	0	Endomembrane system	0.95	C:plasma membrane	0.16	Golgi apparatus	Membrane	noGene	noGene	noGene	noGene
SS50377_10206	n.a.	n.a.	0.321728	0.312541	-0.973675	0.000694533	0	TRANSMEM 211 230 Helical. {ECO:0000256|SAM:Phobius}.	0	Endomembrane system	0.9	C:plasma membrane	0.62	Golgi apparatus	Membrane	noGene	noGene	noGene	noGene
SS50377_10212	n.a.	n.a.	0.0509276	0.89867	-0.570065	0.0572884	0	0	0	Cytoplasm	0.7	C:nucleus	0.3	Cytoplasm	Soluble	noGene	noGene	noGene	noGene
SS50377_10214	n.a.	n.a.	-0.434112	0.609464	0.206569	0.797047	0	0	0	Nucleus	1		0	Cytoplasm	Soluble	noGene	noGene	noGene	noGene
SS50377_10217	n.a.	n.a.	1.59412	4.54311e-05	0.228118	0.639284	0	0	0	Nucleus	1		0	Nucleus	Soluble	noGene	noGene	noGene	noGene
SS50377_10218	IPR025602	BCP1 family	-0.750302	0.0602725	-1.46445	7.47625e-05	0	0	0	Nucleus	1		0	Cytoplasm	Soluble	GL50581_2706_Hypothetical protein	nodata	GL50803_10846_hypothetical protein	GL50803_10846_hypothetical protein
SS50377_10219	n.a.	n.a.	0.719636	0.0737652	1.94659	5.3745e-09	0	0	0	Nucleus	1		0	Cytoplasm	Soluble	noGene	noGene	noGene	noGene
SS50377_10221	n.a.	n.a.	-0.293475	0.368587	-0.180539	0.56565	0	0	0	Nucleus	1		0	Cytoplasm	Soluble	noGene	noGene	noGene	noGene
SS50377_10223	n.a.	n.a.	-0.751186	0.279633	-1.18932	0.0583948	0	TRANSMEM 111 132 Helical. {ECO:0000256|SAM:Phobius}.	0	Endomembrane system	0.98		0	Endoplasmic reticulum	Membrane	noGene	noGene	noGene	noGene
SS50377_10224	n.a.	n.a.	-0.343086	0.321552	-1.39414	3.18734e-06	0	0	0	Mitochondrion	1		0	Cytoplasm	Soluble	noGene	noGene	noGene	noGene
SS50377_10226	n.a.	n.a.	0.0541778	0.938517	-0.33309	0.56598	0	0	0	Nucleus	1		0	Nucleus	Soluble	noGene	noGene	noGene	noGene
SS50377_10227	n.a.	n.a.	0.0873318	0.823209	-0.543485	0.0660886	0	TRANSMEM 162 182 Helical. {ECO:0000256|SAM:Phobius}.	0	Cytoplasm	0.7	C:nucleus	0.3	Endoplasmic reticulum	Membrane	noGene	noGene	noGene	noGene
SS50377_10231	n.a.	n.a.	1.11258	0.00125137	0.165604	0.68792	0	0	0	Cytoplasm	0.7	C:nucleus	0.3	Nucleus	Soluble	noGene	noGene	noGene	noGene
SS50377_10233	n.a.	n.a.	-0.645643	0.244888	-1.73882	0.000633962	0	0	0	Nucleus	1		0	Nucleus	Soluble	noGene	noGene	noGene	noGene
SS50377_10236	n.a.	n.a.	-0.00599972	0.991469	0.539013	0.0685117	0	0	0	Cytoplasm	0.7	C:nucleus	0.3	Cytoplasm	Soluble	noGene	noGene	noGene	noGene
SS50377_10238	n.a.	n.a.	0.915449	0.00372314	1.5769	8.03773e-08	0	0	0	Cytoplasm	0.7	C:nucleus	0.3	Cytoplasm	Soluble	noGene	noGene	noGene	noGene
SS50377_10243	n.a.	n.a.	0.308046	0.71561	0.858482	0.19108	0	0	0	extracellular space	1		0	Endoplasmic reticulum	Membrane	noGene	noGene	noGene	noGene
SS50377_10250	n.a.	n.a.	0.823684	0.0116258	4.22805	7.72449e-58	0	0	0	Mitochondrion	1		0	Cytoplasm	Soluble	noGene	noGene	noGene	noGene
SS50377_10251	n.a.	n.a.	0.862704	0.137428	0.919818	0.089403	0	0	0	Cytoplasm	0.7	C:nucleus	0.3	Cytoplasm	Soluble	noGene	noGene	noGene	noGene
SS50377_10253	n.a.	n.a.	2.39967	3.2274e-28	1.07502	2.28888e-06	0	TRANSMEM 398 422 Helical. {ECO:0000256|SAM:Phobius}.	0	Endomembrane system	0.86	C:plasma membrane	0.16	Cell membrane	Membrane	noGene	noGene	noGene	noGene
SS50377_10255	n.a.	n.a.	-0.265752	0.646046	-0.398454	0.438881	0	TRANSMEM 20 39 Helical. {ECO:0000256|SAM:Phobius}.	0	Mitochondrion	1		0	Endoplasmic reticulum	Membrane	noGene	noGene	noGene	noGene
SS50377_10256	n.a.	n.a.	-0.905973	0.000719341	-0.215481	0.459544	0	0	0	Mitochondrion	1		0	Mitochondrion	Soluble	noGene	noGene	noGene	noGene
SS50377_10258	n.a.	n.a.	-0.0907066	0.890933	1.60188	0.000370527	0	0	0	Cytoplasm	0.7	C:nucleus	0.3	Cytoplasm	Soluble	noGene	noGene	noGene	noGene
SS50377_10259	n.a.	n.a.	-0.826777	0.125555	0.304195	0.599801	0	0	0	Mitochondrion	1		0	Peroxisome	Soluble	noGene	noGene	noGene	noGene
SS50377_10260	n.a.	n.a.	0.552555	0.232093	0.112019	0.830793	SIGNAL 1 26 {ECO:0000256|SAM:SignalP}.	0	0	extracellular space	0.74		0	Extracellular	Soluble	noGene	noGene	noGene	noGene
SS50377_10261	n.a.	n.a.	0.749749	0.00216174	0.393004	0.11644	0	0	0	Nucleus	1		0	Mitochondrion	Soluble	noGene	noGene	noGene	noGene
SS50377_10264	n.a.	n.a.	0.858575	0.00807353	0.336249	0.326449	0	0	0	Nucleus	1		0	Nucleus	Soluble	noGene	noGene	noGene	noGene
SS50377_10269	n.a.	n.a.	-0.525405	0.0596038	-0.625926	0.0167394	0	0	0	Nucleus	1	0	0	Cytoplasm	Soluble	noGene	noGene	noGene	noGene
SS50377_10273	n.a.	n.a.	-0.0617469	0.787747	-0.189434	0.299182	0	0	0	Nucleus	1		0	Mitochondrion	Soluble	noGene	noGene	noGene	noGene
SS50377_10274	n.a.	n.a.	0.517593	0.372309	0.702072	0.166584	0	0	0	Cytoplasm	0.7	C:nucleus	0.3	Golgi apparatus	Soluble	noGene	noGene	noGene	noGene
SS50377_10276	n.a.	n.a.	1.07115	0.0142791	1.39279	0.000641216	0	0	0	Nucleus	1		0	Cytoplasm	Soluble	noGene	noGene	noGene	noGene
SS50377_10279	n.a.	n.a.	-0.00958776	0.988988	-0.328754	0.464371	0	0	0	Cytoplasm	0.7	C:nucleus	0.3	Cytoplasm	Soluble	noGene	noGene	noGene	noGene
SS50377_10284	n.a.	n.a.	-0.562449	0.168594	-0.0165063	0.9695	0	0	0	Cytoplasm	0.7	C:nucleus	0.3	Cytoplasm	Soluble	noGene	noGene	noGene	noGene
SS50377_10287	n.a.	n.a.	-0.364348	0.491476	-0.0730572	0.892225	0	0	0	Cytoplasm	0.7	C:nucleus	0.3	Cytoplasm	Soluble	noGene	noGene	noGene	noGene
SS50377_10291	n.a.	n.a.	0.710342	0.129342	-0.221799	0.678449	0	0	0	Nucleus	1		0	Cytoplasm	Soluble	noGene	noGene	noGene	noGene
SS50377_10292	n.a.	n.a.	0.456396	0.365884	0.958079	0.0260935	0	0	0	Cytoplasm	0.7	C:nucleus	0.3	Cytoplasm	Soluble	noGene	noGene	noGene	noGene
SS50377_10293	n.a.	n.a.	-0.62558	0.0507728	-0.49636	0.104088	0	0	0	Nucleus	1		0	Nucleus	Soluble	noGene	noGene	noGene	noGene
SS50377_10295	n.a.	n.a.	-0.40842	0.39461	0.258942	0.580274	0	0	0	Nucleus	1		0	Cytoplasm	Soluble	noGene	noGene	noGene	noGene
SS50377_10296	n.a.	n.a.	-0.398176	0.67895	-1.17401	0.140984	0	0	0	Cytoplasm	0.7	C:nucleus	0.3	Nucleus	Soluble	noGene	noGene	noGene	noGene
SS50377_10298	n.a.	n.a.	-0.39957	0.619948	-0.732092	0.289157	0	0	0	Cytoplasm	0.7	C:nucleus	0.3	Cytoplasm	Soluble	noGene	noGene	noGene	noGene
SS50377_10300	n.a.	n.a.	2.0589	1.97354e-13	1.59675	1.55342e-08	0	0	0	Nucleus	1		0	Cytoplasm	Soluble	noGene	noGene	noGene	noGene
SS50377_10305	n.a.	n.a.	0.544475	0.112154	0.372942	0.272274	0	0	0	Nucleus	1		0	Nucleus	Soluble	noGene	noGene	noGene	noGene
SS50377_10307	n.a.	n.a.	0.393475	0.299512	-0.389872	0.286638	0	0	0	Nucleus	1		0	Cytoplasm	Soluble	noGene	noGene	noGene	noGene
SS50377_10308	n.a.	n.a.	-0.686198	0.107728	-0.811041	0.0395486	0	0	0	Cytoplasm	0.7	C:nucleus	0.3	Nucleus	Soluble	noGene	noGene	noGene	noGene
SS50377_10309	n.a.	n.a.	-0.839876	0.00348519	-1.03608	0.000156532	0	0	0	Cytoplasm	0.7	C:nucleus	0.3	Cytoplasm	Soluble	noGene	noGene	noGene	noGene
SS50377_10310	n.a.	n.a.	-0.367642	0.456575	-0.334654	0.467689	0	0	0	Nucleus	1		0	Nucleus	Soluble	noGene	noGene	noGene	noGene
SS50377_10312	n.a.	n.a.	-0.418802	0.381008	-0.524605	0.216896	0	0	0	Cytoplasm	0.7	C:nucleus	0.3	Mitochondrion	Soluble	noGene	noGene	noGene	noGene
SS50377_10317	n.a.	n.a.	-0.845572	0.0283705	-0.040072	0.931192	0	0	0	Nucleus	1		0	Nucleus	Soluble	noGene	noGene	noGene	noGene
SS50377_10320	n.a.	n.a.	0.201065	0.431177	-0.191751	0.426569	0	0	0	Nucleus	1		0	Cytoplasm	Soluble	noGene	noGene	noGene	noGene
SS50377_10322	n.a.	n.a.	1.52169	2.19217e-05	2.35485	4.33171e-12	0	0	0	Cytoplasm	0.7	C:nucleus	0.3	Cytoplasm	Soluble	noGene	noGene	noGene	noGene
SS50377_10323	n.a.	n.a.	-0.0659477	0.939464	0.032744	0.965515	0	0	0	Mitochondrion	1		0	Cytoplasm	Soluble	noGene	noGene	noGene	noGene
SS50377_10325	n.a.	n.a.	-0.261984	0.640012	-0.309728	0.53615	0	0	0	Cytoplasm	0.7	C:nucleus	0.3	Nucleus	Soluble	noGene	noGene	noGene	noGene
SS50377_10329	n.a.	n.a.	0.291557	0.557095	-0.0763115	0.883549	0	0	0	Nucleus	1		0	Cytoplasm	Soluble	noGene	noGene	noGene	noGene
SS50377_10330	n.a.	n.a.	0.882883	0.110962	-1.21487	0.0321815	0	0	0	Mitochondrion	0.92		0	Mitochondrion	Soluble	noGene	noGene	noGene	noGene
SS50377_10331	n.a.	n.a.	-1.05177	0.165222	-1.05426	0.131023	0	0	0	Cytoplasm	0.7	C:nucleus	0.3	Nucleus	Soluble	noGene	noGene	noGene	noGene
SS50377_10332	n.a.	n.a.	-1.91551	0.000171484	-1.21322	0.00724075	0	0	0	Cytoplasm	0.7	C:nucleus	0.3	Cytoplasm	Soluble	noGene	noGene	noGene	noGene
SS50377_10334	n.a.	n.a.	0.0415728	0.951827	0.0779427	0.899594	0	0	0	Cytoplasm	0.7	C:nucleus	0.3	Nucleus	Soluble	noGene	noGene	noGene	noGene
SS50377_10336	n.a.	n.a.	-0.0907883	0.822603	-0.00685945	0.986483	0	0	0	Nucleus	1		0	Cytoplasm	Soluble	noGene	noGene	noGene	noGene
SS50377_10337	IPR002110	Ankyrin repeat	-0.285205	0.594918	0.846844	0.0418794	0	0	0	Cytoplasm	0.7	C:nucleus	0.3	Cytoplasm	Soluble	noGene	noGene	noGene	noGene
SS50377_10337	IPR036770	Ankyrin repeat-containing domain superfamily	-0.285205	0.594918	0.846844	0.0418794	0	0	0	Cytoplasm	0.7	C:nucleus	0.3	Cytoplasm	Soluble	noGene	noGene	noGene	noGene
SS50377_10340	n.a.	n.a.	0.650794	0.245072	1.65759	0.000327246	0	0	0	extracellular space	0.79		0	Extracellular	Soluble	noGene	noGene	noGene	noGene
SS50377_10343	n.a.	n.a.	-0.195209	0.816446	0.339289	0.624871	0	0	0	Endomembrane system	0.87	C:organelle membrane	0.65	Endoplasmic reticulum	Membrane	noGene	noGene	noGene	noGene
SS50377_10344	n.a.	n.a.	0.852165	0.39131	0.875944	0.343165	0	0	0	extracellular space	1		0	Endoplasmic reticulum	Membrane	noGene	noGene	noGene	noGene
SS50377_10348	n.a.	n.a.	0.591447	0.573658	1.30991	0.140038	0	TRANSMEM 95 115 Helical. {ECO:0000256|SAM:Phobius}.	0	Mitochondrion	1		0	Cell membrane	Membrane	noGene	noGene	noGene	noGene
SS50377_10352	n.a.	n.a.	1.25668	0.000866156	2.05203	8.0248e-09	0	0	0	Nucleus	1		0	Cytoplasm	Soluble	noGene	noGene	noGene	noGene
SS50377_10353	n.a.	n.a.	1.73991	2.82723e-05	2.17243	6.36315e-08	0	0	0	Cytoplasm	0.7	C:nucleus	0.3	Cytoplasm	Soluble	noGene	noGene	noGene	noGene
SS50377_10355	n.a.	n.a.	-0.145842	0.890924	0.48567	0.57304	0	0	0	extracellular space	1		0	Endoplasmic reticulum	Membrane	noGene	noGene	noGene	noGene
SS50377_10361	n.a.	n.a.	0.0946112	0.755244	0.0410243	0.888231	0	0	0	Cytoplasm	0.7	C:nucleus	0.3	Cytoplasm	Soluble	noGene	noGene	noGene	noGene
SS50377_10366	n.a.	n.a.	-0.421933	0.239117	-0.663237	0.039276	0	0	0	Nucleus	1		0	Cytoplasm	Soluble	noGene	noGene	noGene	noGene
SS50377_10367	n.a.	n.a.	-0.119208	0.919087	0.381287	0.703992	0	0	0	Mitochondrion	1		0	Mitochondrion	Membrane	noGene	noGene	noGene	noGene
SS50377_10368	IPR000477	Reverse transcriptase domain	-1.08907	0.098374	-0.26131	0.699745	0	0	0	Nucleus	1		0	Cytoplasm	Soluble	noGene	noGene	noGene	noGene
SS50377_10371	n.a.	n.a.	-0.0596567	0.914773	0.141707	0.773086	0	0	0	Nucleus	1		0	Nucleus	Soluble	noGene	noGene	noGene	noGene
SS50377_10372	n.a.	n.a.	0.483517	0.220875	0.505947	0.167226	0	0	0	Nucleus	1		0	Cytoplasm	Soluble	noGene	noGene	noGene	noGene
SS50377_10376	n.a.	n.a.	0.307347	0.751898	-0.513851	0.552568	0	0	0	Mitochondrion	1		0	Mitochondrion	Soluble	noGene	noGene	noGene	noGene
SS50377_10377	n.a.	n.a.	0.698898	0.0868831	-0.369591	0.396526	0	0	0	Nucleus	1		0	Cytoplasm	Soluble	noGene	noGene	noGene	noGene
SS50377_10379	n.a.	n.a.	-1.40069	2.67893e-07	-1.62688	8.27453e-10	0	0	0	Nucleus	1		0	Mitochondrion	Soluble	noGene	noGene	noGene	noGene
SS50377_10381	n.a.	n.a.	-0.368829	0.55727	0.208446	0.726827	0	0	0	Cytoplasm	0.7	C:nucleus	0.3	Cytoplasm	Soluble	noGene	noGene	noGene	noGene
SS50377_10383	n.a.	n.a.	-0.804259	0.258051	0.390574	0.560828	0	0	0	Cytoplasm	0.7	C:nucleus	0.3	Cytoplasm	Soluble	noGene	noGene	noGene	noGene
SS50377_10390	n.a.	n.a.	0.00994816	0.992883	-0.147	0.834126	0	0	0	Nucleus	1	0	0	Nucleus	Soluble	noGene	noGene	noGene	noGene
SS50377_10393	n.a.	n.a.	-0.367994	0.262651	-0.474907	0.11068	0	0	0	Cytoplasm	0.7	C:nucleus	0.3	Cytoplasm	Soluble	noGene	noGene	noGene	noGene
SS50377_10394	n.a.	n.a.	0.287449	0.519618	-1.03226	0.0093162	0	0	0	Nucleus	1		0	Nucleus	Soluble	noGene	noGene	noGene	noGene
SS50377_10398	n.a.	n.a.	0.379826	0.369877	0.735011	0.0440007	0	0	0	Cytoplasm	0.7	C:nucleus	0.3	Cytoplasm	Soluble	noGene	noGene	noGene	noGene
SS50377_10403	n.a.	n.a.	0.560578	0.130965	-0.585261	0.0992683	0	0	0	Nucleus	1		0	Nucleus	Soluble	noGene	noGene	noGene	noGene
SS50377_10407	n.a.	n.a.	-0.571115	0.00318235	-0.335974	0.0860427	0	0	0	Nucleus	1		0	Nucleus	Soluble	noGene	noGene	noGene	noGene
SS50377_10408	n.a.	n.a.	-1.02595	0.00233806	-1.47228	3.93174e-06	0	0	0	Nucleus	1		0	Nucleus	Soluble	noGene	noGene	noGene	noGene
SS50377_10409	n.a.	n.a.	-0.237049	0.521015	-0.592915	0.0564735	0	0	0	Nucleus	1		0	Cytoplasm	Soluble	noGene	noGene	noGene	noGene
SS50377_10412	n.a.	n.a.	-1.28063	0.00514775	-0.980299	0.0222806	0	0	0	Cytoplasm	0.7	C:nucleus	0.3	Nucleus	Soluble	noGene	noGene	noGene	noGene
SS50377_10413	n.a.	n.a.	-0.563491	0.259741	0.237611	0.619363	0	0	0	Cytoplasm	0.7	C:nucleus	0.3	Cytoplasm	Soluble	noGene	noGene	noGene	noGene
SS50377_10414	n.a.	n.a.	-0.500774	0.565443	0.356638	0.649739	0	0	0	Cytoplasm	0.7	C:nucleus	0.3	Nucleus	Soluble	noGene	noGene	noGene	noGene
SS50377_10418	n.a.	n.a.	0.454718	0.0232828	-1.00844	3.43394e-08	0	TRANSMEM 50 71 Helical. {ECO:0000256|SAM:Phobius}.	0	Cytoplasm	0.7	C:nucleus	0.3	Golgi apparatus	Membrane	noGene	noGene	noGene	noGene
SS50377_10423	n.a.	n.a.	-0.989773	0.00613123	-0.907383	0.00724642	0	0	0	Cytoplasm	0.7	C:nucleus	0.3	Cytoplasm	Soluble	noGene	noGene	noGene	noGene
SS50377_10424	n.a.	n.a.	-0.0379928	0.940736	-0.810532	0.0314112	0	0	0	Mitochondrion	1		0	Cytoplasm	Soluble	noGene	noGene	noGene	noGene
SS50377_10425	n.a.	n.a.	-1.25811	4.93953e-08	-1.01783	5.31404e-06	0	0	0	Mitochondrion	1		0	Nucleus	Soluble	noGene	noGene	noGene	noGene
SS50377_10427	n.a.	n.a.	-0.671709	0.130829	-0.56976	0.175765	0	TRANSMEM 451 471 Helical. {ECO:0000256|SAM:Phobius}.	0	Cell membrane	0.91	C:endomembrane system	0.75	Endoplasmic reticulum	Membrane	noGene	noGene	noGene	noGene
SS50377_10430	n.a.	n.a.	-0.590038	0.0213709	-1.06843	6.25259e-06	0	0	0	Cytoplasm	0.7	C:nucleus	0.3	Nucleus	Soluble	noGene	noGene	noGene	noGene
SS50377_10435	n.a.	n.a.	-0.0136312	0.982632	0.00366108	0.99541	0	0	0	Nucleus	1	0	0	Nucleus	Soluble	noGene	noGene	noGene	noGene
SS50377_10440	n.a.	n.a.	-0.551931	0.464354	-0.740073	0.270865	0	0	0	Nucleus	1		0	Nucleus	Soluble	noGene	noGene	noGene	noGene
SS50377_10441	n.a.	n.a.	0.743425	0.0438569	0.085782	0.847494	0	0	0	Cytoplasm	0.7	C:nucleus	0.3	Nucleus	Soluble	noGene	noGene	noGene	noGene
SS50377_10443	n.a.	n.a.	-0.50503	0.149635	-0.732222	0.022171	0	0	0	Nucleus	1		0	Nucleus	Soluble	noGene	noGene	noGene	noGene
SS50377_10447	n.a.	n.a.	0.3116	0.347758	-0.0300601	0.93589	0	0	0	Nucleus	1		0	Cytoplasm	Soluble	noGene	noGene	noGene	noGene
SS50377_ja033	n.a.	n.a.	0.696717	0.0868831	0.176712	0.699834	0	0	0	Nucleus	1		0	Cytoplasm	Soluble	noGene	noGene	noGene	noGene
SS50377_10450	IPR012340	Nucleic acid-binding, OB-fold	0.996032	0.0133939	1.2654	0.00086891	0	0	0	Cytoplasm	0.7	C:nucleus	0.3	Cytoplasm	Soluble	noGene	noGene	noGene	noGene
SS50377_10450	IPR003029	S1 domain	0.996032	0.0133939	1.2654	0.00086891	0	0	0	Cytoplasm	0.7	C:nucleus	0.3	Cytoplasm	Soluble	noGene	noGene	noGene	noGene
SS50377_10451	n.a.	n.a.	-0.543707	0.323904	-0.353773	0.500422	0	0	0	Nucleus	1		0	Cytoplasm	Soluble	noGene	noGene	noGene	noGene
SS50377_10452	n.a.	n.a.	-0.132609	0.703315	0.743886	0.00317505	0	0	0	Nucleus	1		0	Cytoplasm	Soluble	noGene	noGene	noGene	noGene
SS50377_10453	IPR001611	Leucine-rich repeat	-0.21297	0.333133	-0.00433892	0.98685	0	0	0	Nucleus	1		0	Cytoplasm	Soluble	noGene	noGene	noGene	noGene
SS50377_10453	IPR032675	Leucine-rich repeat domain superfamily	-0.21297	0.333133	-0.00433892	0.98685	0	0	0	Nucleus	1		0	Cytoplasm	Soluble	noGene	noGene	noGene	noGene
SS50377_10454	n.a.	n.a.	-0.44893	0.441892	0.0351019	0.95086	0	0	0	Cytoplasm	0.7	C:nucleus	0.3	Cytoplasm	Soluble	noGene	noGene	noGene	noGene
SS50377_10456	n.a.	n.a.	-0.948052	0.0298593	-0.365265	0.430982	0	0	0	Cytoplasm	0.7	C:nucleus	0.3	Cytoplasm	Soluble	noGene	noGene	noGene	noGene
SS50377_10457	n.a.	n.a.	-0.55171	0.1671	0.489247	0.202604	0	0	0	extracellular space	1		0	Peroxisome	Soluble	noGene	noGene	noGene	noGene
SS50377_10460	n.a.	n.a.	0.164062	0.673507	-0.107675	0.773809	0	0	0	Nucleus	1		0	Nucleus	Soluble	noGene	noGene	noGene	noGene
SS50377_10461	n.a.	n.a.	0.527583	0.142739	1.22412	7.21903e-05	0	0	0	Nucleus	1		0	Nucleus	Soluble	noGene	noGene	noGene	noGene
SS50377_10463	n.a.	n.a.	-0.175217	0.618689	-0.582547	0.0418794	0	0	0	Nucleus	1		0	Nucleus	Soluble	noGene	noGene	noGene	noGene
SS50377_10464	IPR015943	WD40/YVTN repeat-like-containing domain superfamily	0.0455295	0.935335	-0.0531801	0.917339	0	0	0	Nucleus	1		0	Cytoplasm	Soluble	GL50581_3672_Hypothetical protein	nodata	GL50803_17068_Hypothetical protein	GL50803_17068_Hypothetical protein
SS50377_10464	IPR001680	WD40 repeat	0.0455295	0.935335	-0.0531801	0.917339	0	0	0	Nucleus	1		0	Cytoplasm	Soluble	GL50581_3672_Hypothetical protein	nodata	GL50803_17068_Hypothetical protein	GL50803_17068_Hypothetical protein
SS50377_10464	IPR036322	WD40-repeat-containing domain superfamily	0.0455295	0.935335	-0.0531801	0.917339	0	0	0	Nucleus	1		0	Cytoplasm	Soluble	GL50581_3672_Hypothetical protein	nodata	GL50803_17068_Hypothetical protein	GL50803_17068_Hypothetical protein
SS50377_10465	n.a.	n.a.	-0.248531	0.428379	0.389303	0.161995	0	0	0	Nucleus	1	0	0	Cytoplasm	Soluble	GL50581_1188_Hypothetical protein	nodata	GL50803_16998_Hypothetical protein	GL50803_16998_Hypothetical protein
SS50377_10466	n.a.	n.a.	-0.281327	0.53998	-0.854517	0.0263512	0	0	0	Cytoplasm	0.7	C:nucleus	0.3	Cytoplasm	Soluble	noGene	noGene	noGene	noGene
SS50377_10467	n.a.	n.a.	-0.686203	0.000564705	-0.0137182	0.954883	0	0	0	Nucleus	1		0	Nucleus	Soluble	noGene	noGene	noGene	noGene
SS50377_10468	n.a.	n.a.	0.102922	0.797882	0.0338226	0.929898	0	0	0	Nucleus	1		0	Cytoplasm	Soluble	noGene	noGene	noGene	noGene
SS50377_10470	n.a.	n.a.	-1.10128	0.0107893	-0.07895	0.88219	0	0	0	extracellular space	1		0	Cytoplasm	Soluble	noGene	noGene	noGene	noGene
SS50377_10471	n.a.	n.a.	-0.748922	0.260407	-1.3965	0.0206371	0	0	0	Cytoplasm	0.7	C:nucleus	0.3	Cytoplasm	Soluble	noGene	noGene	noGene	noGene
SS50377_10473	n.a.	n.a.	-0.251765	0.724379	0.0856191	0.898427	0	0	0	Cytoplasm	0.7	C:nucleus	0.3	Nucleus	Soluble	noGene	noGene	noGene	noGene
SS50377_10474	n.a.	n.a.	-0.78023	0.0395809	-0.00666497	0.989442	0	0	0	Nucleus	1		0	Nucleus	Soluble	noGene	noGene	noGene	noGene
SS50377_10476	n.a.	n.a.	1.54316	8.06941e-07	1.70055	2.66653e-08	0	TRANSMEM 506 527 Helical. {ECO:0000256|SAM:Phobius}.	0	Endomembrane system	0.89	C:plasma membrane	0.87	Cell membrane	Membrane	noGene	noGene	noGene	noGene
SS50377_10478	IPR035985	Ubiquitin-activating enzyme	-0.192516	0.707969	-0.490707	0.245525	0	0	0	Nucleus	1		0	Cytoplasm	Soluble	noGene	noGene	noGene	noGene
SS50377_10481	n.a.	n.a.	0.00946098	0.988883	0.299003	0.4921	0	0	0	Nucleus	1		0	Plastid	Soluble	noGene	noGene	noGene	noGene
SS50377_10482	n.a.	n.a.	-0.412545	0.372309	0.57814	0.142819	0	0	0	Mitochondrion	1		0	Plastid	Soluble	noGene	noGene	noGene	noGene
SS50377_10484	n.a.	n.a.	-0.354249	0.518282	-0.935444	0.0445104	0	0	0	Cytoplasm	0.7	C:nucleus	0.3	Cytoplasm	Soluble	noGene	noGene	noGene	noGene
SS50377_10485	n.a.	n.a.	-0.478472	0.468675	-1.06916	0.0630937	0	0	0	Nucleus	1		0	Cytoplasm	Soluble	noGene	noGene	noGene	noGene
SS50377_10486	n.a.	n.a.	0.744388	0.368677	1.01711	0.166627	0	0	0	Cytoplasm	0.7	C:nucleus	0.3	Mitochondrion	Soluble	noGene	noGene	noGene	noGene
SS50377_10487	n.a.	n.a.	-0.676605	0.00795253	-0.417849	0.0995294	SIGNAL 1 27 {ECO:0000256|SAM:SignalP}.	0	0	Endomembrane system	0.93	C:organelle membrane	0.75	Mitochondrion	Soluble	noGene	noGene	noGene	noGene
SS50377_10490	n.a.	n.a.	-0.789557	0.0634537	-0.945644	0.0170138	0	0	0	Nucleus	1		0	Cytoplasm	Soluble	noGene	noGene	noGene	noGene
SS50377_10491	n.a.	n.a.	0.440415	0.682603	0.823067	0.366429	0	TRANSMEM 75 99 Helical. {ECO:0000256|SAM:Phobius}.	0	Endomembrane system	0.95	C:organelle membrane	0.26	Endoplasmic reticulum	Membrane	noGene	noGene	noGene	noGene
SS50377_10493	n.a.	n.a.	-0.796717	0.0642328	-0.270666	0.543117	0	0	0	Mitochondrion	1		0	Nucleus	Soluble	noGene	noGene	noGene	noGene
SS50377_10494	n.a.	n.a.	-0.760197	0.00107854	-0.941482	2.16267e-05	0	0	0	Cytoplasm	0.7	C:nucleus	0.3	Cytoplasm	Soluble	noGene	noGene	noGene	noGene
SS50377_10496	n.a.	n.a.	0.169368	0.527921	-0.136087	0.597826	0	0	0	Nucleus	1		0	Cytoplasm	Soluble	noGene	noGene	noGene	noGene
SS50377_10497	n.a.	n.a.	-0.642119	0.118784	-1.13488	0.00261408	0	TRANSMEM 202 221 Helical. {ECO:0000256|SAM:Phobius}.	0	Cytoplasm	0.7	C:nucleus	0.3	Endoplasmic reticulum	Membrane	noGene	noGene	noGene	noGene
SS50377_10505	n.a.	n.a.	-0.637437	0.110084	-1.28517	0.000448557	0	0	0	Nucleus	1		0	Cytoplasm	Soluble	noGene	noGene	noGene	noGene
SS50377_10507	n.a.	n.a.	-2.04191	0.0123055	-1.18524	0.121583	0	0	0	Cytoplasm	0.7	C:nucleus	0.3	Nucleus	Soluble	noGene	noGene	noGene	noGene
SS50377_10508	n.a.	n.a.	-0.924598	0.0171367	-0.58459	0.116798	0	0	0	Nucleus	1		0	Cytoplasm	Soluble	noGene	noGene	noGene	noGene
SS50377_10509	n.a.	n.a.	-0.472911	0.498597	-0.819242	0.178919	0	0	0	Cytoplasm	0.7	C:nucleus	0.3	Cytoplasm	Soluble	noGene	noGene	noGene	noGene
SS50377_10510	IPR027417	P-loop containing nucleoside triphosphate hydrolase	-0.551985	0.0643722	-0.770199	0.00547172	0	0	0	Mitochondrion	1		0	Cytoplasm	Soluble	noGene	noGene	noGene	noGene
SS50377_10512	n.a.	n.a.	-0.054139	0.944841	0.262937	0.690155	0	0	0	Mitochondrion	1		0	Mitochondrion	Soluble	noGene	noGene	noGene	noGene
SS50377_10514	n.a.	n.a.	0.12474	0.861389	1.14689	0.0186992	0	0	0	Nucleus	1		0	Cytoplasm	Soluble	noGene	noGene	noGene	noGene
SS50377_10518	n.a.	n.a.	0.010099	0.988718	-0.269264	0.57153	0	0	0	Cytoplasm	0.7	C:nucleus	0.3	Mitochondrion	Soluble	noGene	noGene	noGene	noGene
SS50377_10519	n.a.	n.a.	-0.166131	0.71477	-0.29191	0.449226	0	0	0	Cytoplasm	0.7	C:nucleus	0.3	Cytoplasm	Soluble	noGene	noGene	noGene	noGene
SS50377_10521	n.a.	n.a.	0.0636901	0.899263	-0.948661	0.0100436	0	0	0	Cytoplasm	0.7	C:nucleus	0.3	Cytoplasm	Soluble	noGene	noGene	noGene	noGene
SS50377_10523	n.a.	n.a.	-0.976203	0.00563854	-0.535841	0.107771	0	0	0	Nucleus	1		0	Nucleus	Soluble	noGene	noGene	noGene	noGene
SS50377_10526	n.a.	n.a.	-0.764174	0.0733674	-0.249265	0.572107	0	0	0	Nucleus	1		0	Cytoplasm	Soluble	noGene	noGene	noGene	noGene
SS50377_10527	n.a.	n.a.	-0.380887	0.141842	-0.997831	1.49137e-05	0	0	0	Cytoplasm	0.7	C:nucleus	0.3	Cytoplasm	Soluble	noGene	noGene	noGene	noGene
SS50377_10529	n.a.	n.a.	0.118345	0.827126	0.805705	0.0388449	0	0	0	Mitochondrion	1		0	Cytoplasm	Soluble	noGene	noGene	noGene	noGene
SS50377_10535	n.a.	n.a.	-0.423147	0.30867	-0.322316	0.415592	0	0	0	Mitochondrion	1		0	Cytoplasm	Soluble	noGene	noGene	noGene	noGene
SS50377_10536	n.a.	n.a.	0.124469	0.801051	0.599001	0.107186	0	0	0	Cytoplasm	0.7	C:nucleus	0.3	Cytoplasm	Soluble	noGene	noGene	noGene	noGene
SS50377_10539	n.a.	n.a.	0.153621	0.671959	0.666721	0.0152972	0	0	0	Nucleus	1		0	Nucleus	Soluble	noGene	noGene	noGene	noGene
SS50377_10542	n.a.	n.a.	-0.940533	0.0330793	-0.48253	0.25142	0	0	0	Nucleus	1		0	Cytoplasm	Soluble	noGene	noGene	noGene	noGene
SS50377_10549	n.a.	n.a.	-0.185112	0.843948	-0.00412423	0.997912	0	0	0	Mitochondrion	1		0	Mitochondrion	Soluble	noGene	noGene	noGene	noGene
SS50377_10552	IPR015943	WD40/YVTN repeat-like-containing domain superfamily	1.73632	6.64477e-22	0.349235	0.0865837	0	TRANSMEM 317 337 Helical. {ECO:0000256|SAM:Phobius}.	0	Endomembrane system	0.89		0	Endoplasmic reticulum	Membrane	noGene	noGene	noGene	noGene
SS50377_10552	IPR036322	WD40-repeat-containing domain superfamily	1.73632	6.64477e-22	0.349235	0.0865837	0	TRANSMEM 317 337 Helical. {ECO:0000256|SAM:Phobius}.	0	Endomembrane system	0.89		0	Endoplasmic reticulum	Membrane	noGene	noGene	noGene	noGene
SS50377_10553	IPR032675	Leucine-rich repeat domain superfamily	-0.236328	0.5077	-1.02478	0.000483473	0	0	0	Nucleus	1		0	Cytoplasm	Soluble	noGene	noGene	noGene	noGene
SS50377_10554	n.a.	n.a.	-0.682177	0.0107051	-0.100179	0.737841	0	0	0	Nucleus	1		0	Lysosome/Vacuole	Soluble	noGene	noGene	noGene	noGene
SS50377_10560	n.a.	n.a.	-0.487823	0.141327	-1.60338	6.55045e-08	0	0	0	Cytoplasm	0.7	C:nucleus	0.3	Cytoplasm	Soluble	noGene	noGene	noGene	noGene
SS50377_10563	n.a.	n.a.	1.15862	8.2682e-05	0.198612	0.575105	0	0	0	Nucleus	1		0	Mitochondrion	Soluble	noGene	noGene	noGene	noGene
SS50377_10564	n.a.	n.a.	0.483019	0.156585	-0.242298	0.497595	0	0	0	Nucleus	1		0	Mitochondrion	Soluble	noGene	noGene	noGene	noGene
SS50377_10565	n.a.	n.a.	-0.933766	0.0391062	-0.774448	0.0788658	0	0	0	Nucleus	1		0	Mitochondrion	Soluble	noGene	noGene	noGene	noGene
SS50377_10568	n.a.	n.a.	-1.21962	0.0360714	1.12498	0.0414786	0	0	0	Mitochondrion	1	0	0	Mitochondrion	Soluble	noGene	noGene	noGene	noGene
SS50377_10575	n.a.	n.a.	1.43346	0.00542955	1.69387	0.000502411	0	0	0	Nucleus	1		0	Cytoplasm	Soluble	noGene	noGene	noGene	noGene
SS50377_10576	n.a.	n.a.	0.329426	0.466164	-0.630631	0.114502	0	0	0	Nucleus	1	0	0	Cytoplasm	Soluble	noGene	noGene	noGene	noGene
SS50377_10578	n.a.	n.a.	0.825647	0.0202023	0.184572	0.650938	0	0	0	Nucleus	1		0	Cytoplasm	Soluble	noGene	noGene	noGene	noGene
SS50377_10584	n.a.	n.a.	-1.21349	0.165821	-0.414097	0.642474	0	0	0	Endomembrane system	0.84	C:plasma membrane	0.45	Extracellular	Soluble	noGene	noGene	noGene	noGene
SS50377_10586	n.a.	n.a.	-0.29202	0.291837	0.414616	0.0918067	0	0	0	Mitochondrion	0.95		0	Mitochondrion	Soluble	noGene	noGene	noGene	noGene
SS50377_10588	IPR009057	Homeobox-like domain superfamily	-0.98272	0.0198566	-0.723514	0.0829897	0	0	0	Mitochondrion	1		0	Nucleus	Soluble	noGene	noGene	noGene	noGene
SS50377_10588	IPR001005	SANT/Myb domain	-0.98272	0.0198566	-0.723514	0.0829897	0	0	0	Mitochondrion	1		0	Nucleus	Soluble	noGene	noGene	noGene	noGene
SS50377_10591	n.a.	n.a.	1.11083	0.189425	-0.0498864	0.957873	0	0	0	Nucleus	1		0	Nucleus	Soluble	noGene	noGene	noGene	noGene
SS50377_10592	n.a.	n.a.	0.218397	0.841094	0.218078	0.828027	SIGNAL 1 20 {ECO:0000256|SAM:SignalP}.	0	0	Cytoplasm	0.7	C:nucleus	0.3	Extracellular	Soluble	noGene	noGene	noGene	noGene
SS50377_10595	n.a.	n.a.	-0.862904	0.0150702	0.119743	0.757689	0	0	0	Nucleus	1		0	Nucleus	Soluble	noGene	noGene	noGene	noGene
SS50377_10597	n.a.	n.a.	-0.0433165	0.923276	0.282463	0.435918	0	0	0	Cytoplasm	0.7	C:nucleus	0.3	Cytoplasm	Soluble	noGene	noGene	noGene	noGene
SS50377_10600	n.a.	n.a.	-0.377875	0.391704	-1.4255	0.000249622	0	0	0	Mitochondrion	0.99		0	Cytoplasm	Soluble	noGene	noGene	noGene	noGene
SS50377_10601	n.a.	n.a.	1.29647	0.0526518	1.21202	0.0596611	0	0	0	Nucleus	1		0	Nucleus	Soluble	noGene	noGene	noGene	noGene
SS50377_10602	n.a.	n.a.	-0.78066	0.157372	-0.727233	0.154893	0	0	0	Mitochondrion	1		0	Cytoplasm	Soluble	noGene	noGene	noGene	noGene
SS50377_10603	n.a.	n.a.	0.0438406	0.880593	-0.479269	0.0256242	0	0	0	Nucleus	1		0	Mitochondrion	Soluble	noGene	noGene	noGene	noGene
SS50377_10606	n.a.	n.a.	1.20034	9.9812e-11	1.06661	8.48935e-09	0	0	0	Nucleus	1		0	Nucleus	Soluble	noGene	noGene	noGene	noGene
SS50377_10612	n.a.	n.a.	0.776606	0.104717	0.634136	0.169529	0	0	0	Nucleus	1		0	Mitochondrion	Soluble	noGene	noGene	noGene	noGene
SS50377_10621	n.a.	n.a.	-0.688511	0.133178	-0.459954	0.288967	0	0	0	Nucleus	1		0	Nucleus	Soluble	noGene	noGene	noGene	noGene
SS50377_10632	n.a.	n.a.	0.618227	0.0550769	-0.16489	0.650066	0	0	0	Cytoplasm	0.7	C:nucleus	0.3	Cytoplasm	Soluble	noGene	noGene	noGene	noGene
SS50377_10640	n.a.	n.a.	0.0846306	0.890391	1.76389	4.71496e-06	0	0	0	Mitochondrion	1		0	Mitochondrion	Membrane	noGene	noGene	noGene	noGene
SS50377_10642	n.a.	n.a.	0.097309	0.870694	1.22223	0.0025901	0	0	0	Endomembrane system	0.92		0	Endoplasmic reticulum	Membrane	noGene	noGene	noGene	noGene
SS50377_10644	n.a.	n.a.	0.329653	0.427872	0.222043	0.584804	0	0	0	Cytoplasm	0.7	C:nucleus	0.3	Mitochondrion	Membrane	noGene	noGene	noGene	noGene
SS50377_10645	n.a.	n.a.	0.237984	0.722475	-0.100604	0.8798	SIGNAL 1 20 {ECO:0000256|SAM:SignalP}.	0	0	extracellular space	0.83		0	Extracellular	Soluble	noGene	noGene	noGene	noGene
SS50377_10646	n.a.	n.a.	0.0422523	0.973967	2.42201	0.0030984	0	0	0	Cytoplasm	0.7	C:nucleus	0.3	Cytoplasm	Soluble	noGene	noGene	noGene	noGene
SS50377_10647	n.a.	n.a.	-0.138816	0.811283	4.79969	7.93627e-43	0	0	0	Cytoplasm	0.7	C:nucleus	0.3	Cytoplasm	Soluble	noGene	noGene	noGene	noGene
SS50377_10652	n.a.	n.a.	-0.240588	0.565815	1.25411	5.67438e-05	0	0	0	Cytoplasm	0.7	C:nucleus	0.3	Cytoplasm	Soluble	noGene	noGene	noGene	noGene
SS50377_10653	n.a.	n.a.	0.71284	0.166252	1.72153	0.000117871	0	0	0	Cytoplasm	0.7	C:nucleus	0.3	Cytoplasm	Soluble	noGene	noGene	noGene	noGene
SS50377_10657	n.a.	n.a.	-0.29947	0.539778	0.639124	0.104269	0	0	0	Nucleus	1		0	Nucleus	Soluble	noGene	noGene	noGene	noGene
SS50377_10664	n.a.	n.a.	0.230455	0.843255	0.432549	0.673	0	0	0	extracellular space	1		0	Mitochondrion	Membrane	noGene	noGene	noGene	noGene
SS50377_10666	n.a.	n.a.	-1.1515	0.222855	0.398733	0.683348	0	0	0	Mitochondrion	1		0	Mitochondrion	Soluble	noGene	noGene	noGene	noGene
SS50377_10668	n.a.	n.a.	0.171823	0.883667	-0.271857	0.796054	0	0	0	Nucleus	1		0	Mitochondrion	Soluble	noGene	noGene	noGene	noGene
SS50377_10680	n.a.	n.a.	-0.727982	0.228207	0.959803	0.0743896	0	0	0	Mitochondrion	0.72	0	0	Plastid	Membrane	noGene	noGene	noGene	noGene
SS50377_10681	n.a.	n.a.	0.327145	0.206972	-0.0549643	0.852496	0	0	0	Nucleus	1		0	Cytoplasm	Soluble	noGene	noGene	noGene	noGene
SS50377_10682	n.a.	n.a.	-0.344817	0.0868831	-0.210646	0.29284	0	0	0	Mitochondrion	1	0	0	Mitochondrion	Soluble	noGene	noGene	noGene	noGene
SS50377_10684	n.a.	n.a.	-0.0960888	0.818276	-0.359625	0.279046	0	0	0	Nucleus	1		0	Cytoplasm	Soluble	noGene	noGene	noGene	noGene
SS50377_10686	IPR011990	Tetratricopeptide-like helical domain superfamily	-0.959302	0.0644464	0.196551	0.73734	0	0	0	Mitochondrion	1		0	Mitochondrion	Soluble	noGene	noGene	noGene	noGene
SS50377_10688	n.a.	n.a.	1.03989	0.00156122	1.3149	2.24431e-05	0	TRANSMEM 510 533 Helical. {ECO:0000256|SAM:Phobius}.	0	Cell membrane	0.87	C:endomembrane system	0.81	Cell membrane	Membrane	noGene	noGene	noGene	noGene
SS50377_10691	n.a.	n.a.	-0.494454	0.622185	-0.412536	0.66943	0	TRANSMEM 29 49 Helical. {ECO:0000256|SAM:Phobius}.	0	Endomembrane system	0.97		0	Endoplasmic reticulum	Membrane	noGene	noGene	noGene	noGene
SS50377_10692	n.a.	n.a.	0.127631	0.780125	0.458449	0.196984	0	0	0	Mitochondrion	1		0	Cytoplasm	Soluble	noGene	noGene	noGene	noGene
SS50377_10693	n.a.	n.a.	-1.14998	9.22666e-05	-0.836658	0.00430201	0	0	0	Cytoplasm	0.7	C:nucleus	0.3	Cytoplasm	Soluble	noGene	noGene	noGene	noGene
SS50377_10694	n.a.	n.a.	-0.390456	0.344679	-0.608722	0.0988117	0	0	0	Cytoplasm	0.7	C:nucleus	0.3	Cytoplasm	Soluble	noGene	noGene	noGene	noGene
SS50377_10695	n.a.	n.a.	0.0182489	0.961557	-0.466496	0.0897919	0	TRANSMEM 435 455 Helical. {ECO:0000256|SAM:Phobius}.	0	Cytoplasm	0.7	C:nucleus	0.3	Cytoplasm	Soluble	noGene	noGene	noGene	noGene
SS50377_10700	n.a.	n.a.	0.0248924	0.985467	-0.666607	0.456058	0	0	0	Nucleus	1		0	Mitochondrion	Soluble	noGene	noGene	noGene	noGene
SS50377_10703	n.a.	n.a.	-0.312819	0.348306	0.231844	0.452377	0	0	0	Nucleus	1		0	Nucleus	Soluble	noGene	noGene	noGene	noGene
SS50377_10708	n.a.	n.a.	0.395424	0.365368	2.76879	5.0493e-18	0	0	0	Mitochondrion	1		0	Mitochondrion	Soluble	noGene	noGene	noGene	noGene
SS50377_10709	n.a.	n.a.	1.18988	0.0156025	1.63832	0.000321578	0	0	0	Mitochondrion	0.55		0	Mitochondrion	Soluble	noGene	noGene	noGene	noGene
SS50377_10712	n.a.	n.a.	2.57745	4.71195e-11	2.47366	1.46121e-10	0	0	0	Cytoplasm	0.7	C:nucleus	0.3	Nucleus	Soluble	noGene	noGene	noGene	noGene
SS50377_10713	n.a.	n.a.	0.968308	0.0385335	-0.00278468	0.997912	0	0	0	Cytoplasm	0.7	C:nucleus	0.3	Mitochondrion	Soluble	noGene	noGene	noGene	noGene
SS50377_10714	n.a.	n.a.	1.47625	1.2623e-05	1.17928	0.000440631	0	0	0	Mitochondrion	1		0	Mitochondrion	Soluble	noGene	noGene	noGene	noGene
SS50377_10715	n.a.	n.a.	0.388682	0.251849	-0.370187	0.256865	0	0	0	Nucleus	1		0	Cytoplasm	Soluble	noGene	noGene	noGene	noGene
SS50377_10716	n.a.	n.a.	-0.347346	0.281841	-0.564191	0.0524056	0	TRANSMEM 497 521 Helical. {ECO:0000256|SAM:Phobius}.	0	Endomembrane system	0.94	C:plasma membrane	0.57	Cell membrane	Membrane	noGene	noGene	noGene	noGene
SS50377_10717	n.a.	n.a.	-1.3714	0.000589795	0.15045	0.744748	0	0	0	Mitochondrion	1		0	Plastid	Soluble	noGene	noGene	noGene	noGene
SS50377_10723	n.a.	n.a.	-0.316377	0.651455	1.37382	0.0123448	0	0	0	Mitochondrion	1		0	Mitochondrion	Soluble	noGene	noGene	noGene	noGene
SS50377_10727	n.a.	n.a.	-0.263537	0.145275	0.643019	3.63365e-05	0	0	0	Cytoplasm	0.72	C:nucleus	0.28	Cytoplasm	Soluble	noGene	noGene	noGene	noGene
SS50377_10728	n.a.	n.a.	2.0525	6.0211e-23	0.272195	0.259255	0	0	0	Cytoplasm	0.7	C:nucleus	0.3	Cytoplasm	Soluble	noGene	noGene	noGene	noGene
SS50377_10733	n.a.	n.a.	0.647877	0.00677228	-0.782616	0.000633962	0	0	0	Mitochondrion	1		0	Nucleus	Soluble	noGene	noGene	noGene	noGene
SS50377_10735	n.a.	n.a.	-0.0928949	0.812391	0.179524	0.588239	0	0	0	Nucleus	1		0	Nucleus	Soluble	noGene	noGene	noGene	noGene
SS50377_10738	n.a.	n.a.	1.01866	6.58574e-05	-0.502545	0.0573387	0	0	0	extracellular space	1		0	Mitochondrion	Membrane	noGene	noGene	noGene	noGene
SS50377_10741	n.a.	n.a.	-1.08888	1.15603e-06	-1.27222	5.55994e-09	0	0	0	Nucleus	1		0	Nucleus	Soluble	noGene	noGene	noGene	noGene
SS50377_10745	n.a.	n.a.	0.736216	0.0540639	1.94384	2.99029e-09	0	0	0	Cytoplasm	0.7	C:nucleus	0.3	Cell membrane	Membrane	noGene	noGene	noGene	noGene
SS50377_10753	n.a.	n.a.	0.86036	0.347758	3.27337	3.26187e-06	0	TRANSMEM 330 350 Helical. {ECO:0000256|SAM:Phobius}.	0	Nucleus	1		0	Endoplasmic reticulum	Membrane	noGene	noGene	noGene	noGene
SS50377_10756	IPR009030	Growth factor receptor cysteine-rich domain superfamily	1.55843	3.24185e-09	-0.104163	0.759828	0	TRANSMEM 45 68 Helical. {ECO:0000256|SAM:Phobius}.	0	Cytoplasm	0.7	C:nucleus	0.3	Cell membrane	Membrane	noGene	noGene	noGene	noGene
SS50377_10759	n.a.	n.a.	-0.297923	0.532917	-1.17877	0.00281515	0	0	0	Cytoplasm	0.7	C:nucleus	0.3	Cytoplasm	Soluble	noGene	noGene	noGene	noGene
SS50377_10760	n.a.	n.a.	-0.258105	0.40908	-1.07785	3.75798e-05	0	0	0	Nucleus	1		0	Nucleus	Soluble	noGene	noGene	noGene	noGene
SS50377_10761	n.a.	n.a.	-1.59634	0.0263721	-0.000240152	1	0	0	0	Cytoplasm	0.7	C:nucleus	0.3	Cytoplasm	Soluble	noGene	noGene	noGene	noGene
SS50377_10762	n.a.	n.a.	-0.581401	0.381342	0.848174	0.111531	0	0	0	Nucleus	1		0	Cytoplasm	Soluble	noGene	noGene	noGene	noGene
SS50377_10763	n.a.	n.a.	-0.832963	0.177321	0.0747554	0.910098	0	0	0	Mitochondrion	1		0	Mitochondrion	Soluble	noGene	noGene	noGene	noGene
SS50377_10764	n.a.	n.a.	1.64456	3.58859e-13	1.16206	3.99812e-07	0	0	0	Mitochondrion	1		0	Mitochondrion	Soluble	noGene	noGene	noGene	noGene
SS50377_10766	n.a.	n.a.	1.06935	0.0813727	0.68183	0.266488	0	0	0	Cytoplasm	0.7	C:nucleus	0.3	Mitochondrion	Soluble	noGene	noGene	noGene	noGene
SS50377_10767	n.a.	n.a.	4.41041	2.98262e-78	2.53284	5.93614e-26	0	TRANSMEM 492 512 Helical. {ECO:0000256|SAM:Phobius}.	0	Cell membrane	0.72	C:endomembrane system	0.61	Cell membrane	Membrane	noGene	noGene	noGene	noGene
SS50377_10771	n.a.	n.a.	0.545065	0.0630104	-0.735285	0.00737645	0	0	0	Nucleus	1		0	Golgi apparatus	Soluble	noGene	noGene	noGene	noGene
SS50377_10774	n.a.	n.a.	-0.148803	0.719628	2.65901	2.17975e-25	0	0	0	Nucleus	1		0	Cytoplasm	Soluble	noGene	noGene	noGene	noGene
SS50377_10777	n.a.	n.a.	0.486408	0.518392	1.30562	0.0290168	0	0	0	Nucleus	1		0	Nucleus	Soluble	noGene	noGene	noGene	noGene
SS50377_10778	n.a.	n.a.	-1.06815	0.011143	-0.106536	0.835546	0	0	0	Mitochondrion	1		0	Mitochondrion	Membrane	noGene	noGene	noGene	noGene
SS50377_10782	n.a.	n.a.	-0.944934	0.00149254	-1.19883	2.19965e-05	0	0	0	Cytoplasm	0.7	C:nucleus	0.3	Mitochondrion	Soluble	noGene	noGene	noGene	noGene
SS50377_10783	n.a.	n.a.	-0.619122	0.154584	0.735689	0.0492488	0	0	0	Nucleus	1		0	Nucleus	Soluble	noGene	noGene	noGene	noGene
SS50377_10791	n.a.	n.a.	-0.313761	0.530955	0.797612	0.0557955	0	0	0	Mitochondrion	0.54		0	Nucleus	Soluble	noGene	noGene	noGene	noGene
SS50377_10792	n.a.	n.a.	0.207572	0.619948	1.01022	0.00193502	0	0	0	Mitochondrion	1		0	Mitochondrion	Soluble	noGene	noGene	noGene	noGene
SS50377_10793	n.a.	n.a.	-0.355252	0.143139	-0.175558	0.483293	0	0	0	Nucleus	1		0	Mitochondrion	Membrane	noGene	noGene	noGene	noGene
SS50377_10794	n.a.	n.a.	-0.394435	0.119875	-0.450951	0.0590889	0	0	0	Cytoplasm	0.7	C:nucleus	0.3	Nucleus	Soluble	noGene	noGene	noGene	noGene
SS50377_10798	IPR017943	Bactericidal permeability-increasing protein, alpha/beta domain superfamily	2.83272	8.72621e-41	3.71378	2.65433e-71	0	0	0	Nucleus	1		0	Lysosome/Vacuole	Soluble	noGene	noGene	noGene	noGene
SS50377_10800	n.a.	n.a.	1.37735	0.0261492	1.08354	0.0749932	0	0	0	Nucleus	1		0	Mitochondrion	Membrane	noGene	noGene	noGene	noGene
SS50377_10803	n.a.	n.a.	1.85121	0.00832538	1.24109	0.0770729	0	0	0	Cytoplasm	0.7	C:nucleus	0.3	Nucleus	Soluble	noGene	noGene	noGene	noGene
SS50377_10805	n.a.	n.a.	1.1506	0.0920618	1.28915	0.0446053	0	0	0	Nucleus	1		0	Nucleus	Soluble	noGene	noGene	noGene	noGene
SS50377_10807	n.a.	n.a.	-0.0430033	0.951827	0.591619	0.255888	0	0	0	Endomembrane system	0.77	C:organelle membrane	0.75	Mitochondrion	Membrane	noGene	noGene	noGene	noGene
SS50377_10808	n.a.	n.a.	-0.541581	0.118222	-0.659995	0.0422785	0	0	0	Cytoplasm	0.7	C:nucleus	0.3	Nucleus	Soluble	noGene	noGene	noGene	noGene
SS50377_10810	n.a.	n.a.	-0.903327	0.00569226	-0.581509	0.0730772	0	0	0	Cytoplasm	0.7	C:nucleus	0.3	Mitochondrion	Soluble	noGene	noGene	noGene	noGene
SS50377_10812	n.a.	n.a.	0.084944	0.942731	-0.0879638	0.93589	0	0	0	Cytoplasm	0.7	C:nucleus	0.3	Mitochondrion	Soluble	noGene	noGene	noGene	noGene
SS50377_10818	n.a.	n.a.	0.916793	0.000289543	1.90911	4.33968e-17	0	0	0	Cytoplasm	0.7	C:nucleus	0.3	Nucleus	Soluble	noGene	noGene	noGene	noGene
SS50377_10821	n.a.	n.a.	-0.442278	0.371653	0.435788	0.33918	0	0	0	Mitochondrion	1		0	Mitochondrion	Soluble	noGene	noGene	noGene	noGene
SS50377_10824	n.a.	n.a.	-0.270972	0.322341	-0.64002	0.0070775	0	0	0	Nucleus	1		0	Nucleus	Soluble	noGene	noGene	noGene	noGene
SS50377_10825	n.a.	n.a.	-0.612274	0.039387	-0.408536	0.165512	0	0	0	Cytoplasm	0.7	C:nucleus	0.3	Nucleus	Soluble	noGene	noGene	noGene	noGene
SS50377_10829	n.a.	n.a.	-0.875956	0.199271	0.968477	0.115609	0	0	0	Mitochondrion	1		0	Mitochondrion	Soluble	noGene	noGene	noGene	noGene
SS50377_10833	n.a.	n.a.	-0.552194	0.351151	0.393725	0.497477	0	0	0	extracellular space	0.7	C:mitochondrion	0.3	Mitochondrion	Soluble	noGene	noGene	noGene	noGene
SS50377_10835	n.a.	n.a.	-0.269741	0.611343	0.338808	0.476387	0	0	0	extracellular space	1		0	Extracellular	Soluble	noGene	noGene	noGene	noGene
SS50377_10837	n.a.	n.a.	-0.737178	0.00406076	-1.52056	1.91514e-10	0	0	0	Nucleus	1	0	0	Nucleus	Soluble	noGene	noGene	noGene	noGene
SS50377_10838	n.a.	n.a.	-0.52684	0.0847962	-1.58604	5.95505e-09	0	0	0	Cytoplasm	0.7	C:nucleus	0.3	Mitochondrion	Soluble	noGene	noGene	noGene	noGene
SS50377_10839	n.a.	n.a.	0.272839	0.359919	-0.37346	0.167972	0	0	0	Nucleus	1		0	Mitochondrion	Soluble	noGene	noGene	noGene	noGene
SS50377_10840	n.a.	n.a.	-1.04819	0.2768	0.196854	0.852508	0	0	0	Mitochondrion	1		0	Mitochondrion	Soluble	noGene	noGene	noGene	noGene
SS50377_10843	n.a.	n.a.	-0.308755	0.448876	-0.460314	0.204481	0	0	0	Mitochondrion	1		0	Mitochondrion	Soluble	noGene	noGene	noGene	noGene
SS50377_10848	n.a.	n.a.	-1.33695	3.2674e-06	0.252793	0.411611	0	0	0	Mitochondrion	1		0	Mitochondrion	Soluble	noGene	noGene	noGene	noGene
SS50377_10852	n.a.	n.a.	-0.23986	0.804396	2.43001	5.83801e-05	0	0	0	extracellular space	0.7	C:mitochondrion	0.3	Mitochondrion	Soluble	noGene	noGene	noGene	noGene
SS50377_10859	n.a.	n.a.	-0.900535	0.0128752	0.376633	0.308843	0	0	0	extracellular space	0.7	C:mitochondrion	0.3	Mitochondrion	Membrane	noGene	noGene	noGene	noGene
SS50377_10864	n.a.	n.a.	-1.05819	0.0041488	0.191637	0.649754	0	0	0	Cytoplasm	0.7	C:nucleus	0.3	Mitochondrion	Membrane	noGene	noGene	noGene	noGene
SS50377_10865	n.a.	n.a.	-0.90201	0.0230088	0.169741	0.705483	0	0	0	Nucleus	1		0	Nucleus	Soluble	noGene	noGene	noGene	noGene
SS50377_10869	n.a.	n.a.	-1.00029	0.00579108	-0.66165	0.0631167	0	TRANSMEM 107 128 Helical. {ECO:0000256|SAM:Phobius}.	0	Mitochondrion	1		0	Mitochondrion	Membrane	noGene	noGene	noGene	noGene
SS50377_10870	n.a.	n.a.	0.215523	0.761063	1.33717	0.00644704	0	0	0	Mitochondrion	1		0	Mitochondrion	Soluble	noGene	noGene	noGene	noGene
SS50377_10872	n.a.	n.a.	-0.0864436	0.892564	1.51631	0.000811904	0	0	0	Cytoplasm	0.7	C:nucleus	0.3	Mitochondrion	Soluble	noGene	noGene	noGene	noGene
SS50377_10874	IPR027329	TPX2, C-terminal	-0.565359	0.0516075	-1.10399	3.02073e-05	0	0	0	Nucleus	1		0	Nucleus	Soluble	noGene	noGene	noGene	noGene
SS50377_10874	IPR009675	TPX2	-0.565359	0.0516075	-1.10399	3.02073e-05	0	0	0	Nucleus	1		0	Nucleus	Soluble	noGene	noGene	noGene	noGene
SS50377_10876	n.a.	n.a.	-0.502621	0.125674	-0.362996	0.254617	0	0	0	Mitochondrion	1		0	Mitochondrion	Membrane	noGene	noGene	noGene	noGene
SS50377_10879	n.a.	n.a.	0.751824	0.0285416	1.99247	1.1679e-10	0	0	0	Cytoplasm	0.7	C:nucleus	0.3	Cytoplasm	Soluble	noGene	noGene	noGene	noGene
SS50377_10884	n.a.	n.a.	0.106493	0.856939	0.0673776	0.903348	0	0	0	Nucleus	1		0	Cytoplasm	Soluble	noGene	noGene	noGene	noGene
SS50377_10885	n.a.	n.a.	0.39759	0.194309	1.11904	2.20199e-05	0	0	0	Nucleus	1		0	Cytoplasm	Soluble	GL50581_1041_High cysteine non-variant cyst protein_nodata_nodata,GL50581_1287_High cysteine membrane protein Group 2_nodata_nodata,GL50581_3457_High cysteine protein_nodata_nodata,GL50581_3514_High cysteine membrane protein Group 1_nodata_nodata	Multientries	GL50803_11309_High cysteine membrane protein Group 1_nd_0.965751,GL50803_113319_High cysteine membrane protein TMK-like_nodata_nodata,GL50803_113416_High cysteine membrane protein TMK-like_nodata_nodata,GL50803_114180_High cysteine membrane protein TMK-like_nodata_nodata,GL50803_40376_High cysteine non-variant cyst protein_nodata_nodata	GL50803_11309_High cysteine membrane protein Group 1_nd_0.965751,GL50803_113319_High cysteine membrane protein TMK-like_nodata_nodata,GL50803_113416_High cysteine membrane protein TMK-like_nodata_nodata,GL50803_114180_High cysteine membrane protein TMK-like_nodata_nodata,GL50803_40376_High cysteine non-variant cyst protein_nodata_nodata
SS50377_10900	n.a.	n.a.	-0.111214	0.786405	-0.492911	0.119389	0	0	0	Organelle membrane	0.83	C:endomembrane system	0.77	Mitochondrion	Soluble	noGene	noGene	noGene	noGene
SS50377_10902	n.a.	n.a.	0.535752	0.0628817	1.45694	1.56206e-09	0	0	0	Cytoplasm	0.7	C:nucleus	0.3	Cytoplasm	Soluble	noGene	noGene	noGene	noGene
SS50377_10903	n.a.	n.a.	-0.149659	0.709929	-1.03396	0.000856325	0	0	0	Mitochondrion	0.53		0	Mitochondrion	Soluble	noGene	noGene	noGene	noGene
SS50377_10905	n.a.	n.a.	-1.46178	1.06409e-08	-1.08988	7.48099e-06	0	0	0	Nucleus	1		0	Nucleus	Soluble	noGene	noGene	noGene	noGene
SS50377_10906	n.a.	n.a.	-0.0204093	0.948553	0.361246	0.123226	0	0	0	Cytoplasm	0.7	C:nucleus	0.3	Cytoplasm	Soluble	noGene	noGene	noGene	noGene
SS50377_jh022	n.a.	n.a.	-0.076112	0.900687	0.417783	0.367579	0	0	0	Mitochondrion	1		0	Endoplasmic reticulum	Membrane	noGene	noGene	noGene	noGene
SS50377_10909	n.a.	n.a.	0.191852	0.773004	-1.1065	0.0321	0	0	0	Nucleus	1		0	Mitochondrion	Soluble	noGene	noGene	noGene	noGene
SS50377_10912	n.a.	n.a.	-0.325097	0.282143	0.21154	0.480758	0	0	0	Endomembrane system	0.91	C:plasma membrane	0.6	Cytoplasm	Soluble	noGene	noGene	noGene	noGene
SS50377_10914	n.a.	n.a.	-1.0136	0.00192592	-0.613582	0.0603958	0	0	0	Mitochondrion	1		0	Nucleus	Soluble	noGene	noGene	noGene	noGene
SS50377_10920	n.a.	n.a.	-0.19834	0.477897	-0.520768	0.0273407	0	0	0	Cytoplasm	1		0	Cytoplasm	Soluble	noGene	noGene	noGene	noGene
SS50377_10921	n.a.	n.a.	-0.223526	0.535469	0.370685	0.214641	0	0	0	Nucleus	1		0	Mitochondrion	Soluble	noGene	noGene	noGene	noGene
SS50377_10922	n.a.	n.a.	-0.0336058	0.942968	0.308903	0.384284	0	0	0	Cytoplasm	0.7	C:nucleus	0.3	Cytoplasm	Soluble	noGene	noGene	noGene	noGene
SS50377_10924	n.a.	n.a.	-0.0427676	0.929474	-0.652869	0.0683884	0	0	0	Cytoplasm	0.7	C:nucleus	0.3	Cytoplasm	Soluble	noGene	noGene	noGene	noGene
SS50377_10932	n.a.	n.a.	0.235015	0.609464	0.281991	0.491663	0	0	0	Nucleus	1		0	Cytoplasm	Soluble	noGene	noGene	noGene	noGene
SS50377_10933	n.a.	n.a.	0.759992	0.00732365	0.971937	0.000237219	0	0	0	Nucleus	1		0	Nucleus	Soluble	noGene	noGene	noGene	noGene
SS50377_10934	n.a.	n.a.	0.380137	0.298413	0.700824	0.0267845	0	0	0	Cytoplasm	0.7	C:nucleus	0.3	Nucleus	Soluble	noGene	noGene	noGene	noGene
SS50377_10936	n.a.	n.a.	-0.0288009	0.919329	-0.95839	1.0786e-06	0	0	0	Cytoplasm	0.7	C:nucleus	0.3	Cytoplasm	Soluble	noGene	noGene	noGene	noGene
SS50377_10937	n.a.	n.a.	-0.854168	0.00115146	-0.710075	0.0059571	0	0	0	Nucleus	1		0	Cytoplasm	Soluble	noGene	noGene	noGene	noGene
SS50377_10939	n.a.	n.a.	-0.284333	0.406494	-0.92033	0.00143209	0	0	0	Cytoplasm	0.7	C:nucleus	0.3	Nucleus	Soluble	noGene	noGene	noGene	noGene
SS50377_10941	n.a.	n.a.	0.766272	0.0701514	0.142659	0.770781	0	0	0	Nucleus	1		0	Cytoplasm	Soluble	noGene	noGene	noGene	noGene
SS50377_10948	n.a.	n.a.	-1.07611	0.0465311	0.404273	0.448235	0	0	0	Cytoplasm	0.7	C:nucleus	0.3	Nucleus	Soluble	noGene	noGene	noGene	noGene
SS50377_10949	n.a.	n.a.	-1.12132	0.0205408	0.812444	0.0850962	0	0	0	Cytoplasm	0.7	C:nucleus	0.3	Nucleus	Soluble	noGene	noGene	noGene	noGene
SS50377_jh024	n.a.	n.a.	-0.575931	0.0228568	0.137714	0.625535	0	0	0	Cytoplasm	0.7	C:nucleus	0.3	Nucleus	Soluble	GL50581_2385_Hypothetical protein	nodata	GL50803_16758_Hypothetical protein	GL50803_16758_Hypothetical protein
SS50377_10952	n.a.	n.a.	0	1	0.839266	0.281372	0	0	0	Cytoplasm	0.7	C:nucleus	0.3	Nucleus	Soluble	noGene	noGene	noGene	noGene
SS50377_10953	n.a.	n.a.	0.00844733	0.993063	2.0485	1.02212e-06	0	0	0	Nucleus	1		0	Nucleus	Soluble	noGene	noGene	noGene	noGene
SS50377_10954	n.a.	n.a.	0.0728912	0.889953	-0.098527	0.833949	0	0	0	Mitochondrion	1		0	Cytoplasm	Soluble	noGene	noGene	noGene	noGene
SS50377_10957	n.a.	n.a.	-2.35894	1.03246e-17	-1.47764	3.09541e-08	0	0	0	Cytoplasm	0.7	C:nucleus	0.3	Nucleus	Soluble	noGene	noGene	noGene	noGene
SS50377_10962	n.a.	n.a.	-0.0672563	0.873652	0.570381	0.066778	0	0	0	Nucleus	1		0	Cytoplasm	Soluble	noGene	noGene	noGene	noGene
SS50377_10965	n.a.	n.a.	-0.646705	0.455068	0.223435	0.794407	0	0	0	Cytoplasm	0.7	C:nucleus	0.3	Mitochondrion	Soluble	noGene	noGene	noGene	noGene
SS50377_10968	n.a.	n.a.	-0.249643	0.378573	0.0893994	0.761526	0	0	0	Mitochondrion	1		0	Cytoplasm	Soluble	noGene	noGene	noGene	noGene
SS50377_10972	n.a.	n.a.	0.200679	0.719418	-0.344445	0.477829	0	0	0	Nucleus	1		0	Nucleus	Soluble	noGene	noGene	noGene	noGene
SS50377_10976	n.a.	n.a.	2.72529	4.01244e-16	2.62682	3.13028e-15	0	0	0	Nucleus	1		0	Cytoplasm	Soluble	noGene	noGene	noGene	noGene
SS50377_10978	n.a.	n.a.	0.518182	0.220472	0.844707	0.0249905	0	0	0	Nucleus	1		0	Nucleus	Soluble	GL50581_1041_High cysteine non-variant cyst protein_nodata_nodata,GL50581_1287_High cysteine membrane protein Group 2_nodata_nodata,GL50581_3457_High cysteine protein_nodata_nodata,GL50581_3514_High cysteine membrane protein Group 1_nodata_nodata	Multientries	GL50803_11309_High cysteine membrane protein Group 1_nd_0.965751,GL50803_113319_High cysteine membrane protein TMK-like_nodata_nodata,GL50803_113416_High cysteine membrane protein TMK-like_nodata_nodata,GL50803_114180_High cysteine membrane protein TMK-like_nodata_nodata,GL50803_40376_High cysteine non-variant cyst protein_nodata_nodata	GL50803_11309_High cysteine membrane protein Group 1_nd_0.965751,GL50803_113319_High cysteine membrane protein TMK-like_nodata_nodata,GL50803_113416_High cysteine membrane protein TMK-like_nodata_nodata,GL50803_114180_High cysteine membrane protein TMK-like_nodata_nodata,GL50803_40376_High cysteine non-variant cyst protein_nodata_nodata
SS50377_10989	n.a.	n.a.	0.926113	0.144202	1.02708	0.0823404	SIGNAL 1 37 {ECO:0000256|SAM:SignalP}.	0	0	Cell membrane	0.86	C:organelle membrane	0.65	Extracellular	Soluble	noGene	noGene	noGene	noGene
SS50377_10993	IPR032675	Leucine-rich repeat domain superfamily	-1.06145	0.000186352	-0.163519	0.625855	0	0	0	Nucleus	1		0	Cytoplasm	Soluble	noGene	noGene	noGene	noGene
SS50377_10995	IPR032675	Leucine-rich repeat domain superfamily	-0.999866	0.0128466	-0.357513	0.406125	0	0	0	Nucleus	1		0	Cytoplasm	Soluble	noGene	noGene	noGene	noGene
SS50377_11001	n.a.	n.a.	0.23236	0.826301	0.694683	0.426167	0	0	0	Cytoplasm	0.7	C:nucleus	0.3	Nucleus	Soluble	noGene	noGene	noGene	noGene
SS50377_11002	n.a.	n.a.	-0.243894	0.413658	0.213517	0.447151	0	0	0	Nucleus	1		0	Cytoplasm	Soluble	noGene	noGene	noGene	noGene
SS50377_11005	n.a.	n.a.	-0.295982	0.40257	-0.231772	0.490622	0	0	0	Cytoplasm	0.7	C:nucleus	0.3	Cytoplasm	Soluble	noGene	noGene	noGene	noGene
SS50377_11008	n.a.	n.a.	-0.469647	0.583539	0.109235	0.898715	0	0	0	Nucleus	1		0	Nucleus	Soluble	noGene	noGene	noGene	noGene
SS50377_11013	n.a.	n.a.	-1.24775	4.77389e-05	-0.700988	0.0231271	0	TRANSMEM 121 139 Helical. {ECO:0000256|SAM:Phobius}.	0	Nucleus	1		0	Endoplasmic reticulum	Membrane	noGene	noGene	noGene	noGene
SS50377_11023	n.a.	n.a.	-0.523635	0.293417	0.150619	0.780336	0	0	0	Cytoplasm	0.7	C:nucleus	0.3	Cytoplasm	Soluble	noGene	noGene	noGene	noGene
SS50377_11024	n.a.	n.a.	-0.157819	0.834328	0.721665	0.193074	0	0	0	Nucleus	1		0	Nucleus	Soluble	noGene	noGene	noGene	noGene
SS50377_jh025	n.a.	n.a.	0.890974	2.33169e-09	-0.1026	0.575229	0	0	0	Nucleus	1		0	Cytoplasm	Soluble	noGene	noGene	noGene	noGene
SS50377_11029	n.a.	n.a.	0.396356	0.107506	0.436503	0.0564215	0	TRANSMEM 120 141 Helical. {ECO:0000256|SAM:Phobius}.	0	Endomembrane system	0.9	C:plasma membrane	0.74	Endoplasmic reticulum	Membrane	noGene	noGene	noGene	noGene
SS50377_11030	n.a.	n.a.	-0.912576	0.00237819	-0.502544	0.0801251	0	0	0	Endomembrane system	0.86	C:organelle membrane	0.51	Mitochondrion	Soluble	noGene	noGene	noGene	noGene
SS50377_11031	IPR001611	Leucine-rich repeat	-0.529591	0.0187932	-1.23307	2.88276e-09	0	0	0	Cytoplasm	0.7	C:nucleus	0.3	Cytoplasm	Soluble	GL50581_3375_Hypothetical protein	nodata	GL50803_14621_Hypothetical protein	GL50803_14621_Hypothetical protein
SS50377_11031	IPR009563	Sjoegren syndrome/scleroderma autoantigen 1	-0.529591	0.0187932	-1.23307	2.88276e-09	0	0	0	Cytoplasm	0.7	C:nucleus	0.3	Cytoplasm	Soluble	GL50581_3375_Hypothetical protein	nodata	GL50803_14621_Hypothetical protein	GL50803_14621_Hypothetical protein
SS50377_11034	n.a.	n.a.	1.64539	0.0154917	2.31425	0.00017011	0	0	0	Endomembrane system	0.83	C:organelle membrane	0.75	Mitochondrion	Membrane	noGene	noGene	noGene	noGene
SS50377_11038	n.a.	n.a.	-0.0288189	0.940098	-0.0233392	0.945158	0	0	0	Nucleus	1		0	Cytoplasm	Soluble	noGene	noGene	noGene	noGene
SS50377_11039	n.a.	n.a.	-0.593294	0.039106	-0.627033	0.0223057	0	0	0	Cytoplasm	0.7	C:nucleus	0.3	Cytoplasm	Soluble	noGene	noGene	noGene	noGene
SS50377_11043	n.a.	n.a.	-1.19279	0.000309964	-1.14482	0.000405115	0	0	0	Cytoplasm	0.7	C:nucleus	0.3	Cytoplasm	Soluble	noGene	noGene	noGene	noGene
SS50377_11044	n.a.	n.a.	0.479007	0.657106	0.515855	0.605904	SIGNAL 1 15 {ECO:0000256|SAM:SignalP}.	0	0	extracellular space	0.7	C:mitochondrion	0.3	Mitochondrion	Membrane	noGene	noGene	noGene	noGene
SS50377_11045	n.a.	n.a.	-0.822745	0.0271401	-0.39033	0.30265	0	0	0	Cytoplasm	0.7	C:nucleus	0.3	Nucleus	Soluble	noGene	noGene	noGene	noGene
SS50377_11047	n.a.	n.a.	0.462692	0.415543	1.56952	0.000357203	0	0	0	Cytoplasm	0.7	C:nucleus	0.3	Mitochondrion	Soluble	noGene	noGene	noGene	noGene
SS50377_11048	n.a.	n.a.	-0.869015	0.000755484	-0.738766	0.00354603	0	0	0	Cytoplasm	0.7	C:nucleus	0.3	Nucleus	Soluble	noGene	noGene	noGene	noGene
SS50377_11050	n.a.	n.a.	0.101635	0.683039	0.585487	0.00207715	0	0	0	Cytoplasm	0.7	C:nucleus	0.3	Cytoplasm	Soluble	noGene	noGene	noGene	noGene
SS50377_11055	IPR011012	Longin-like domain superfamily	0.15322	0.85809	0.073742	0.928834	0	0	0	Mitochondrion	1		0	Mitochondrion	Soluble	noGene	noGene	noGene	noGene
SS50377_11059	n.a.	n.a.	-1.59085	0.00274052	-0.213793	0.733743	0	0	0	Nucleus	1		0	Mitochondrion	Soluble	noGene	noGene	noGene	noGene
SS50377_11068	n.a.	n.a.	0.697152	0.0021887	0.377606	0.103251	0	0	0	Cytoplasm	0.7	C:nucleus	0.3	Nucleus	Soluble	noGene	noGene	noGene	noGene
SS50377_11070	n.a.	n.a.	-0.714643	0.0714512	-0.648436	0.0783411	0	0	0	Nucleus	1		0	Cytoplasm	Soluble	noGene	noGene	noGene	noGene
SS50377_11072	n.a.	n.a.	0.367867	0.741149	0.712193	0.450643	0	0	0	Cytoplasm	0.7	C:nucleus	0.3	Cell membrane	Membrane	noGene	noGene	noGene	noGene
SS50377_11075	n.a.	n.a.	0.424197	0.66283	-0.421256	0.647008	0	0	0	Nucleus	1		0	Cell membrane	Membrane	noGene	noGene	noGene	noGene
SS50377_jh027	n.a.	n.a.	-0.417832	0.0634424	0.334735	0.12222	0	0	0	Nucleus	1		0	Nucleus	Soluble	noGene	noGene	noGene	noGene
SS50377_11079	n.a.	n.a.	1.26208	0.116329	0.50806	0.555619	0	0	0	Nucleus	1		0	Cytoplasm	Soluble	noGene	noGene	noGene	noGene
SS50377_11080	n.a.	n.a.	-1.24857	1.20404e-05	0.134754	0.670613	0	0	0	Nucleus	1		0	Cytoplasm	Soluble	noGene	noGene	noGene	noGene
SS50377_11082	IPR032675	Leucine-rich repeat domain superfamily	0.367191	0.254518	0.523664	0.070732	0	0	0	Nucleus	1		0	Nucleus	Soluble	noGene	noGene	noGene	noGene
SS50377_11090	n.a.	n.a.	0.0437986	0.89867	-0.298061	0.267814	0	0	0	Nucleus	1		0	Nucleus	Soluble	noGene	noGene	noGene	noGene
SS50377_11091	n.a.	n.a.	0.481706	0.0479916	-0.874264	0.000114598	0	0	0	Cytoplasm	0.7	C:nucleus	0.3	Nucleus	Soluble	noGene	noGene	noGene	noGene
SS50377_11093	n.a.	n.a.	0.255241	0.45323	0.949523	0.000480757	0	0	0	Nucleus	1		0	Cytoplasm	Soluble	noGene	noGene	noGene	noGene
SS50377_11094	n.a.	n.a.	0.979333	0.0612728	2.30901	8.76044e-07	0	0	0	Cytoplasm	0.7	C:nucleus	0.3	Cytoplasm	Soluble	noGene	noGene	noGene	noGene
SS50377_11095	n.a.	n.a.	1.37916	0.0113395	2.53199	9.04197e-08	0	0	0	Cytoplasm	0.7	C:nucleus	0.3	Cytoplasm	Soluble	noGene	noGene	noGene	noGene
SS50377_jh030	n.a.	n.a.	-0.800676	0.32154	1.33902	0.0624683	0	0	0	Mitochondrion	0.86		0	Nucleus	Soluble	noGene	noGene	noGene	noGene
SS50377_11109	n.a.	n.a.	-0.244958	0.346985	-0.00530611	0.986483	0	0	0	Cytoplasm	0.7	C:nucleus	0.3	Cytoplasm	Soluble	noGene	noGene	noGene	noGene
SS50377_11111	n.a.	n.a.	-0.858763	0.0704544	0.100164	0.8542	0	0	0	Mitochondrion	0.51		0	Cytoplasm	Soluble	noGene	noGene	noGene	noGene
SS50377_11112	n.a.	n.a.	-0.847027	0.0025122	-0.179548	0.571376	0	0	0	Nucleus	1		0	Cytoplasm	Soluble	noGene	noGene	noGene	noGene
SS50377_11115	n.a.	n.a.	-0.192864	0.385184	-0.623073	0.000870867	0	0	0	Cytoplasm	0.7	C:nucleus	0.3	Nucleus	Soluble	noGene	noGene	noGene	noGene
SS50377_11116	n.a.	n.a.	-0.14848	0.738775	-0.3538	0.332261	0	0	0	Mitochondrion	1		0	Mitochondrion	Soluble	noGene	noGene	noGene	noGene
SS50377_11124	n.a.	n.a.	-0.534222	0.128004	0.0583032	0.884948	0	0	0	Nucleus	1		0	Cytoplasm	Soluble	noGene	noGene	noGene	noGene
SS50377_jh032	n.a.	n.a.	-0.381903	0.310927	-0.424747	0.22203	0	0	0	Nucleus	1		0	Cytoplasm	Soluble	GL50581_406_Hypothetical protein	nodata	GL50803_16247_hypothetical protein	GL50803_16247_hypothetical protein
SS50377_11134	n.a.	n.a.	-1.50961	0.0109756	-0.691321	0.210937	0	0	0	Cytoplasm	0.7	C:nucleus	0.3	Cytoplasm	Soluble	noGene	noGene	noGene	noGene
SS50377_11137	n.a.	n.a.	-0.678515	0.0135402	-0.969765	0.0001682	0	0	0	Nucleus	1		0	Nucleus	Soluble	noGene	noGene	noGene	noGene
SS50377_11145	n.a.	n.a.	-0.806151	0.123654	-1.23912	0.0102427	0	0	0	Cytoplasm	0.7	C:nucleus	0.3	Cytoplasm	Soluble	noGene	noGene	noGene	noGene
SS50377_11146	n.a.	n.a.	-1.05026	0.188802	-1.36046	0.0645732	0	0	0	Cytoplasm	0.7	C:nucleus	0.3	Nucleus	Soluble	noGene	noGene	noGene	noGene
SS50377_11147	n.a.	n.a.	0.460659	0.174386	-0.559309	0.081692	0	0	0	Nucleus	1		0	Nucleus	Soluble	noGene	noGene	noGene	noGene
SS50377_11148	n.a.	n.a.	-0.687048	0.0356012	0.043323	0.910098	0	0	0	Mitochondrion	1		0	Cytoplasm	Soluble	noGene	noGene	noGene	noGene
SS50377_11149	n.a.	n.a.	-0.379865	0.452577	-0.284939	0.545098	0	0	0	Cytoplasm	0.7	C:nucleus	0.3	Cytoplasm	Soluble	noGene	noGene	noGene	noGene
SS50377_11152	n.a.	n.a.	-0.363926	0.147705	-0.140698	0.595968	0	0	0	Nucleus	1		0	Cytoplasm	Soluble	noGene	noGene	noGene	noGene
SS50377_11153	n.a.	n.a.	0.22747	0.285618	0.18448	0.368318	0	0	0	Cytoplasm	0.7	C:nucleus	0.3	Cytoplasm	Soluble	noGene	noGene	noGene	noGene
SS50377_11158	n.a.	n.a.	0.384278	0.149319	0.808779	0.000528842	0	0	0	Nucleus	1		0	Cytoplasm	Soluble	noGene	noGene	noGene	noGene
SS50377_11159	n.a.	n.a.	-2.3129	7.01823e-12	-2.15134	1.15238e-10	0	0	0	Cytoplasm	0.7	C:nucleus	0.3	Mitochondrion	Soluble	noGene	noGene	noGene	noGene
SS50377_11160	n.a.	n.a.	0.724797	0.0258157	-0.229832	0.522696	0	0	0	Nucleus	1		0	Nucleus	Soluble	noGene	noGene	noGene	noGene
SS50377_11161	n.a.	n.a.	1.13475	0.00346584	1.9772	2.9002e-08	0	0	0	Nucleus	1		0	Nucleus	Soluble	noGene	noGene	noGene	noGene
SS50377_11162	n.a.	n.a.	-0.451177	0.272172	-1.15605	0.00151423	0	0	0	Nucleus	1		0	Cytoplasm	Soluble	noGene	noGene	noGene	noGene
SS50377_11163	n.a.	n.a.	0.267737	0.444429	0.0528818	0.888231	0	0	0	Mitochondrion	1		0	Mitochondrion	Soluble	noGene	noGene	noGene	noGene
SS50377_11165	n.a.	n.a.	-0.267015	0.777392	-0.5616	0.476638	0	0	0	Cytoplasm	0.7	C:nucleus	0.3	Nucleus	Soluble	noGene	noGene	noGene	noGene
SS50377_11168	n.a.	n.a.	-0.109099	0.841094	-0.865352	0.0355114	0	0	0	Cytoplasm	0.7	C:nucleus	0.3	Cytoplasm	Soluble	noGene	noGene	noGene	noGene
SS50377_11169	n.a.	n.a.	-0.102355	0.705086	-0.229522	0.311606	0	0	0	Cytoplasm	0.7	C:nucleus	0.3	Golgi apparatus	Soluble	GL50581_1041_High cysteine non-variant cyst protein_nodata_nodata,GL50581_1287_High cysteine membrane protein Group 2_nodata_nodata,GL50581_3457_High cysteine protein_nodata_nodata,GL50581_3514_High cysteine membrane protein Group 1_nodata_nodata	Multientries	GL50803_11309_High cysteine membrane protein Group 1_nd_0.965751,GL50803_113319_High cysteine membrane protein TMK-like_nodata_nodata,GL50803_113416_High cysteine membrane protein TMK-like_nodata_nodata,GL50803_114180_High cysteine membrane protein TMK-like_nodata_nodata,GL50803_40376_High cysteine non-variant cyst protein_nodata_nodata	GL50803_11309_High cysteine membrane protein Group 1_nd_0.965751,GL50803_113319_High cysteine membrane protein TMK-like_nodata_nodata,GL50803_113416_High cysteine membrane protein TMK-like_nodata_nodata,GL50803_114180_High cysteine membrane protein TMK-like_nodata_nodata,GL50803_40376_High cysteine non-variant cyst protein_nodata_nodata
SS50377_11170	IPR011992	EF-hand domain pair	-0.50813	0.494328	-1.08296	0.0936418	0	0	0	Nucleus	1		0	Cytoplasm	Soluble	noGene	noGene	noGene	noGene
SS50377_11172	n.a.	n.a.	-0.719959	0.170812	-1.39647	0.00377354	0	0	0	Cytoplasm	0.7	C:nucleus	0.3	Nucleus	Soluble	noGene	noGene	noGene	noGene
SS50377_11176	n.a.	n.a.	0.618384	0.147926	1.03612	0.00708993	0	TRANSMEM 7 30 Helical. {ECO:0000256|SAM:Phobius}.	0	Cell membrane	0.93	C:organelle membrane	0.44	Endoplasmic reticulum	Membrane	noGene	noGene	noGene	noGene
SS50377_11177	n.a.	n.a.	-0.229972	0.603357	0.160892	0.702401	0	TRANSMEM 7 30 Helical. {ECO:0000256|SAM:Phobius}.	0	Organelle membrane	0.78	C:plasma membrane	0.76	Cell membrane	Membrane	noGene	noGene	noGene	noGene
SS50377_11179	n.a.	n.a.	0.999133	0.00772388	0.804892	0.0286308	0	0	0	Nucleus	1		0	Cytoplasm	Soluble	noGene	noGene	noGene	noGene
SS50377_11180	n.a.	n.a.	0.333862	0.468471	1.22001	0.000873748	0	0	0	Cell membrane	0.86	C:organelle membrane	0.42	Cytoplasm	Soluble	noGene	noGene	noGene	noGene
SS50377_11184	n.a.	n.a.	-1.38648	0.086639	-0.480538	0.550043	0	0	0	Mitochondrion	1	0	0	Mitochondrion	Soluble	noGene	noGene	noGene	noGene
SS50377_11187	n.a.	n.a.	-0.381446	0.375766	-0.882789	0.0183823	0	0	0	Mitochondrion	1		0	Nucleus	Soluble	noGene	noGene	noGene	noGene
SS50377_11193	n.a.	n.a.	-0.32654	0.20518	0.155439	0.545906	0	TRANSMEM 61 86 Helical. {ECO:0000256|SAM:Phobius}.	0	Cytoplasm	0.7	C:nucleus	0.3	Cell membrane	Membrane	noGene	noGene	noGene	noGene
SS50377_11194	n.a.	n.a.	1.39227	0.0700764	1.35896	0.0618491	0	0	0	Cytoplasm	0.7	C:nucleus	0.3	Nucleus	Soluble	noGene	noGene	noGene	noGene
SS50377_11195	n.a.	n.a.	0.0469081	0.934879	1.07692	0.0050585	0	0	0	Nucleus	1		0	Cytoplasm	Soluble	noGene	noGene	noGene	noGene
SS50377_11196	n.a.	n.a.	0.175382	0.458671	-0.161724	0.470623	0	0	0	Cytoplasm	0.7	C:nucleus	0.3	Mitochondrion	Soluble	noGene	noGene	noGene	noGene
SS50377_11197	n.a.	n.a.	-0.46655	0.521717	-0.486329	0.460128	0	0	0	Nucleus	1		0	Nucleus	Soluble	noGene	noGene	noGene	noGene
SS50377_11198	n.a.	n.a.	0.198325	0.680862	-0.340069	0.418965	0	0	0	Nucleus	1		0	Cytoplasm	Soluble	noGene	noGene	noGene	noGene
SS50377_11201	n.a.	n.a.	-0.26153	0.307211	-0.961587	9.12905e-06	0	0	0	Cytoplasm	0.7	C:nucleus	0.3	Cytoplasm	Soluble	noGene	noGene	noGene	noGene
SS50377_11204	n.a.	n.a.	0.630114	0.21675	-0.147613	0.796054	0	0	0	Cytoplasm	0.7	C:nucleus	0.3	Nucleus	Soluble	noGene	noGene	noGene	noGene
SS50377_11205	n.a.	n.a.	-0.344675	0.359821	-0.506544	0.128184	0	0	0	Cytoplasm	0.7	C:nucleus	0.3	Cytoplasm	Soluble	noGene	noGene	noGene	noGene
SS50377_11207	n.a.	n.a.	-0.144068	0.868189	-0.194305	0.801271	0	0	0	Cytoplasm	0.7	C:nucleus	0.3	Cytoplasm	Soluble	noGene	noGene	noGene	noGene
SS50377_11209	IPR011992	EF-hand domain pair	-0.248923	0.628716	-1.62936	0.000187437	0	0	0	Cytoplasm	0.7	C:nucleus	0.3	Cytoplasm	Soluble	GL50581_193_Calmodulin	nodata	GL50803_13231_Calmodulin	GL50803_13231_Calmodulin
SS50377_11210	n.a.	n.a.	0.0332223	0.950899	1.07158	0.00265371	0	0	0	Nucleus	1		0	Cytoplasm	Soluble	noGene	noGene	noGene	noGene
SS50377_11216	n.a.	n.a.	-0.465326	0.46141	-1.10231	0.043697	0	0	0	Cytoplasm	0.7	C:nucleus	0.3	Cytoplasm	Soluble	noGene	noGene	noGene	noGene
SS50377_11222	n.a.	n.a.	-0.695698	0.0965401	-0.152268	0.748076	0	0	0	Cytoplasm	0.7	C:nucleus	0.3	Cytoplasm	Soluble	noGene	noGene	noGene	noGene
SS50377_11227	n.a.	n.a.	0.658324	0.279952	0.128067	0.852419	0	0	0	Nucleus	1		0	Cytoplasm	Soluble	noGene	noGene	noGene	noGene
SS50377_11228	n.a.	n.a.	-0.330209	0.536016	-0.311484	0.521006	0	0	0	Mitochondrion	1		0	Mitochondrion	Soluble	noGene	noGene	noGene	noGene
SS50377_11229	IPR036249	Thioredoxin-like superfamily	-1.39203	0.00271615	-1.17613	0.00552432	0	TRANSMEM 6 27 Helical. {ECO:0000256|SAM:Phobius}.	0	Mitochondrion	1		0	Mitochondrion	Membrane	noGene	noGene	noGene	noGene
SS50377_11234	n.a.	n.a.	-0.0518786	0.900687	-0.0156373	0.966248	0	0	0	Cytoplasm	0.7	C:nucleus	0.3	Nucleus	Soluble	noGene	noGene	noGene	noGene
SS50377_11236	n.a.	n.a.	-0.517292	0.172946	-0.321386	0.399003	0	0	0	Nucleus	1		0	Cell membrane	Membrane	noGene	noGene	noGene	noGene
SS50377_11240	n.a.	n.a.	-1.16625	3.86614e-06	-0.569141	0.0244286	0	0	0	Nucleus	1		0	Cytoplasm	Soluble	noGene	noGene	noGene	noGene
SS50377_11243	n.a.	n.a.	1.30471	3.47811e-05	1.27129	3.78344e-05	0	0	0	Cytoplasm	0.7	C:nucleus	0.3	Cytoplasm	Soluble	noGene	noGene	noGene	noGene
SS50377_11247	IPR032675	Leucine-rich repeat domain superfamily	0.888762	0.071144	0.210922	0.705216	0	0	0	Nucleus	1		0	Nucleus	Soluble	noGene	noGene	noGene	noGene
SS50377_11251	n.a.	n.a.	-0.183488	0.46867	-1.06128	2.58725e-07	0	0	0	Nucleus	1		0	Cytoplasm	Soluble	noGene	noGene	noGene	noGene
SS50377_11254	n.a.	n.a.	-1.07419	0.111439	-1.4024	0.024946	0	0	0	Cytoplasm	0.7	C:nucleus	0.3	Cytoplasm	Soluble	noGene	noGene	noGene	noGene
SS50377_11257	n.a.	n.a.	-0.995142	0.0630104	-0.0722337	0.905162	0	0	0	Cytoplasm	0.7	C:nucleus	0.3	Nucleus	Soluble	noGene	noGene	noGene	noGene
SS50377_11258	n.a.	n.a.	-0.623014	0.0680218	-1.02424	0.00109823	0	0	0	Nucleus	1		0	Nucleus	Soluble	noGene	noGene	noGene	noGene
SS50377_11263	n.a.	n.a.	0.543801	0.0996828	2.06491	4.63695e-13	0	0	0	Cytoplasm	0.7	C:nucleus	0.3	Cytoplasm	Soluble	noGene	noGene	noGene	noGene
SS50377_11264	n.a.	n.a.	-0.622714	0.216103	-0.397969	0.402589	0	0	0	Cytoplasm	0.7	C:nucleus	0.3	Cytoplasm	Soluble	noGene	noGene	noGene	noGene
SS50377_11267	n.a.	n.a.	0.263902	0.719804	1.13428	0.0348498	0	0	0	Cytoplasm	0.7	C:nucleus	0.3	Cytoplasm	Soluble	noGene	noGene	noGene	noGene
SS50377_11268	IPR015915	Kelch-type beta propeller	1.3849	0.00366854	2.03212	2.70361e-06	0	0	0	Nucleus	1		0	Cytoplasm	Soluble	noGene	noGene	noGene	noGene
SS50377_11269	n.a.	n.a.	-0.58505	0.154094	-0.103712	0.823381	0	0	0	Nucleus	1		0	Golgi apparatus	Soluble	noGene	noGene	noGene	noGene
SS50377_11271	n.a.	n.a.	-1.16513	0.038929	-1.25515	0.0165471	0	0	0	Cytoplasm	0.7	C:nucleus	0.3	Cytoplasm	Soluble	noGene	noGene	noGene	noGene
SS50377_11272	n.a.	n.a.	0.685638	0.199271	0.752682	0.132254	0	0	0	Nucleus	1		0	Golgi apparatus	Soluble	GL50581_1041_High cysteine non-variant cyst protein_nodata_nodata,GL50581_1287_High cysteine membrane protein Group 2_nodata_nodata,GL50581_3457_High cysteine protein_nodata_nodata,GL50581_3514_High cysteine membrane protein Group 1_nodata_nodata	Multientries	GL50803_11309_High cysteine membrane protein Group 1_nd_0.965751,GL50803_113319_High cysteine membrane protein TMK-like_nodata_nodata,GL50803_113416_High cysteine membrane protein TMK-like_nodata_nodata,GL50803_114180_High cysteine membrane protein TMK-like_nodata_nodata,GL50803_40376_High cysteine non-variant cyst protein_nodata_nodata	GL50803_11309_High cysteine membrane protein Group 1_nd_0.965751,GL50803_113319_High cysteine membrane protein TMK-like_nodata_nodata,GL50803_113416_High cysteine membrane protein TMK-like_nodata_nodata,GL50803_114180_High cysteine membrane protein TMK-like_nodata_nodata,GL50803_40376_High cysteine non-variant cyst protein_nodata_nodata
SS50377_11274	n.a.	n.a.	-0.236912	0.794192	0.132827	0.872006	0	0	0	Cytoplasm	0.7	C:nucleus	0.3	Cytoplasm	Soluble	noGene	noGene	noGene	noGene
SS50377_11278	IPR011047	Quinoprotein alcohol dehydrogenase-like superfamily	0.256181	0.478393	0.00543921	0.989742	0	0	0	Cytoplasm	0.7	C:nucleus	0.3	Cytoplasm	Soluble	noGene	noGene	noGene	noGene
SS50377_11278	IPR015943	WD40/YVTN repeat-like-containing domain superfamily	0.256181	0.478393	0.00543921	0.989742	0	0	0	Cytoplasm	0.7	C:nucleus	0.3	Cytoplasm	Soluble	noGene	noGene	noGene	noGene
SS50377_11279	n.a.	n.a.	0.65255	0.157115	0.945521	0.025596	0	0	0	Nucleus	1		0	Cytoplasm	Soluble	noGene	noGene	noGene	noGene
SS50377_11281	n.a.	n.a.	-1.42591	4.5713e-05	-1.27983	0.000183494	0	0	0	Mitochondrion	1		0	Mitochondrion	Soluble	noGene	noGene	noGene	noGene
SS50377_11283	n.a.	n.a.	0.125736	0.771855	0.733443	0.0198076	0	0	0	Nucleus	1		0	Cytoplasm	Soluble	noGene	noGene	noGene	noGene
SS50377_11288	n.a.	n.a.	-0.125793	0.803778	-0.773601	0.0453245	0	0	0	Nucleus	1		0	Nucleus	Soluble	noGene	noGene	noGene	noGene
SS50377_11291	n.a.	n.a.	0.277364	0.305443	0.0240057	0.937537	0	0	0	Cytoplasm	0.7	C:nucleus	0.3	Nucleus	Soluble	noGene	noGene	noGene	noGene
SS50377_11294	n.a.	n.a.	-1.42859	1.35488e-11	-0.734464	0.000555425	0	0	0	Mitochondrion	1		0	Nucleus	Soluble	noGene	noGene	noGene	noGene
SS50377_11299	n.a.	n.a.	-0.912501	0.0734131	-0.688874	0.150361	0	0	0	Cytoplasm	0.7	C:nucleus	0.3	Nucleus	Soluble	noGene	noGene	noGene	noGene
SS50377_11300	n.a.	n.a.	-0.170274	0.826141	-0.130631	0.852496	0	0	0	Cytoplasm	0.7	C:nucleus	0.3	Cytoplasm	Soluble	noGene	noGene	noGene	noGene
SS50377_11301	n.a.	n.a.	-1.63058	0.0114437	-1.62322	0.00658614	0	0	0	Cytoplasm	0.7	C:nucleus	0.3	Cytoplasm	Soluble	noGene	noGene	noGene	noGene
SS50377_11302	n.a.	n.a.	0.0399857	0.921418	0.227969	0.489672	0	0	0	Nucleus	1	0	0	Nucleus	Soluble	noGene	noGene	noGene	noGene
SS50377_11304	IPR036770	Ankyrin repeat-containing domain superfamily	0.265561	0.290755	1.04563	5.01986e-07	0	0	0	Cytoplasm	0.7	C:nucleus	0.3	Cytoplasm	Soluble	noGene	noGene	noGene	noGene
SS50377_11305	IPR036322	WD40-repeat-containing domain superfamily	0.276697	0.441161	-0.103431	0.781955	0	0	0	Nucleus	1		0	Cytoplasm	Soluble	noGene	noGene	noGene	noGene
SS50377_11306	IPR027417	P-loop containing nucleoside triphosphate hydrolase	-1.08351	0.12366	-1.15383	0.0777074	0	0	0	Cytoplasm	0.7	C:nucleus	0.3	Cytoplasm	Soluble	noGene	noGene	noGene	noGene
SS50377_11307	IPR015943	WD40/YVTN repeat-like-containing domain superfamily	-0.0719289	0.894417	0.624474	0.115094	0	0	0	Nucleus	1	0	0	Cytoplasm	Soluble	noGene	noGene	noGene	noGene
SS50377_11307	IPR036322	WD40-repeat-containing domain superfamily	-0.0719289	0.894417	0.624474	0.115094	0	0	0	Nucleus	1	0	0	Cytoplasm	Soluble	noGene	noGene	noGene	noGene
SS50377_jh034	n.a.	n.a.	-0.710889	0.0199244	-0.386456	0.2007	0	0	0	Cytoplasm	0.7	C:nucleus	0.3	Nucleus	Soluble	noGene	noGene	noGene	noGene
SS50377_11309	n.a.	n.a.	0.417325	0.420316	0.0112897	0.985122	0	TRANSMEM 181 206 Helical. {ECO:0000256|SAM:Phobius}.	0	Nucleus	1	0	0	Mitochondrion	Membrane	noGene	noGene	noGene	noGene
SS50377_11312	n.a.	n.a.	-0.710489	0.0590611	0.259381	0.51985	0	0	0	Nucleus	1		0	Cytoplasm	Soluble	noGene	noGene	noGene	noGene
SS50377_11313	n.a.	n.a.	-1.49441	0.00223564	0.386754	0.475581	0	0	0	Cytoplasm	0.7	C:nucleus	0.3	Nucleus	Soluble	noGene	noGene	noGene	noGene
SS50377_11316	n.a.	n.a.	-0.780854	0.102212	-0.804931	0.0775481	0	TRANSMEM 142 163 Helical. {ECO:0000256|SAM:Phobius}.	0	Endomembrane system	0.66	C:plasma membrane	0.62	Mitochondrion	Membrane	noGene	noGene	noGene	noGene
SS50377_11322	n.a.	n.a.	0.39264	0.656421	0.928882	0.192132	0	0	0	Nucleus	1		0	Nucleus	Soluble	noGene	noGene	noGene	noGene
SS50377_11328	n.a.	n.a.	-0.635995	0.0936001	-0.802453	0.0236182	0	0	0	Mitochondrion	0.72	C:nucleus	0.28	Cytoplasm	Soluble	noGene	noGene	noGene	noGene
SS50377_11336	n.a.	n.a.	-0.335915	0.193415	2.90241	3.32798e-49	0	0	0	Cytoplasm	0.7	C:nucleus	0.3	Cytoplasm	Soluble	noGene	noGene	noGene	noGene
SS50377_11348	n.a.	n.a.	-0.547889	0.220571	0.249286	0.587795	0	0	0	Cytoplasm	0.7	C:nucleus	0.3	Nucleus	Soluble	noGene	noGene	noGene	noGene
SS50377_11349	n.a.	n.a.	-0.741381	0.157611	-0.562009	0.252554	0	0	0	Cytoplasm	0.7	C:nucleus	0.3	Nucleus	Soluble	noGene	noGene	noGene	noGene
SS50377_11350	n.a.	n.a.	-1.27537	0.163782	-0.092647	0.929468	0	0	0	Cytoplasm	0.7	C:nucleus	0.3	Nucleus	Soluble	noGene	noGene	noGene	noGene
SS50377_11352	n.a.	n.a.	-1.46455	2.34485e-06	-1.77199	4.09135e-09	0	0	0	Mitochondrion	1		0	Plastid	Soluble	noGene	noGene	noGene	noGene
SS50377_11357	n.a.	n.a.	-0.0810829	0.783562	0.0382886	0.888407	0	0	0	Nucleus	1	0	0	Mitochondrion	Soluble	noGene	noGene	noGene	noGene
SS50377_11358	n.a.	n.a.	-0.847207	0.0750227	0.71493	0.110738	0	0	0	Mitochondrion	1		0	Cytoplasm	Soluble	noGene	noGene	noGene	noGene
SS50377_11359	n.a.	n.a.	-0.807664	0.279111	0.724525	0.307921	0	0	0	Mitochondrion	1		0	Peroxisome	Soluble	noGene	noGene	noGene	noGene
SS50377_11361	n.a.	n.a.	-0.897653	0.00259458	-0.203182	0.534567	0	0	0	Cytoplasm	0.7	C:nucleus	0.3	Nucleus	Soluble	noGene	noGene	noGene	noGene
SS50377_11362	n.a.	n.a.	-2.16328	1.59058e-06	-0.975789	0.0155988	0	0	0	Nucleus	1		0	Mitochondrion	Soluble	noGene	noGene	noGene	noGene
SS50377_11364	n.a.	n.a.	0.574088	0.315469	1.03863	0.0313362	0	0	0	Nucleus	1		0	Cytoplasm	Soluble	noGene	noGene	noGene	noGene
SS50377_11367	n.a.	n.a.	-0.118834	0.82677	-0.994558	0.0167364	0	0	0	Cytoplasm	0.7	C:nucleus	0.3	Nucleus	Soluble	noGene	noGene	noGene	noGene
SS50377_11372	n.a.	n.a.	-0.517348	0.253877	0.158241	0.735176	0	TRANSMEM 21 40 Helical. {ECO:0000256|SAM:Phobius}.	0	Endomembrane system	0.68	C:organelle membrane	0.6	Golgi apparatus	Membrane	noGene	noGene	noGene	noGene
SS50377_11373	n.a.	n.a.	0.336874	0.378069	0.631945	0.0534305	0	0	0	Nucleus	1		0	Cytoplasm	Soluble	noGene	noGene	noGene	noGene
SS50377_11375	n.a.	n.a.	-0.443113	0.242029	-0.150798	0.702908	0	0	0	Nucleus	1		0	Cytoplasm	Soluble	noGene	noGene	noGene	noGene
SS50377_11381	n.a.	n.a.	0.626706	0.262727	0.227726	0.704719	0	0	0	Nucleus	1		0	Nucleus	Soluble	noGene	noGene	noGene	noGene
SS50377_11383	n.a.	n.a.	0.852284	0.126779	0.806304	0.127038	0	0	0	Mitochondrion	1		0	Mitochondrion	Soluble	noGene	noGene	noGene	noGene
SS50377_11384	n.a.	n.a.	0.588093	0.171549	-0.0299081	0.950996	0	0	0	Cytoplasm	0.7	C:nucleus	0.3	Cytoplasm	Soluble	noGene	noGene	noGene	noGene
SS50377_11385	n.a.	n.a.	-0.230202	0.526024	0.465391	0.124078	0	0	0	Nucleus	1	0	0	Cytoplasm	Soluble	noGene	noGene	noGene	noGene
SS50377_11387	n.a.	n.a.	-1.14958	0.00556399	-0.873454	0.0274223	0	0	0	Cytoplasm	0.7	C:nucleus	0.3	Cytoplasm	Soluble	GL50581_1041_High cysteine non-variant cyst protein_nodata_nodata,GL50581_1287_High cysteine membrane protein Group 2_nodata_nodata,GL50581_3457_High cysteine protein_nodata_nodata,GL50581_3514_High cysteine membrane protein Group 1_nodata_nodata	Multientries	GL50803_11309_High cysteine membrane protein Group 1_nd_0.965751,GL50803_113319_High cysteine membrane protein TMK-like_nodata_nodata,GL50803_113416_High cysteine membrane protein TMK-like_nodata_nodata,GL50803_114180_High cysteine membrane protein TMK-like_nodata_nodata,GL50803_40376_High cysteine non-variant cyst protein_nodata_nodata	GL50803_11309_High cysteine membrane protein Group 1_nd_0.965751,GL50803_113319_High cysteine membrane protein TMK-like_nodata_nodata,GL50803_113416_High cysteine membrane protein TMK-like_nodata_nodata,GL50803_114180_High cysteine membrane protein TMK-like_nodata_nodata,GL50803_40376_High cysteine non-variant cyst protein_nodata_nodata
SS50377_11388	n.a.	n.a.	-1.71091	1.94378e-09	-1.23648	1.44656e-05	0	0	0	Cytoplasm	0.7	C:nucleus	0.3	Cytoplasm	Soluble	noGene	noGene	noGene	noGene
SS50377_11390	n.a.	n.a.	-0.149777	0.74367	-1.02521	0.00348143	0	0	0	Mitochondrion	1		0	Cytoplasm	Soluble	noGene	noGene	noGene	noGene
SS50377_11391	n.a.	n.a.	0.142599	0.824004	0.821416	0.0735499	0	0	0	Cytoplasm	0.7	C:nucleus	0.3	Cytoplasm	Soluble	noGene	noGene	noGene	noGene
SS50377_11396	n.a.	n.a.	-0.987263	0.0996828	-2.39031	5.07348e-05	0	0	0	Nucleus	1		0	Nucleus	Soluble	noGene	noGene	noGene	noGene
SS50377_11397	n.a.	n.a.	-1.76169	0.0232901	-0.830483	0.256159	0	0	0	Cytoplasm	0.7	C:nucleus	0.3	Cytoplasm	Soluble	noGene	noGene	noGene	noGene
SS50377_11399	n.a.	n.a.	-0.435958	0.41264	3.91806	2.76224e-27	0	0	0	Nucleus	1		0	Nucleus	Soluble	noGene	noGene	noGene	noGene
SS50377_11401	n.a.	n.a.	-0.967948	1.09999e-05	0.47261	0.0264983	0	0	0	Mitochondrion	0.86	C:nucleus	0.14	Cytoplasm	Soluble	noGene	noGene	noGene	noGene
SS50377_11402	n.a.	n.a.	0.112165	0.709255	-0.221879	0.385334	0	0	0	Nucleus	1		0	Cytoplasm	Soluble	noGene	noGene	noGene	noGene
SS50377_11404	n.a.	n.a.	-1.46434	1.5875e-13	-1.05905	5.08105e-08	0	0	0	Nucleus	1		0	Cytoplasm	Soluble	noGene	noGene	noGene	noGene
SS50377_11405	n.a.	n.a.	-0.0227938	0.956142	0.37916	0.21091	0	0	0	Cytoplasm	0.7	C:nucleus	0.3	Cytoplasm	Soluble	noGene	noGene	noGene	noGene
SS50377_11408	n.a.	n.a.	0.12709	0.853935	1.46302	0.00115279	0	0	0	Nucleus	1		0	Mitochondrion	Soluble	noGene	noGene	noGene	noGene
SS50377_11411	n.a.	n.a.	0.658363	0.0967468	0.36297	0.367219	0	0	0	Mitochondrion	1		0	Mitochondrion	Soluble	noGene	noGene	noGene	noGene
SS50377_11417	n.a.	n.a.	-0.537626	0.0159829	-1.25883	6.2215e-10	0	0	0	Nucleus	1		0	Cytoplasm	Soluble	noGene	noGene	noGene	noGene
SS50377_11427	n.a.	n.a.	2.1431	1.13253e-08	1.48748	0.000106646	0	0	0	Cytoplasm	0.7	C:nucleus	0.3	Cell membrane	Membrane	noGene	noGene	noGene	noGene
SS50377_11428	n.a.	n.a.	1.27107	0.015437	0.429757	0.451694	0	0	0	Cytoplasm	0.7	C:nucleus	0.3	Cytoplasm	Soluble	noGene	noGene	noGene	noGene
SS50377_11429	IPR036322	WD40-repeat-containing domain superfamily	0.755367	0.00306632	0.448418	0.081692	0	0	0	Mitochondrion	1		0	Cytoplasm	Soluble	noGene	noGene	noGene	noGene
SS50377_11437	n.a.	n.a.	-0.640722	0.277546	0.0546213	0.935304	0	TRANSMEM 97 115 Helical. {ECO:0000256|SAM:Phobius}.	0	Organelle membrane	0.9	C:plasma membrane	0.68	Mitochondrion	Membrane	noGene	noGene	noGene	noGene
SS50377_11446	n.a.	n.a.	0.662745	0.00266556	0.510366	0.019149	0	0	0	Mitochondrion	1		0	Mitochondrion	Soluble	noGene	noGene	noGene	noGene
SS50377_11447	n.a.	n.a.	0.902648	0.00491336	0.392755	0.243401	0	0	0	Cytoplasm	0.7	C:nucleus	0.3	Mitochondrion	Soluble	noGene	noGene	noGene	noGene
SS50377_11448	n.a.	n.a.	0.826824	0.000353919	0.214909	0.406193	0	0	0	Nucleus	1		0	Mitochondrion	Soluble	noGene	noGene	noGene	noGene
SS50377_11451	n.a.	n.a.	1.98448	0.00201047	2.76105	2.94959e-06	0	0	0	Nucleus	1		0	Lysosome/Vacuole	Soluble	noGene	noGene	noGene	noGene
SS50377_11461	n.a.	n.a.	-0.431219	0.179291	-0.893654	0.00187372	0	0	0	Mitochondrion	1		0	Mitochondrion	Soluble	noGene	noGene	noGene	noGene
SS50377_11463	n.a.	n.a.	-1.33102	0.000468598	-1.20724	0.00112635	0	0	0	Mitochondrion	1		0	Cytoplasm	Soluble	noGene	noGene	noGene	noGene
SS50377_11469	n.a.	n.a.	0.408471	0.391561	0.847603	0.0402434	0	0	0	Cytoplasm	0.7	C:nucleus	0.3	Nucleus	Soluble	noGene	noGene	noGene	noGene
SS50377_11470	n.a.	n.a.	0.231692	0.656988	1.24875	0.00146976	0	0	0	Nucleus	1		0	Nucleus	Soluble	noGene	noGene	noGene	noGene
SS50377_11472	n.a.	n.a.	-0.197451	0.602063	-0.313759	0.343636	0	0	0	Cytoplasm	0.7	C:nucleus	0.3	Plastid	Soluble	noGene	noGene	noGene	noGene
SS50377_11473	n.a.	n.a.	-0.281054	0.545105	0.573065	0.147408	0	0	0	Nucleus	1		0	Mitochondrion	Soluble	noGene	noGene	noGene	noGene
SS50377_11477	n.a.	n.a.	0.55723	0.250558	1.54127	0.000238214	0	0	0	Nucleus	1	0	0	Cytoplasm	Soluble	noGene	noGene	noGene	noGene
SS50377_11481	n.a.	n.a.	-1.21676	0.0171459	-1.74952	0.000263146	0	0	0	Nucleus	1		0	Nucleus	Soluble	noGene	noGene	noGene	noGene
SS50377_11485	n.a.	n.a.	-1.35788	0.000208839	-0.920487	0.00680329	0	0	0	Cytoplasm	0.7	C:nucleus	0.3	Mitochondrion	Soluble	noGene	noGene	noGene	noGene
SS50377_11486	n.a.	n.a.	-2.5515	1.82756e-11	-0.100964	0.837097	0	0	0	Mitochondrion	1		0	Mitochondrion	Soluble	noGene	noGene	noGene	noGene
SS50377_11495	n.a.	n.a.	1.34175	1.93974e-05	1.65336	5.27843e-08	0	0	0	Mitochondrion	1		0	Nucleus	Soluble	noGene	noGene	noGene	noGene
SS50377_11499	n.a.	n.a.	-1.86666	0.000241273	0.669047	0.134899	0	0	0	Cytoplasm	0.7	C:nucleus	0.3	Cytoplasm	Soluble	noGene	noGene	noGene	noGene
SS50377_11500	n.a.	n.a.	0.136509	0.556245	-0.0379209	0.875968	0	0	0	Cytoplasm	0.7	C:nucleus	0.3	Cytoplasm	Soluble	noGene	noGene	noGene	noGene
SS50377_11502	n.a.	n.a.	0.0763201	0.813589	0.120441	0.672157	0	0	0	Endomembrane system	0.92	C:plasma membrane	0.38	Cytoplasm	Soluble	noGene	noGene	noGene	noGene
SS50377_11505	n.a.	n.a.	-0.170437	0.841734	-0.275126	0.713056	0	0	0	Mitochondrion	1		0	Mitochondrion	Soluble	noGene	noGene	noGene	noGene
SS50377_11509	n.a.	n.a.	0.172312	0.556518	0.104588	0.71752	0	0	0	Cytoplasm	0.7	C:nucleus	0.3	Cytoplasm	Soluble	noGene	noGene	noGene	noGene
SS50377_11510	IPR032675	Leucine-rich repeat domain superfamily	-0.0273603	0.944434	0.0282288	0.936664	0	0	0	Nucleus	1		0	Cytoplasm	Soluble	noGene	noGene	noGene	noGene
SS50377_11511	n.a.	n.a.	-0.645289	0.0307618	-0.762103	0.00690515	0	0	0	Cytoplasm	0.7	C:nucleus	0.3	Cytoplasm	Soluble	noGene	noGene	noGene	noGene
SS50377_11512	n.a.	n.a.	-1.45714	9.93416e-05	-0.522395	0.188447	0	0	0	Nucleus	1		0	Nucleus	Soluble	noGene	noGene	noGene	noGene
SS50377_11513	n.a.	n.a.	-0.808138	0.00101267	-0.353224	0.164041	0	0	0	Cytoplasm	0.7	C:nucleus	0.3	Peroxisome	Membrane	noGene	noGene	noGene	noGene
SS50377_11514	n.a.	n.a.	-0.49175	0.0611778	-0.917169	0.000129667	0	0	0	Cytoplasm	0.7	C:nucleus	0.3	Mitochondrion	Soluble	noGene	noGene	noGene	noGene
SS50377_11516	n.a.	n.a.	-0.550801	0.152719	0.10898	0.788894	0	0	0	Nucleus	1		0	Nucleus	Soluble	noGene	noGene	noGene	noGene
SS50377_11518	n.a.	n.a.	2.01539	1.03191e-11	1.22612	5.26593e-05	0	0	0	Nucleus	1	0	0	Nucleus	Soluble	noGene	noGene	noGene	noGene
SS50377_11519	n.a.	n.a.	-0.273412	0.463515	-0.655961	0.0391362	0	0	0	Nucleus	1		0	Cytoplasm	Soluble	noGene	noGene	noGene	noGene
SS50377_11520	n.a.	n.a.	1.57978	0.0335037	2.00488	0.00346604	0	0	0	Cytoplasm	0.7	C:nucleus	0.3	Mitochondrion	Soluble	noGene	noGene	noGene	noGene
SS50377_11522	n.a.	n.a.	-0.53512	0.139394	-0.280846	0.445372	0	0	0	Mitochondrion	0.8	C:nucleus	0.2	Nucleus	Soluble	noGene	noGene	noGene	noGene
SS50377_11526	n.a.	n.a.	-1.03255	0.000124788	-0.899741	0.000469015	0	0	0	Cytoplasm	0.7	C:nucleus	0.3	Cytoplasm	Soluble	noGene	noGene	noGene	noGene
SS50377_11531	n.a.	n.a.	-0.400086	0.346443	-0.0786805	0.865735	0	0	0	Mitochondrion	1		0	Nucleus	Soluble	noGene	noGene	noGene	noGene
SS50377_11533	n.a.	n.a.	-0.685905	0.103453	-0.257375	0.563807	0	0	0	Nucleus	1		0	Nucleus	Soluble	noGene	noGene	noGene	noGene
SS50377_11535	IPR011990	Tetratricopeptide-like helical domain superfamily	-0.802272	0.03142	-0.709716	0.0500952	0	0	0	Cytoplasm	0.7	C:nucleus	0.3	Cytoplasm	Soluble	noGene	noGene	noGene	noGene
SS50377_11536	n.a.	n.a.	1.69017	0.0102462	-0.173916	0.836926	0	0	0	Nucleus	1		0	Nucleus	Soluble	noGene	noGene	noGene	noGene
SS50377_11541	n.a.	n.a.	2.60836	1.09878e-40	1.83229	3.3023e-20	0	0	0	Cytoplasm	0.7	C:nucleus	0.3	Nucleus	Soluble	noGene	noGene	noGene	noGene
SS50377_11547	n.a.	n.a.	-0.653301	0.265891	0.479873	0.406333	0	TRANSMEM 166 188 Helical. {ECO:0000256|SAM:Phobius}.	0	Cell membrane	0.83	C:organelle membrane	0.69	Cell membrane	Membrane	noGene	noGene	noGene	noGene
SS50377_11550	n.a.	n.a.	-0.548128	0.216364	0.204244	0.667333	0	0	0	Mitochondrion	1		0	Mitochondrion	Soluble	noGene	noGene	noGene	noGene
SS50377_11570	n.a.	n.a.	-0.49797	0.0593462	-0.759366	0.00188377	0	0	0	Cytoplasm	0.7	C:nucleus	0.3	Cytoplasm	Soluble	GL50581_1041_High cysteine non-variant cyst protein_nodata_nodata,GL50581_1287_High cysteine membrane protein Group 2_nodata_nodata,GL50581_3457_High cysteine protein_nodata_nodata,GL50581_3514_High cysteine membrane protein Group 1_nodata_nodata	Multientries	GL50803_11309_High cysteine membrane protein Group 1_nd_0.965751,GL50803_113319_High cysteine membrane protein TMK-like_nodata_nodata,GL50803_113416_High cysteine membrane protein TMK-like_nodata_nodata,GL50803_114180_High cysteine membrane protein TMK-like_nodata_nodata,GL50803_40376_High cysteine non-variant cyst protein_nodata_nodata	GL50803_11309_High cysteine membrane protein Group 1_nd_0.965751,GL50803_113319_High cysteine membrane protein TMK-like_nodata_nodata,GL50803_113416_High cysteine membrane protein TMK-like_nodata_nodata,GL50803_114180_High cysteine membrane protein TMK-like_nodata_nodata,GL50803_40376_High cysteine non-variant cyst protein_nodata_nodata
SS50377_11571	n.a.	n.a.	-0.0303167	0.961043	0.141337	0.790679	0	0	0	Cytoplasm	0.7	C:nucleus	0.3	Nucleus	Soluble	noGene	noGene	noGene	noGene
SS50377_11575	n.a.	n.a.	1.44153	0.000792303	1.7391	1.62471e-05	0	0	0	Nucleus	1		0	Plastid	Soluble	noGene	noGene	noGene	noGene
SS50377_11577	n.a.	n.a.	1.29136	0.00124463	2.49938	1.21291e-11	0	0	0	Nucleus	1		0	Cytoplasm	Soluble	noGene	noGene	noGene	noGene
SS50377_11578	n.a.	n.a.	-0.370455	0.196396	0.301887	0.265781	0	0	0	Nucleus	1	0	0	Nucleus	Soluble	noGene	noGene	noGene	noGene
SS50377_11579	n.a.	n.a.	-0.509861	0.0840081	-1.22615	3.69996e-06	0	0	0	Nucleus	1		0	Nucleus	Soluble	noGene	noGene	noGene	noGene
SS50377_11580	n.a.	n.a.	0.511012	0.105901	0.211826	0.525977	0	0	0	Cytoplasm	0.7	C:nucleus	0.3	Cytoplasm	Soluble	noGene	noGene	noGene	noGene
SS50377_11586	n.a.	n.a.	-0.747083	0.00152304	-0.935796	2.95968e-05	0	0	0	Nucleus	1		0	Nucleus	Soluble	noGene	noGene	noGene	noGene
SS50377_11587	n.a.	n.a.	-0.654123	0.00275126	-0.763721	0.000204848	0	0	0	Mitochondrion	1		0	Mitochondrion	Soluble	noGene	noGene	noGene	noGene
SS50377_fx013	n.a.	n.a.	0.349306	0.478585	1.33283	0.000316462	0	TRANSMEM 424 446 Helical. {ECO:0000256|SAM:Phobius}.	0	Cell membrane	0.87	C:endomembrane system	0.53	Endoplasmic reticulum	Membrane	noGene	noGene	noGene	noGene
SS50377_11589	n.a.	n.a.	-0.231318	0.730045	0.0923687	0.884031	0	0	0	Cytoplasm	0.7	C:nucleus	0.3	Cytoplasm	Soluble	noGene	noGene	noGene	noGene
SS50377_11590	IPR011009	Protein kinase-like domain superfamily	-0.0714773	0.856939	-0.955665	0.000998488	0	0	0	Cytoplasm	0.7	C:nucleus	0.3	Cytoplasm	Soluble	noGene	noGene	noGene	noGene
SS50377_11593	n.a.	n.a.	-0.28017	0.554876	-0.685299	0.0858117	0	0	0	Nucleus	1		0	Cytoplasm	Soluble	noGene	noGene	noGene	noGene
SS50377_11596	n.a.	n.a.	-0.114108	0.761578	-0.052738	0.883549	0	0	0	Cytoplasm	0.7	C:nucleus	0.3	Cytoplasm	Soluble	noGene	noGene	noGene	noGene
SS50377_11600	n.a.	n.a.	-0.382226	0.464151	-0.0074389	0.989742	0	0	0	Nucleus	1		0	Nucleus	Soluble	noGene	noGene	noGene	noGene
SS50377_fx094	n.a.	n.a.	-0.448238	0.554033	0.61613	0.306837	0	0	0	Mitochondrion	1		0	Cytoplasm	Soluble	noGene	noGene	noGene	noGene
SS50377_11604	n.a.	n.a.	-0.146916	0.577429	-0.402322	0.0667494	0	0	0	Nucleus	1		0	Nucleus	Soluble	noGene	noGene	noGene	noGene
SS50377_11605	n.a.	n.a.	-0.786019	0.190766	-0.93815	0.0895632	0	0	0	Cytoplasm	0.7	C:nucleus	0.3	Nucleus	Soluble	noGene	noGene	noGene	noGene
SS50377_11606	n.a.	n.a.	-0.0690516	0.921418	0.539417	0.3115	0	0	0	Nucleus	1		0	Cytoplasm	Soluble	GL50581_1041_High cysteine non-variant cyst protein_nodata_nodata,GL50581_1287_High cysteine membrane protein Group 2_nodata_nodata,GL50581_3457_High cysteine protein_nodata_nodata,GL50581_3514_High cysteine membrane protein Group 1_nodata_nodata	Multientries	GL50803_11309_High cysteine membrane protein Group 1_nd_0.965751,GL50803_113319_High cysteine membrane protein TMK-like_nodata_nodata,GL50803_113416_High cysteine membrane protein TMK-like_nodata_nodata,GL50803_114180_High cysteine membrane protein TMK-like_nodata_nodata,GL50803_40376_High cysteine non-variant cyst protein_nodata_nodata	GL50803_11309_High cysteine membrane protein Group 1_nd_0.965751,GL50803_113319_High cysteine membrane protein TMK-like_nodata_nodata,GL50803_113416_High cysteine membrane protein TMK-like_nodata_nodata,GL50803_114180_High cysteine membrane protein TMK-like_nodata_nodata,GL50803_40376_High cysteine non-variant cyst protein_nodata_nodata
SS50377_11607	n.a.	n.a.	-0.403026	0.319782	0.141923	0.740932	0	0	0	Nucleus	1		0	Nucleus	Soluble	noGene	noGene	noGene	noGene
SS50377_11608	n.a.	n.a.	0.0931289	0.816446	-0.292131	0.367734	0	0	0	Cytoplasm	0.7	C:nucleus	0.3	Cytoplasm	Soluble	noGene	noGene	noGene	noGene
SS50377_11609	n.a.	n.a.	-0.631056	0.00490514	-0.648848	0.00265845	0	0	0	Nucleus	1		0	Plastid	Soluble	noGene	noGene	GL50803_14487_Hypothetical protein	GL50803_14487_Hypothetical protein
SS50377_11610	n.a.	n.a.	-0.206826	0.715552	-0.180293	0.730631	0	TRANSMEM 352 370 Helical. {ECO:0000256|SAM:Phobius}.	0	Cell membrane	0.92	C:endomembrane system	0.75	Cell membrane	Membrane	noGene	noGene	noGene	noGene
SS50377_11611	n.a.	n.a.	-1.03591	0.00335832	-0.707957	0.0380965	0	0	0	Nucleus	1		0	Cytoplasm	Soluble	noGene	noGene	noGene	noGene
SS50377_11616	n.a.	n.a.	-0.0880458	0.846077	-1.04205	0.00215762	0	0	0	Nucleus	1		0	Cytoplasm	Soluble	noGene	noGene	noGene	noGene
SS50377_11618	n.a.	n.a.	-0.214542	0.53998	-0.85635	0.00283878	0	0	0	Cytoplasm	0.7	C:nucleus	0.3	Cytoplasm	Soluble	noGene	noGene	noGene	noGene
SS50377_11619	n.a.	n.a.	-0.126834	0.892304	0.0883198	0.916606	0	0	0	Cytoplasm	0.7	C:nucleus	0.3	Mitochondrion	Soluble	noGene	noGene	noGene	noGene
SS50377_11625	n.a.	n.a.	-0.330923	0.28379	-0.61894	0.0231091	0	0	0	Mitochondrion	1		0	Cytoplasm	Soluble	noGene	noGene	noGene	noGene
SS50377_11626	n.a.	n.a.	0.914759	0.000476887	1.01957	4.7663e-05	0	0	0	Cytoplasm	0.7	C:nucleus	0.3	Nucleus	Soluble	noGene	noGene	noGene	noGene
SS50377_fx014	n.a.	n.a.	-0.0726481	0.879159	-0.263678	0.503385	0	0	0	Cytoplasm	0.7	C:nucleus	0.3	Mitochondrion	Soluble	noGene	noGene	noGene	noGene
SS50377_11629	n.a.	n.a.	-0.207859	0.569031	-0.333222	0.29272	0	TRANSMEM 234 254 Helical. {ECO:0000256|SAM:Phobius}.	0	Organelle membrane	0.72	C:endomembrane system	0.63	Endoplasmic reticulum	Membrane	noGene	noGene	noGene	noGene
SS50377_11630	n.a.	n.a.	-0.744932	0.0526449	-0.997667	0.0055139	0	0	0	Nucleus	1		0	Mitochondrion	Soluble	noGene	noGene	noGene	noGene
SS50377_11632	n.a.	n.a.	3.23402	1.63105e-45	1.72308	2.15266e-13	0	0	0	Cytoplasm	0.7	C:nucleus	0.3	Cytoplasm	Soluble	noGene	noGene	noGene	noGene
SS50377_11633	n.a.	n.a.	-1.62415	1.87976e-08	-1.32541	4.14223e-06	0	0	0	Cytoplasm	0.7	C:nucleus	0.3	Cytoplasm	Soluble	noGene	noGene	noGene	noGene
SS50377_11635	n.a.	n.a.	-0.311691	0.61439	-1.1675	0.0243413	0	0	0	Cytoplasm	0.7	C:nucleus	0.3	Nucleus	Soluble	noGene	noGene	noGene	noGene
SS50377_11637	n.a.	n.a.	1.90305	1.13929e-09	1.26206	7.51064e-05	0	0	0	Mitochondrion	1		0	Mitochondrion	Soluble	noGene	noGene	noGene	noGene
SS50377_11639	n.a.	n.a.	0.342485	0.384679	0.727039	0.0249353	0	TRANSMEM 20 38 Helical. {ECO:0000256|SAM:Phobius}.	0	Cell membrane	0.84	C:organelle membrane	0.73	Mitochondrion	Soluble	noGene	noGene	noGene	noGene
SS50377_11641	n.a.	n.a.	-0.284211	0.359917	-0.554197	0.0414761	0	0	0	Mitochondrion	1		0	Mitochondrion	Soluble	noGene	noGene	noGene	noGene
SS50377_ja056	n.a.	n.a.	0.112412	0.811196	0.304222	0.429434	0	0	0	Mitochondrion	1		0	Plastid	Soluble	noGene	noGene	noGene	noGene
SS50377_11651	n.a.	n.a.	0.223208	0.210584	-0.479054	0.00260425	0	0	0	Mitochondrion	1		0	Mitochondrion	Soluble	noGene	noGene	noGene	noGene
SS50377_11653	n.a.	n.a.	0.384761	0.527415	-0.152094	0.808706	0	0	0	Cytoplasm	0.7	C:nucleus	0.3	Nucleus	Soluble	noGene	noGene	noGene	noGene
SS50377_11655	IPR016024	Armadillo-type fold	-0.382478	0.251713	-0.718239	0.0162382	0	0	0	Cytoplasm	0.7	C:nucleus	0.3	Cytoplasm	Soluble	noGene	noGene	noGene	noGene
SS50377_11655	IPR016021	MIF4G-like domain superfamily	-0.382478	0.251713	-0.718239	0.0162382	0	0	0	Cytoplasm	0.7	C:nucleus	0.3	Cytoplasm	Soluble	noGene	noGene	noGene	noGene
SS50377_11656	n.a.	n.a.	-0.410469	0.384567	-0.72901	0.0790556	0	0	0	Cytoplasm	0.7	C:nucleus	0.3	Cytoplasm	Soluble	noGene	noGene	noGene	noGene
SS50377_11657	n.a.	n.a.	0.116366	0.889953	0.20943	0.779315	0	0	0	Cytoplasm	0.7	C:nucleus	0.3	Nucleus	Soluble	noGene	noGene	noGene	noGene
SS50377_11663	n.a.	n.a.	0.123096	0.773677	1.67407	5.34349e-09	0	0	0	Mitochondrion	1		0	Mitochondrion	Soluble	noGene	noGene	noGene	noGene
SS50377_11664	n.a.	n.a.	-1.48676	3.12422e-07	-0.837343	0.00457419	0	0	0	Nucleus	1		0	Nucleus	Soluble	noGene	noGene	noGene	noGene
SS50377_11669	n.a.	n.a.	0.0835194	0.889	0.949939	0.025581	0	0	0	Cytoplasm	0.74	C:nucleus	0.26	Nucleus	Soluble	noGene	noGene	noGene	noGene
SS50377_11678	n.a.	n.a.	-0.958073	0.0019929	-1.56961	7.32944e-08	0	0	0	Cytoplasm	0.7	C:nucleus	0.3	Mitochondrion	Soluble	noGene	noGene	noGene	noGene
SS50377_11680	n.a.	n.a.	-0.968898	0.000858857	-0.80459	0.00408908	0	0	0	Cytoplasm	0.7	C:nucleus	0.3	Cytoplasm	Soluble	noGene	noGene	noGene	noGene
SS50377_11681	n.a.	n.a.	-0.519832	0.0817909	-0.343345	0.240602	0	0	0	Cytoplasm	0.7	C:nucleus	0.3	Nucleus	Soluble	noGene	noGene	noGene	noGene
SS50377_11683	n.a.	n.a.	-1.31404	0.000791824	-0.908117	0.0139551	0	0	0	Nucleus	1		0	Nucleus	Soluble	noGene	noGene	noGene	noGene
SS50377_11684	n.a.	n.a.	-1.85108	0.00391236	-1.22478	0.0381946	0	0	0	Cytoplasm	0.7	C:nucleus	0.3	Nucleus	Soluble	noGene	noGene	noGene	noGene
SS50377_11688	n.a.	n.a.	0.232477	0.554033	-0.167676	0.660403	0	0	0	Nucleus	1		0	Nucleus	Soluble	noGene	noGene	noGene	noGene
SS50377_11690	n.a.	n.a.	-0.586413	0.0132089	-0.724165	0.00126426	0	0	0	Cytoplasm	0.7	C:nucleus	0.3	Cytoplasm	Soluble	noGene	noGene	noGene	noGene
SS50377_11691	n.a.	n.a.	-0.172106	0.304634	-0.500529	0.000491448	0	0	0	Cytoplasm	0.7	C:nucleus	0.3	Cytoplasm	Soluble	noGene	noGene	noGene	noGene
SS50377_11694	n.a.	n.a.	0.0326737	0.922888	-0.262677	0.32333	0	0	0	Nucleus	1		0	Cytoplasm	Soluble	noGene	noGene	noGene	noGene
SS50377_11696	n.a.	n.a.	-0.919454	0.0412636	-0.756425	0.0836849	0	0	0	Mitochondrion	1		0	Mitochondrion	Soluble	noGene	noGene	noGene	noGene
SS50377_11697	n.a.	n.a.	0.153326	0.54323	0.260302	0.236506	0	0	0	Cytoplasm	0.7	C:nucleus	0.3	Cytoplasm	Soluble	noGene	noGene	noGene	noGene
SS50377_11698	n.a.	n.a.	0.614377	0.0979185	-0.0449724	0.919473	0	0	0	Nucleus	1		0	Nucleus	Soluble	noGene	noGene	noGene	noGene
SS50377_11700	n.a.	n.a.	-0.923759	0.00886	-0.306522	0.413655	0	0	0	Cell membrane	0.88	C:organelle membrane	0.86	Cytoplasm	Soluble	noGene	noGene	noGene	noGene
SS50377_11701	n.a.	n.a.	0.264558	0.216943	-0.0991688	0.665905	0	0	0	Cytoplasm	0.7	C:nucleus	0.3	Cytoplasm	Soluble	GL50581_2208_Dynein regulatory complex	nodata	GL50803_16540_Dynein regulatory complex	GL50803_16540_Dynein regulatory complex
SS50377_11702	n.a.	n.a.	-1.08075	0.00334002	-1.33422	0.000121495	0	0	0	Nucleus	1		0	Cytoplasm	Soluble	noGene	noGene	noGene	noGene
SS50377_11703	n.a.	n.a.	-1.12213	0.204229	-1.25532	0.13124	0	0	0	Cytoplasm	0.7	C:nucleus	0.3	Nucleus	Soluble	noGene	noGene	noGene	noGene
SS50377_11705	n.a.	n.a.	-0.292706	0.700594	0.627885	0.314233	0	0	0	Mitochondrion	1		0	Peroxisome	Soluble	noGene	noGene	noGene	noGene
SS50377_11706	n.a.	n.a.	-0.380314	0.223514	-0.440458	0.129066	0	0	0	Mitochondrion	1		0	Mitochondrion	Soluble	noGene	noGene	noGene	noGene
SS50377_11710	n.a.	n.a.	0.290124	0.705517	0.381483	0.584922	0	0	0	extracellular space	1		0	Cytoplasm	Soluble	noGene	noGene	noGene	noGene
SS50377_11712	n.a.	n.a.	-0.0557154	0.923829	0.437707	0.333468	0	0	0	Cytoplasm	0.7	C:nucleus	0.3	Nucleus	Soluble	noGene	noGene	noGene	noGene
SS50377_11715	n.a.	n.a.	-0.670275	0.00415804	-0.103516	0.70597	0	0	0	Cytoplasm	0.7	C:nucleus	0.3	Cytoplasm	Soluble	noGene	noGene	noGene	noGene
SS50377_11716	n.a.	n.a.	-0.101086	0.795931	0.0377707	0.916606	0	0	0	Mitochondrion	1		0	Mitochondrion	Soluble	noGene	noGene	noGene	noGene
SS50377_11719	n.a.	n.a.	1.0195	0.0587258	1.44943	0.00336008	0	TRANSMEM 136 157 Helical. {ECO:0000256|SAM:Phobius}.	0	Endomembrane system	0.91	C:organelle membrane	0.84	Endoplasmic reticulum	Membrane	noGene	noGene	noGene	noGene
SS50377_11725	n.a.	n.a.	1.45273	2.61088e-05	0.282228	0.47878	0	0	0	Nucleus	1	0	0	Mitochondrion	Soluble	noGene	noGene	noGene	noGene
SS50377_11727	IPR012337	Ribonuclease H-like superfamily	-0.287604	0.557315	-0.402836	0.347237	0	0	0	Nucleus	1		0	Cytoplasm	Soluble	noGene	noGene	noGene	noGene
SS50377_11727	IPR036397	Ribonuclease H superfamily	-0.287604	0.557315	-0.402836	0.347237	0	0	0	Nucleus	1		0	Cytoplasm	Soluble	noGene	noGene	noGene	noGene
SS50377_11729	n.a.	n.a.	-0.682042	0.059971	-1.39699	2.15682e-05	0	0	0	Cytoplasm	0.7	C:nucleus	0.3	Nucleus	Soluble	noGene	noGene	noGene	noGene
SS50377_11730	n.a.	n.a.	-1.01567	0.0465511	1.38149	0.00102565	0	0	0	Mitochondrion	1		0	Mitochondrion	Membrane	noGene	noGene	noGene	noGene
SS50377_11733	n.a.	n.a.	-0.565059	0.302808	-0.496402	0.322644	0	0	0	Cytoplasm	0.7	C:nucleus	0.3	Cytoplasm	Soluble	noGene	noGene	noGene	noGene
SS50377_11734	n.a.	n.a.	0.395887	0.545105	-0.0655067	0.925171	0	0	0	Cytoplasm	0.7	C:nucleus	0.3	Cell membrane	Membrane	noGene	noGene	noGene	noGene
SS50377_11738	n.a.	n.a.	3.81546	6.18334e-26	6.00376	1.0814e-65	0	0	0	Cytoplasm	0.7	C:nucleus	0.3	Cytoplasm	Soluble	noGene	noGene	noGene	noGene
SS50377_11739	n.a.	n.a.	-0.961153	0.197203	1.56205	0.0156842	0	0	0	Mitochondrion	0.77		0	Cytoplasm	Soluble	noGene	noGene	noGene	noGene
SS50377_11741	n.a.	n.a.	-0.880579	0.148525	-1.48421	0.00850455	0	0	0	Nucleus	1		0	Cytoplasm	Soluble	noGene	noGene	noGene	noGene
SS50377_11748	n.a.	n.a.	-0.182301	0.87418	-0.0882949	0.93589	0	0	0	extracellular space	0.7	C:mitochondrion	0.3	Mitochondrion	Soluble	noGene	noGene	noGene	noGene
SS50377_11752	n.a.	n.a.	-1.4428	0.0112607	-0.0248888	0.970578	0	0	0	Cytoplasm	0.7	C:nucleus	0.3	Mitochondrion	Soluble	noGene	noGene	noGene	noGene
SS50377_11758	n.a.	n.a.	-2.22278	3.74501e-07	-0.404606	0.41316	0	0	0	Nucleus	1		0	Nucleus	Soluble	noGene	noGene	noGene	noGene
SS50377_11759	n.a.	n.a.	0.643994	0.416309	1.15791	0.0856169	0	TRANSMEM 89 107 Helical. {ECO:0000256|SAM:Phobius}.	0	Nucleus	1		0	Endoplasmic reticulum	Membrane	noGene	noGene	noGene	noGene
SS50377_11761	n.a.	n.a.	2.27166	0.00652282	1.61	0.0538814	0	0	0	Nucleus	1	0	0	Cytoplasm	Soluble	noGene	noGene	noGene	noGene
SS50377_11762	IPR027417	P-loop containing nucleoside triphosphate hydrolase	-1.25516	0.0273519	0.0893595	0.895519	0	0	0	extracellular space	0.51	C:mitochondrion	0.49	Lysosome/Vacuole	Soluble	noGene	noGene	noGene	noGene
SS50377_11763	n.a.	n.a.	0.568442	0.0121616	-0.0177299	0.947724	0	0	0	Cytoplasm	0.7	C:nucleus	0.3	Cytoplasm	Soluble	noGene	noGene	noGene	noGene
SS50377_11768	n.a.	n.a.	-1.13995	0.000811911	-0.797955	0.0153517	0	0	0	Nucleus	1		0	Nucleus	Soluble	noGene	noGene	noGene	noGene
SS50377_11769	n.a.	n.a.	-0.831223	0.0359366	-0.480553	0.230039	0	TRANSMEM 6 25 Helical. {ECO:0000256|SAM:Phobius}.	0	extracellular space	0.7	C:mitochondrion	0.3	Mitochondrion	Membrane	noGene	noGene	noGene	noGene
SS50377_11771	n.a.	n.a.	0.709557	0.0587258	-0.550758	0.142694	0	0	0	Cytoplasm	0.7	C:nucleus	0.3	Mitochondrion	Soluble	noGene	noGene	noGene	noGene
SS50377_11773	n.a.	n.a.	0.216012	0.698555	1.25539	0.00229124	0	TRANSMEM 118 140 Helical. {ECO:0000256|SAM:Phobius}.	0	Cytoplasm	0.7	C:nucleus	0.3	Cell membrane	Membrane	noGene	noGene	noGene	noGene
SS50377_11777	n.a.	n.a.	0.480405	0.0284352	-0.69273	0.000970343	0	0	0	Nucleus	1		0	Mitochondrion	Membrane	noGene	noGene	noGene	noGene
SS50377_11779	n.a.	n.a.	-0.729881	0.0713261	-1.25848	0.000704353	0	0	0	Mitochondrion	1		0	Mitochondrion	Soluble	noGene	noGene	noGene	noGene
SS50377_11780	n.a.	n.a.	0.742249	0.317734	3.46965	1.50014e-10	0	0	0	Nucleus	1		0	Cytoplasm	Soluble	noGene	noGene	noGene	noGene
SS50377_11781	n.a.	n.a.	-0.267967	0.669359	1.61444	0.000185665	0	TRANSMEM 167 189 Helical. {ECO:0000256|SAM:Phobius}.	0	Cytoplasm	0.7	C:nucleus	0.3	Mitochondrion	Membrane	noGene	noGene	noGene	noGene
SS50377_11782	n.a.	n.a.	0.519454	0.122636	0.208861	0.557724	0	TRANSMEM 30 48 Helical. {ECO:0000256|SAM:Phobius}.	0	Endomembrane system	0.69	C:plasma membrane	0.54	Endoplasmic reticulum	Membrane	noGene	noGene	noGene	noGene
SS50377_11784	n.a.	n.a.	-1.13618	1.80858e-05	-1.7571	4.48366e-12	0	0	0	Cytoplasm	0.7	C:nucleus	0.3	Cytoplasm	Soluble	noGene	noGene	noGene	noGene
SS50377_11785	n.a.	n.a.	-0.629798	0.0753739	-0.55784	0.100674	0	0	0	Mitochondrion	1		0	Mitochondrion	Soluble	noGene	noGene	noGene	noGene
SS50377_11787	n.a.	n.a.	-1.19846	3.6332e-06	-1.40943	1.9206e-08	0	0	0	Nucleus	1		0	Nucleus	Soluble	noGene	noGene	noGene	noGene
SS50377_11788	n.a.	n.a.	0.894741	0.136954	0.670524	0.252222	0	0	0	Nucleus	1		0	Nucleus	Soluble	noGene	noGene	noGene	noGene
SS50377_11789	n.a.	n.a.	0.104768	0.786489	-0.435343	0.147901	0	0	0	Cytoplasm	0.7	C:nucleus	0.3	Mitochondrion	Soluble	noGene	noGene	noGene	noGene
SS50377_11797	n.a.	n.a.	0.593272	0.00820674	0.340316	0.134976	0	0	0	Cytoplasm	0.7	C:nucleus	0.3	Nucleus	Soluble	noGene	noGene	noGene	noGene
SS50377_11800	n.a.	n.a.	-0.300452	0.351229	-0.321556	0.283508	0	TRANSMEM 487 511 Helical. {ECO:0000256|SAM:Phobius}.	0	extracellular space	1		0	Cell membrane	Membrane	noGene	noGene	noGene	noGene
SS50377_11801	n.a.	n.a.	0.51557	0.612367	-0.289401	0.776065	0	0	0	Nucleus	1		0	Nucleus	Soluble	noGene	noGene	noGene	noGene
SS50377_11803	n.a.	n.a.	1.75307	0.000352745	3.28974	2.84968e-14	0	0	0	Cytoplasm	0.7	C:nucleus	0.3	Plastid	Soluble	noGene	noGene	noGene	noGene
SS50377_fx023	n.a.	n.a.	-0.220726	0.832006	1.01971	0.176119	0	TRANSMEM 40 59 Helical. {ECO:0000256|SAM:Phobius}.	0	Endomembrane system	0.9	C:organelle membrane	0.26	Endoplasmic reticulum	Membrane	noGene	noGene	noGene	noGene
SS50377_11804	n.a.	n.a.	-0.108193	0.802298	-0.880577	0.0059342	0	TRANSMEM 490 511 Helical. {ECO:0000256|SAM:Phobius}.	0	Cell membrane	0.88	C:endomembrane system	0.83	Cell membrane	Membrane	noGene	noGene	noGene	noGene
SS50377_11807	n.a.	n.a.	-0.4155	0.148384	-0.153252	0.610048	0	0	0	Nucleus	1		0	Cytoplasm	Soluble	noGene	noGene	noGene	noGene
SS50377_11810	n.a.	n.a.	-0.376445	0.218991	-0.969884	0.000308524	0	0	0	Cytoplasm	0.7	C:nucleus	0.3	Nucleus	Soluble	noGene	noGene	noGene	noGene
SS50377_11814	n.a.	n.a.	-0.18618	0.411412	-0.253286	0.213015	0	0	0	Cytoplasm	0.7	C:nucleus	0.3	Cytoplasm	Soluble	noGene	noGene	noGene	noGene
SS50377_11816	n.a.	n.a.	0.607037	0.0309145	1.37572	1.27035e-08	0	0	0	Cytoplasm	0.7	C:nucleus	0.3	Cytoplasm	Soluble	noGene	noGene	noGene	noGene
SS50377_11819	n.a.	n.a.	-0.40655	0.20009	-0.240549	0.450643	0	0	0	Cytoplasm	0.7	C:nucleus	0.3	Nucleus	Soluble	noGene	noGene	noGene	noGene
SS50377_11820	n.a.	n.a.	-0.613187	0.439877	-0.210599	0.788834	0	0	0	Nucleus	1		0	Cytoplasm	Soluble	noGene	noGene	noGene	noGene
SS50377_11822	n.a.	n.a.	-0.121142	0.873099	-0.256107	0.695973	0	0	0	Cytoplasm	0.7	C:nucleus	0.3	Nucleus	Soluble	noGene	noGene	noGene	noGene
SS50377_11823	n.a.	n.a.	-0.0846821	0.878896	0.10683	0.831191	0	0	0	Nucleus	1		0	Nucleus	Soluble	noGene	noGene	noGene	noGene
SS50377_11825	n.a.	n.a.	0.988987	0.223106	1.70519	0.0158049	0	0	0	Mitochondrion	1		0	Nucleus	Soluble	noGene	noGene	noGene	noGene
SS50377_11826	n.a.	n.a.	1.96578	0.00460124	3.90128	1.17355e-10	0	0	0	Cytoplasm	0.7	C:nucleus	0.3	Extracellular	Soluble	noGene	noGene	noGene	noGene
SS50377_11827	n.a.	n.a.	1.3998	0.00252059	1.8517	1.30613e-05	0	0	0	Cytoplasm	0.7	C:nucleus	0.3	Mitochondrion	Soluble	noGene	noGene	noGene	noGene
SS50377_11829	n.a.	n.a.	0.542743	0.0969796	0.440346	0.160597	0	0	0	Nucleus	1		0	Mitochondrion	Membrane	noGene	noGene	noGene	noGene
SS50377_11831	n.a.	n.a.	-1.03884	0.182258	0.0726739	0.936776	0	0	0	Mitochondrion	1		0	Plastid	Soluble	noGene	noGene	noGene	noGene
SS50377_11836	n.a.	n.a.	0.14366	0.884576	1.2766	0.0670501	0	0	0	Nucleus	1	0	0	Nucleus	Soluble	noGene	noGene	noGene	noGene
SS50377_11838	n.a.	n.a.	1.02746	0.28097	1.18095	0.186189	0	0	0	Nucleus	1		0	Cytoplasm	Soluble	noGene	noGene	noGene	noGene
SS50377_11839	n.a.	n.a.	2.04475	3.47795e-20	3.05094	1.55068e-46	0	TRANSMEM 496 520 Helical. {ECO:0000256|SAM:Phobius}.	0	Cell membrane	0.65	C:endomembrane system	0.59	Endoplasmic reticulum	Membrane	noGene	noGene	noGene	noGene
SS50377_11840	n.a.	n.a.	-0.248715	0.666872	2.38648	2.94149e-10	0	0	0	Mitochondrion	1		0	Mitochondrion	Membrane	noGene	noGene	noGene	noGene
SS50377_11846	n.a.	n.a.	0	1	4.16066	6.32197e-08	0	TRANSMEM 230 247 Helical. {ECO:0000256|SAM:Phobius}.	0	Endomembrane system	0.93	C:organelle membrane	0.54	Endoplasmic reticulum	Membrane	noGene	noGene	noGene	noGene
SS50377_ja058	n.a.	n.a.	-0.627482	0.0382411	0.112711	0.748076	0	0	0	Mitochondrion	1		0	Nucleus	Soluble	noGene	noGene	noGene	noGene
SS50377_11860	n.a.	n.a.	-0.090667	0.856939	-0.409578	0.304411	0	0	0	Nucleus	1		0	Nucleus	Soluble	noGene	noGene	noGene	noGene
SS50377_11864	n.a.	n.a.	-1.42789	0.000158206	-0.757828	0.0500932	0	0	0	Cytoplasm	0.7	C:nucleus	0.3	Nucleus	Soluble	noGene	noGene	noGene	noGene
SS50377_11871	n.a.	n.a.	0.0492219	0.949927	-0.199549	0.769397	0	0	0	Cytoplasm	0.7	C:nucleus	0.3	Nucleus	Soluble	noGene	noGene	noGene	noGene
SS50377_11875	n.a.	n.a.	1.94147	1.08262e-08	1.27082	0.000247053	0	0	0	Cytoplasm	0.7	C:nucleus	0.3	Cytoplasm	Soluble	noGene	noGene	noGene	noGene
SS50377_11881	n.a.	n.a.	-0.979343	0.108931	1.17159	0.020024	0	0	0	Mitochondrion	0.59		0	Mitochondrion	Membrane	noGene	noGene	noGene	noGene
SS50377_11884	n.a.	n.a.	-0.096999	0.921164	1.38315	0.0460302	0	0	0	Mitochondrion	1		0	Mitochondrion	Soluble	noGene	noGene	noGene	noGene
SS50377_11885	n.a.	n.a.	-0.673195	0.395469	2.06272	0.00107253	0	0	0	extracellular space	0.65	C:mitochondrion	0.35	Mitochondrion	Soluble	noGene	noGene	noGene	noGene
SS50377_11887	IPR032675	Leucine-rich repeat domain superfamily	-0.736709	0.013528	-0.0204615	0.953718	0	0	0	Nucleus	1		0	Cytoplasm	Soluble	noGene	noGene	noGene	noGene
SS50377_11888	n.a.	n.a.	-1.19074	0.183569	0.452952	0.635394	0	0	0	Cytoplasm	0.7	C:nucleus	0.3	Mitochondrion	Soluble	noGene	noGene	noGene	noGene
SS50377_11893	n.a.	n.a.	0.253393	0.658183	0.242411	0.647627	0	0	0	Nucleus	1		0	Cytoplasm	Soluble	noGene	noGene	noGene	noGene
SS50377_11894	n.a.	n.a.	-0.341024	0.233252	0.165454	0.561911	0	0	0	Mitochondrion	1		0	Mitochondrion	Membrane	noGene	noGene	noGene	noGene
SS50377_11895	n.a.	n.a.	0.195239	0.477671	-0.275044	0.265139	0	0	0	Nucleus	1		0	Cytoplasm	Soluble	noGene	noGene	noGene	noGene
SS50377_11900	IPR001611	Leucine-rich repeat	-0.667168	0.314692	0.721783	0.181047	0	0	0	Nucleus	1		0	Cytoplasm	Soluble	noGene	noGene	noGene	noGene
SS50377_11900	IPR032675	Leucine-rich repeat domain superfamily	-0.667168	0.314692	0.721783	0.181047	0	0	0	Nucleus	1		0	Cytoplasm	Soluble	noGene	noGene	noGene	noGene
SS50377_11904	n.a.	n.a.	0.0475738	0.970023	2.2373	0.00589961	0	TRANSMEM 459 482 Helical. {ECO:0000256|SAM:Phobius}.	0	extracellular space	0.95		0	Endoplasmic reticulum	Membrane	noGene	noGene	noGene	noGene
SS50377_11905	n.a.	n.a.	1.06318	0.00430809	0.646423	0.0859285	0	0	0	Cytoplasm	0.7	C:nucleus	0.3	Nucleus	Soluble	noGene	noGene	noGene	noGene
SS50377_11907	n.a.	n.a.	-1.17384	0.000132045	-0.255671	0.454393	0	0	0	Cytoplasm	0.7	C:nucleus	0.3	Cytoplasm	Soluble	noGene	noGene	noGene	noGene
SS50377_fx028	n.a.	n.a.	1.00783	0.00576352	2.03209	3.55123e-10	0	TRANSMEM 6 27 Helical. {ECO:0000256|SAM:Phobius}.	0	Endomembrane system	0.75		0	Endoplasmic reticulum	Membrane	noGene	noGene	noGene	noGene
SS50377_11916	n.a.	n.a.	-0.465654	0.229459	1.50722	1.7163e-06	SIGNAL 1 17 {ECO:0000256|SAM:SignalP}.	0	0	extracellular space	1		0	Mitochondrion	Soluble	noGene	noGene	noGene	noGene
SS50377_11919	n.a.	n.a.	0.338333	0.067021	0.44704	0.00916365	0	0	0	Cytoplasm	0.7	C:nucleus	0.3	Cytoplasm	Soluble	noGene	noGene	noGene	noGene
SS50377_11921	n.a.	n.a.	1.72917	2.34389e-06	2.29087	3.56104e-11	0	0	0	Mitochondrion	1		0	Mitochondrion	Soluble	noGene	noGene	noGene	noGene
SS50377_11922	n.a.	n.a.	1.83792	0.0005465	4.32259	4.9475e-21	0	0	0	Cytoplasm	0.7	C:nucleus	0.3	Cytoplasm	Soluble	noGene	noGene	noGene	noGene
SS50377_11926	n.a.	n.a.	0.869388	5.18388e-06	0.97836	1.38732e-07	0	TRANSMEM 466 491 Helical. {ECO:0000256|SAM:Phobius}.	0	Cell membrane	0.85	C:endomembrane system	0.8	Cell membrane	Membrane	noGene	noGene	noGene	noGene
SS50377_11932	n.a.	n.a.	-0.710808	0.102681	-0.616827	0.144202	0	0	0	Mitochondrion	0.54	0	0	Mitochondrion	Soluble	noGene	noGene	noGene	noGene
SS50377_11933	n.a.	n.a.	1.03871	0.0586908	0.562757	0.3142	0	0	0	Cytoplasm	0.7	C:nucleus	0.3	Nucleus	Soluble	noGene	noGene	noGene	noGene
SS50377_11935	n.a.	n.a.	0.33972	0.320563	-0.102293	0.781424	0	0	0	Mitochondrion	1		0	Mitochondrion	Soluble	noGene	noGene	noGene	noGene
SS50377_11936	n.a.	n.a.	-0.406294	0.286472	-0.303631	0.415932	0	0	0	extracellular space	1		0	Nucleus	Soluble	noGene	noGene	noGene	noGene
SS50377_11937	n.a.	n.a.	0.214367	0.614053	0.77562	0.0174652	0	0	0	Mitochondrion	1		0	Mitochondrion	Soluble	noGene	noGene	noGene	noGene
SS50377_11944	n.a.	n.a.	0.78447	0.0949811	2.45476	1.23643e-10	0	0	0	Cytoplasm	0.7	C:nucleus	0.3	Mitochondrion	Soluble	noGene	noGene	noGene	noGene
SS50377_11952	n.a.	n.a.	0.814958	0.0097561	1.52255	1.71762e-07	0	0	0	Mitochondrion	1		0	Cytoplasm	Soluble	noGene	noGene	noGene	noGene
SS50377_11954	n.a.	n.a.	0.0440225	0.939365	0.0902991	0.860038	0	0	0	extracellular space	1		0	Mitochondrion	Soluble	noGene	noGene	noGene	noGene
SS50377_ja060	n.a.	n.a.	0.70406	0.0485948	0.409453	0.253697	0	0	0	Cell membrane	0.87	C:endomembrane system	0.46	Mitochondrion	Membrane	noGene	noGene	noGene	noGene
SS50377_11957	n.a.	n.a.	0.428628	0.354615	-1.0604	0.0117564	0	0	0	Cytoplasm	0.7	C:nucleus	0.3	Mitochondrion	Membrane	noGene	noGene	noGene	noGene
SS50377_11966	n.a.	n.a.	0.254124	0.641834	0.448284	0.33394	0	0	0	Nucleus	1		0	Nucleus	Soluble	noGene	noGene	noGene	noGene
SS50377_11967	n.a.	n.a.	0.646962	0.0653596	0.686958	0.0354263	0	0	0	Nucleus	1		0	Nucleus	Soluble	noGene	noGene	noGene	noGene
SS50377_11970	n.a.	n.a.	-0.657211	0.014738	0.0339818	0.915992	0	0	0	Cytoplasm	0.7	C:nucleus	0.3	Mitochondrion	Membrane	noGene	noGene	noGene	noGene
SS50377_11972	n.a.	n.a.	-0.681318	0.101077	-0.07813	0.871613	0	0	0	extracellular space	1		0	Extracellular	Soluble	noGene	noGene	noGene	noGene
SS50377_11977	n.a.	n.a.	-1.09348	0.0368974	0.398104	0.466347	0	0	0	Mitochondrion	1	0	0	Mitochondrion	Soluble	noGene	noGene	noGene	noGene
SS50377_11983	n.a.	n.a.	-0.747151	0.18262	-0.231741	0.704719	0	0	0	Cytoplasm	0.7	C:nucleus	0.3	Cytoplasm	Soluble	noGene	noGene	noGene	noGene
SS50377_11984	n.a.	n.a.	-0.988893	0.0129599	-0.784473	0.044837	0	0	0	Cytoplasm	0.7	C:nucleus	0.3	Nucleus	Soluble	noGene	noGene	noGene	noGene
SS50377_11986	n.a.	n.a.	0.47352	0.457883	-0.763713	0.203009	0	0	0	Cytoplasm	0.7	C:nucleus	0.3	Nucleus	Soluble	noGene	noGene	noGene	noGene
SS50377_11987	n.a.	n.a.	-0.320431	0.242174	-0.446812	0.0757746	0	0	0	Cytoplasm	0.7	C:nucleus	0.3	Nucleus	Soluble	noGene	noGene	noGene	noGene
SS50377_11988	IPR032675	Leucine-rich repeat domain superfamily	-0.804429	0.0189	-0.678345	0.0415134	0	0	0	Cytoplasm	0.7	C:nucleus	0.3	Cytoplasm	Soluble	noGene	noGene	noGene	noGene
SS50377_11994	n.a.	n.a.	-1.13215	0.00159266	-0.81394	0.0173643	0	0	0	Cytoplasm	0.7	C:nucleus	0.3	Mitochondrion	Soluble	noGene	noGene	noGene	noGene
SS50377_fx033	n.a.	n.a.	0.155012	0.894199	1.03662	0.239664	0	0	0	Mitochondrion	1		0	Mitochondrion	Soluble	noGene	noGene	noGene	noGene
SS50377_11996	n.a.	n.a.	-0.473729	0.637632	-0.153803	0.879824	0	0	0	Mitochondrion	1		0	Nucleus	Soluble	noGene	noGene	noGene	noGene
SS50377_11997	n.a.	n.a.	-0.533221	0.577316	-0.179948	0.851598	0	0	0	Mitochondrion	1		0	Cytoplasm	Soluble	noGene	noGene	noGene	noGene
SS50377_11998	n.a.	n.a.	-0.570813	0.203662	-0.0627391	0.89911	0	0	0	Nucleus	1		0	Nucleus	Soluble	noGene	noGene	noGene	noGene
SS50377_12001	n.a.	n.a.	-1.2248	0.0117396	-0.00252252	0.998096	0	0	0	Nucleus	1		0	Nucleus	Soluble	noGene	noGene	noGene	noGene
SS50377_12005	n.a.	n.a.	-1.26282	4.93953e-08	-0.309502	0.227358	0	0	0	Nucleus	1		0	Cytoplasm	Soluble	GL50581_1041_High cysteine non-variant cyst protein_nodata_nodata,GL50581_1287_High cysteine membrane protein Group 2_nodata_nodata,GL50581_3457_High cysteine protein_nodata_nodata,GL50581_3514_High cysteine membrane protein Group 1_nodata_nodata	Multientries	GL50803_11309_High cysteine membrane protein Group 1_nd_0.965751,GL50803_113319_High cysteine membrane protein TMK-like_nodata_nodata,GL50803_113416_High cysteine membrane protein TMK-like_nodata_nodata,GL50803_114180_High cysteine membrane protein TMK-like_nodata_nodata,GL50803_40376_High cysteine non-variant cyst protein_nodata_nodata	GL50803_11309_High cysteine membrane protein Group 1_nd_0.965751,GL50803_113319_High cysteine membrane protein TMK-like_nodata_nodata,GL50803_113416_High cysteine membrane protein TMK-like_nodata_nodata,GL50803_114180_High cysteine membrane protein TMK-like_nodata_nodata,GL50803_40376_High cysteine non-variant cyst protein_nodata_nodata
SS50377_12006	n.a.	n.a.	-0.936981	0.0215825	-1.23715	0.00124273	0	0	0	Nucleus	1		0	Mitochondrion	Soluble	noGene	noGene	noGene	noGene
SS50377_12010	n.a.	n.a.	-0.998869	0.172595	1.19625	0.0794905	0	0	0	Cytoplasm	0.7	C:nucleus	0.3	Nucleus	Soluble	noGene	noGene	noGene	noGene
SS50377_12011	n.a.	n.a.	-0.911662	0.132396	1.59991	0.00326739	0	0	0	Mitochondrion	1		0	Peroxisome	Soluble	noGene	noGene	noGene	noGene
SS50377_12012	n.a.	n.a.	-0.270688	0.730308	1.3447	0.0233644	0	0	0	Cytoplasm	0.7	C:nucleus	0.3	Peroxisome	Soluble	noGene	noGene	noGene	noGene
SS50377_12015	n.a.	n.a.	-2.45361	5.78831e-05	0.901082	0.0668195	0	0	0	Nucleus	1		0	Nucleus	Soluble	noGene	noGene	noGene	noGene
SS50377_12017	n.a.	n.a.	-0.477047	0.0707018	-0.0987547	0.741328	0	0	0	Cytoplasm	0.7	C:nucleus	0.3	Cytoplasm	Soluble	noGene	noGene	noGene	noGene
SS50377_12018	n.a.	n.a.	-0.684084	0.0969796	-0.184483	0.688407	0	0	0	Cytoplasm	0.74	C:nucleus	0.26	Mitochondrion	Soluble	noGene	noGene	noGene	noGene
SS50377_12020	n.a.	n.a.	0.366683	0.669166	1.19936	0.0705567	0	0	0	Nucleus	1		0	Nucleus	Soluble	noGene	noGene	noGene	noGene
SS50377_12028	n.a.	n.a.	3.27314	1.22879e-10	6.11741	6.2705e-38	0	0	0	Nucleus	1		0	Cytoplasm	Soluble	noGene	noGene	noGene	noGene
SS50377_12031	n.a.	n.a.	2.40702	4.72331e-13	3.10799	1.15723e-21	0	0	0	Cytoplasm	0.7	C:nucleus	0.3	Cytoplasm	Soluble	noGene	noGene	noGene	noGene
SS50377_12032	n.a.	n.a.	1.23831	0.000376623	1.66151	4.70317e-07	0	0	0	Cytoplasm	0.7	C:nucleus	0.3	Cytoplasm	Soluble	noGene	noGene	noGene	noGene
SS50377_12039	n.a.	n.a.	0.0392861	0.97191	-0.416661	0.637314	0	0	0	Cytoplasm	0.7	C:nucleus	0.3	Endoplasmic reticulum	Membrane	noGene	noGene	noGene	noGene
SS50377_12040	n.a.	n.a.	-0.542079	0.0750234	0.0430405	0.903348	SIGNAL 1 18 {ECO:0000256|SAM:SignalP}.	0	0	Organelle membrane	0.88	C:endomembrane system	0.61	Extracellular	Soluble	noGene	noGene	noGene	noGene
SS50377_12044	n.a.	n.a.	-1.56941	0.0494705	0.432914	0.571198	0	0	0	Mitochondrion	1		0	Nucleus	Soluble	noGene	noGene	noGene	noGene
SS50377_12045	n.a.	n.a.	-1.72442	0.000820391	0.0499357	0.92905	0	0	0	Nucleus	1		0	Cytoplasm	Soluble	noGene	noGene	noGene	noGene
SS50377_12046	n.a.	n.a.	1.12997	5.81964e-09	-0.739703	0.000182627	0	0	0	Nucleus	1		0	Cytoplasm	Soluble	GL50581_1041_High cysteine non-variant cyst protein_nodata_nodata,GL50581_1287_High cysteine membrane protein Group 2_nodata_nodata,GL50581_3457_High cysteine protein_nodata_nodata,GL50581_3514_High cysteine membrane protein Group 1_nodata_nodata	Multientries	GL50803_11309_High cysteine membrane protein Group 1_nd_0.965751,GL50803_113319_High cysteine membrane protein TMK-like_nodata_nodata,GL50803_113416_High cysteine membrane protein TMK-like_nodata_nodata,GL50803_114180_High cysteine membrane protein TMK-like_nodata_nodata,GL50803_40376_High cysteine non-variant cyst protein_nodata_nodata	GL50803_11309_High cysteine membrane protein Group 1_nd_0.965751,GL50803_113319_High cysteine membrane protein TMK-like_nodata_nodata,GL50803_113416_High cysteine membrane protein TMK-like_nodata_nodata,GL50803_114180_High cysteine membrane protein TMK-like_nodata_nodata,GL50803_40376_High cysteine non-variant cyst protein_nodata_nodata
SS50377_12047	n.a.	n.a.	-0.873168	0.156581	1.83877	0.000535008	0	0	0	extracellular space	1		0	Nucleus	Soluble	noGene	noGene	noGene	noGene
SS50377_12059	n.a.	n.a.	-1.28298	0.119921	-1.25423	0.103663	0	TRANSMEM 24 48 Helical. {ECO:0000256|SAM:Phobius}.	0	Endomembrane system	0.87	C:plasma membrane	0.74	Endoplasmic reticulum	Membrane	noGene	noGene	noGene	noGene
SS50377_12060	n.a.	n.a.	-0.239108	0.46302	-0.396131	0.167586	0	0	0	Cytoplasm	0.7	C:nucleus	0.3	Nucleus	Soluble	noGene	noGene	noGene	noGene
SS50377_12063	n.a.	n.a.	0.169305	0.548938	-0.0527182	0.856554	0	0	0	Nucleus	1		0	Nucleus	Soluble	noGene	noGene	noGene	noGene
SS50377_12064	n.a.	n.a.	-1.46969	1.58309e-11	-1.04945	5.8647e-07	0	0	0	Nucleus	1		0	Nucleus	Soluble	noGene	noGene	noGene	noGene
SS50377_12065	n.a.	n.a.	1.21301	0.0627016	1.24064	0.0443868	0	0	0	Nucleus	1		0	Mitochondrion	Soluble	noGene	noGene	noGene	noGene
SS50377_fx035	n.a.	n.a.	-0.950945	0.00350096	-0.828511	0.00937813	0	0	0	extracellular space	1		0	Mitochondrion	Soluble	noGene	noGene	noGene	noGene
SS50377_12073	n.a.	n.a.	-1.23658	0.000489589	-0.682044	0.058455	0	0	0	Nucleus	1		0	Mitochondrion	Soluble	noGene	noGene	noGene	noGene
SS50377_12074	n.a.	n.a.	-0.0467413	0.914763	0.186537	0.59572	0	0	0	Mitochondrion	1		0	Mitochondrion	Soluble	noGene	noGene	noGene	noGene
SS50377_12082	n.a.	n.a.	-0.885169	0.000597738	0.400893	0.116995	0	TRANSMEM 505 527 Helical. {ECO:0000256|SAM:Phobius}.	0	Endomembrane system	0.91	C:plasma membrane	0.64	Cell membrane	Membrane	noGene	noGene	noGene	noGene
SS50377_12083	n.a.	n.a.	0.117559	0.783562	-0.343484	0.319553	0	0	0	Nucleus	1		0	Mitochondrion	Soluble	noGene	noGene	noGene	noGene
SS50377_12084	n.a.	n.a.	0.423098	0.260407	0.0103891	0.981602	0	0	0	Cytoplasm	0.7	C:nucleus	0.3	Cytoplasm	Soluble	noGene	noGene	noGene	noGene
SS50377_12097	n.a.	n.a.	-0.342931	0.371653	-0.705701	0.0349535	0	0	0	Cytoplasm	0.7	C:nucleus	0.3	Cytoplasm	Soluble	noGene	noGene	noGene	noGene
SS50377_12098	n.a.	n.a.	-0.41967	0.425689	-0.306145	0.541926	0	0	0	Nucleus	1		0	Mitochondrion	Membrane	noGene	noGene	noGene	noGene
SS50377_12100	n.a.	n.a.	-0.200832	0.748957	1.28109	0.0066749	0	0	0	Cytoplasm	0.7	C:nucleus	0.3	Cytoplasm	Soluble	noGene	noGene	noGene	noGene
SS50377_12101	n.a.	n.a.	-0.813224	0.231701	-0.121605	0.865313	0	0	0	Nucleus	1		0	Cytoplasm	Soluble	noGene	noGene	noGene	noGene
SS50377_12102	n.a.	n.a.	3.54406	3.58859e-13	1.81892	0.000374814	0	0	0	Mitochondrion	1		0	Mitochondrion	Soluble	noGene	noGene	noGene	noGene
SS50377_12103	n.a.	n.a.	0.64348	0.00303806	0.0545308	0.840283	0	TRANSMEM 179 198 Helical. {ECO:0000256|SAM:Phobius}.	0	Endomembrane system	0.97	C:plasma membrane	0.31	Endoplasmic reticulum	Membrane	noGene	noGene	noGene	noGene
SS50377_12104	n.a.	n.a.	-0.705337	0.394831	0.332846	0.672157	0	0	0	Cytoplasm	0.7	C:nucleus	0.3	Nucleus	Soluble	noGene	noGene	noGene	noGene
SS50377_12107	n.a.	n.a.	-0.617131	0.0604258	-0.470585	0.137844	0	0	0	Mitochondrion	1		0	Mitochondrion	Soluble	noGene	noGene	noGene	noGene
SS50377_12109	n.a.	n.a.	0.649008	0.232173	0.8974	0.0634547	0	0	0	Mitochondrion	1		0	Mitochondrion	Soluble	noGene	noGene	noGene	noGene
SS50377_fx038	n.a.	n.a.	0.164858	0.74265	0.477737	0.222865	0	0	0	Cytoplasm	0.7	C:nucleus	0.3	Cytoplasm	Soluble	noGene	noGene	noGene	noGene
SS50377_12118	n.a.	n.a.	-0.707087	0.300414	0.238837	0.720387	0	0	0	Nucleus	1		0	Nucleus	Soluble	noGene	noGene	noGene	noGene
SS50377_12121	IPR011992	EF-hand domain pair	-0.633485	0.00938039	-1.41424	5.3969e-10	0	0	0	Cytoplasm	0.7	C:nucleus	0.3	Cytoplasm	Soluble	GL50581_4229_Centrin	nodata	GL50803_6744_Centrin	GL50803_6744_Centrin
SS50377_12121	IPR018247	EF-Hand 1, calcium-binding site	-0.633485	0.00938039	-1.41424	5.3969e-10	0	0	0	Cytoplasm	0.7	C:nucleus	0.3	Cytoplasm	Soluble	GL50581_4229_Centrin	nodata	GL50803_6744_Centrin	GL50803_6744_Centrin
SS50377_12121	IPR002048	EF-hand domain	-0.633485	0.00938039	-1.41424	5.3969e-10	0	0	0	Cytoplasm	0.7	C:nucleus	0.3	Cytoplasm	Soluble	GL50581_4229_Centrin	nodata	GL50803_6744_Centrin	GL50803_6744_Centrin
SS50377_12122	n.a.	n.a.	-0.744283	0.464242	-0.947446	0.30405	0	0	0	Cytoplasm	0.7	C:nucleus	0.3	Nucleus	Soluble	noGene	noGene	noGene	noGene
SS50377_12123	n.a.	n.a.	-0.428508	0.512446	-0.864702	0.125435	0	0	0	Mitochondrion	1		0	Nucleus	Soluble	noGene	noGene	noGene	noGene
SS50377_12124	n.a.	n.a.	0.394633	0.208598	-0.294441	0.341529	0	0	0	Cytoplasm	0.7	C:nucleus	0.3	Nucleus	Soluble	noGene	noGene	noGene	noGene
SS50377_12128	n.a.	n.a.	0.734379	0.115356	1.16537	0.00518913	0	TRANSMEM 496 525 Helical. {ECO:0000256|SAM:Phobius}.	0	Cell membrane	0.91	C:endomembrane system	0.81	Cell membrane	Membrane	noGene	noGene	noGene	noGene
SS50377_12132	n.a.	n.a.	0.461237	0.354985	-1.13482	0.011163	0	TRANSMEM 147 165 Helical. {ECO:0000256|SAM:Phobius}.	0	Cytoplasm	0.7	C:nucleus	0.3	Endoplasmic reticulum	Membrane	noGene	noGene	noGene	noGene
SS50377_12138	n.a.	n.a.	0.194653	0.831624	-0.303733	0.710481	0	0	0	Nucleus	1		0	Mitochondrion	Soluble	noGene	noGene	noGene	noGene
SS50377_12141	n.a.	n.a.	-0.319782	0.751729	-0.0153407	0.988431	0	0	0	Cytoplasm	0.7	C:nucleus	0.3	Mitochondrion	Soluble	noGene	noGene	noGene	noGene
SS50377_12143	n.a.	n.a.	-0.351989	0.663731	-0.658014	0.34206	0	0	0	Cytoplasm	0.7	C:nucleus	0.3	Nucleus	Soluble	noGene	noGene	noGene	noGene
SS50377_12145	n.a.	n.a.	0.142751	0.826568	-1.39023	0.00470933	0	TRANSMEM 59 78 Helical. {ECO:0000256|SAM:Phobius}.	0	Endomembrane system	0.63		0	Endoplasmic reticulum	Membrane	noGene	noGene	noGene	noGene
SS50377_12148	n.a.	n.a.	-0.0151624	0.981089	-0.705186	0.0893404	0	0	0	Mitochondrion	1		0	Mitochondrion	Soluble	noGene	noGene	noGene	noGene
SS50377_12149	n.a.	n.a.	-1.58583	3.34068e-14	-1.39243	1.91363e-11	0	0	0	Nucleus	1		0	Cytoplasm	Soluble	noGene	noGene	noGene	noGene
SS50377_12150	n.a.	n.a.	0.43553	0.258336	-0.435477	0.235072	0	0	0	Nucleus	1		0	Nucleus	Soluble	noGene	noGene	noGene	noGene
SS50377_12151	n.a.	n.a.	3.91923	8.37111e-26	4.10377	1.03338e-28	0	TRANSMEM 466 491 Helical. {ECO:0000256|SAM:Phobius}.	0	Endomembrane system	0.92	C:plasma membrane	0.45	Endoplasmic reticulum	Membrane	noGene	noGene	noGene	noGene
SS50377_12152	n.a.	n.a.	0.284302	0.265286	-0.0164221	0.953163	0	0	0	Nucleus	1		0	Cytoplasm	Soluble	noGene	noGene	noGene	noGene
SS50377_12153	n.a.	n.a.	-0.438706	0.0985345	-0.117733	0.686866	0	0	0	Mitochondrion	0.95		0	Mitochondrion	Soluble	noGene	noGene	noGene	noGene
SS50377_12154	n.a.	n.a.	-0.220098	0.487157	-0.013061	0.967307	0	0	0	Mitochondrion	1		0	Cytoplasm	Soluble	noGene	noGene	noGene	noGene
SS50377_12155	n.a.	n.a.	-0.465596	0.393935	-1.01024	0.0348297	0	0	0	Nucleus	1		0	Nucleus	Soluble	noGene	noGene	noGene	noGene
SS50377_12157	n.a.	n.a.	0.482472	0.371686	0.0396317	0.944988	0	0	0	Nucleus	1		0	Nucleus	Soluble	noGene	noGene	noGene	noGene
SS50377_12165	n.a.	n.a.	-0.0865952	0.898271	-0.827657	0.111474	0	0	0	Mitochondrion	1		0	Mitochondrion	Soluble	noGene	noGene	noGene	noGene
SS50377_12166	n.a.	n.a.	0.501284	0.232386	1.44995	2.25654e-05	0	0	0	Mitochondrion	0.97		0	Mitochondrion	Soluble	noGene	noGene	noGene	noGene
SS50377_12167	n.a.	n.a.	-1.46826	0.0394611	1.06839	0.0729714	0	0	0	Nucleus	1		0	Mitochondrion	Soluble	noGene	noGene	noGene	noGene
SS50377_12168	n.a.	n.a.	0.353714	0.348121	0.037775	0.92905	0	0	0	Nucleus	1		0	Cytoplasm	Soluble	noGene	noGene	noGene	noGene
SS50377_12169	n.a.	n.a.	-0.678769	0.486279	-0.282585	0.772428	0	0	0	Cytoplasm	0.7	C:nucleus	0.3	Nucleus	Soluble	noGene	noGene	noGene	noGene
SS50377_12172	n.a.	n.a.	-0.075685	0.945329	1.32082	0.0935796	0	0	0	Cytoplasm	0.7	C:nucleus	0.3	Mitochondrion	Soluble	noGene	noGene	noGene	noGene
SS50377_12173	n.a.	n.a.	1.51722	0.000231412	0.612768	0.160013	0	0	0	Nucleus	1	0	0	Cytoplasm	Soluble	noGene	noGene	noGene	noGene
SS50377_12174	n.a.	n.a.	1.18486	0.106719	-0.659042	0.411676	0	0	0	Cytoplasm	0.7	C:nucleus	0.3	Mitochondrion	Soluble	noGene	noGene	noGene	noGene
SS50377_12175	n.a.	n.a.	1.00533	0.0108424	1.06981	0.00461535	0	0	0	Nucleus	1		0	Nucleus	Soluble	noGene	noGene	noGene	noGene
SS50377_12181	n.a.	n.a.	-1.36497	8.6646e-05	-0.760815	0.0261993	0	0	0	Cytoplasm	0.7	C:nucleus	0.3	Cytoplasm	Soluble	noGene	noGene	noGene	noGene
SS50377_12183	n.a.	n.a.	-0.769928	0.110431	0.884444	0.0267343	0	TRANSMEM 80 105 Helical. {ECO:0000256|SAM:Phobius}.	0	Endomembrane system	0.94	C:plasma membrane	0.31	Endoplasmic reticulum	Membrane	noGene	noGene	noGene	noGene
SS50377_12184	n.a.	n.a.	-0.483024	0.15773	-0.884031	0.00426128	0	0	0	Nucleus	1		0	Cytoplasm	Soluble	noGene	noGene	noGene	noGene
SS50377_12186	IPR032675	Leucine-rich repeat domain superfamily	0.342222	0.670402	0.569071	0.399188	0	0	0	Nucleus	1		0	Nucleus	Soluble	noGene	noGene	noGene	noGene
SS50377_12187	n.a.	n.a.	0.614666	0.292078	1.46372	0.00328217	0	0	0	Nucleus	1		0	Cytoplasm	Soluble	noGene	noGene	noGene	noGene
SS50377_12188	n.a.	n.a.	-0.158282	0.719946	-1.62135	2.33275e-06	0	0	0	Cytoplasm	0.7	C:nucleus	0.3	Nucleus	Soluble	noGene	noGene	noGene	noGene
SS50377_12189	n.a.	n.a.	-0.390422	0.375727	-0.335249	0.412947	0	0	0	Mitochondrion	1		0	Mitochondrion	Soluble	noGene	noGene	noGene	noGene
SS50377_12192	n.a.	n.a.	0.642344	0.0841498	0.733425	0.0364582	0	TRANSMEM 506 525 Helical. {ECO:0000256|SAM:Phobius}.	0	extracellular space	1		0	Cell membrane	Membrane	noGene	noGene	noGene	noGene
SS50377_12194	n.a.	n.a.	-1.86606	0.000123359	0.36241	0.4777	0	0	0	Mitochondrion	1		0	Mitochondrion	Soluble	noGene	noGene	noGene	noGene
SS50377_12196	n.a.	n.a.	-1.13995	0.0979185	0.844272	0.164202	0	0	0	Cytoplasm	0.7	C:nucleus	0.3	Mitochondrion	Soluble	noGene	noGene	noGene	noGene
SS50377_12197	n.a.	n.a.	0.441876	0.405993	0.862294	0.0502925	0	TRANSMEM 15 34 Helical. {ECO:0000256|SAM:Phobius}.	0	Endomembrane system	0.75	C:plasma membrane	0.66	Endoplasmic reticulum	Membrane	noGene	noGene	noGene	noGene
SS50377_12198	n.a.	n.a.	1.07506	0.00371419	1.06768	0.00259273	0	0	0	Endomembrane system	0.82	C:plasma membrane	0.74	Cytoplasm	Soluble	noGene	noGene	noGene	noGene
SS50377_12200	n.a.	n.a.	0.0137895	0.976068	0.687732	0.023453	0	0	0	Cytoplasm	0.7	C:nucleus	0.3	Cytoplasm	Soluble	noGene	noGene	noGene	noGene
SS50377_12203	n.a.	n.a.	-0.946756	0.0149649	0.0575791	0.901763	0	TRANSMEM 39 63 Helical. {ECO:0000256|SAM:Phobius}.	0	Cytoplasm	0.7	C:nucleus	0.3	Cell membrane	Membrane	noGene	noGene	noGene	noGene
SS50377_12204	n.a.	n.a.	0.205797	0.82812	-0.0652103	0.941114	0	0	0	Mitochondrion	0.97		0	Mitochondrion	Soluble	noGene	noGene	noGene	noGene
SS50377_fx041	n.a.	n.a.	-1.00767	0.0893586	0.0407942	0.946992	0	TRANSMEM 25 44 Helical. {ECO:0000256|SAM:Phobius}.	0	Endomembrane system	0.92		0	Endoplasmic reticulum	Membrane	noGene	noGene	noGene	noGene
SS50377_12211	n.a.	n.a.	-0.70423	0.492592	1.86691	0.0272942	SIGNAL 1 21 {ECO:0000256|SAM:SignalP}.	0	0	Endomembrane system	0.9	C:plasma membrane	0.82	Endoplasmic reticulum	Membrane	noGene	noGene	noGene	noGene
SS50377_12214	n.a.	n.a.	0.0575086	0.89867	0.275126	0.450643	0	0	0	Cytoplasm	0.7	C:nucleus	0.3	Cytoplasm	Soluble	noGene	noGene	noGene	noGene
SS50377_12218	n.a.	n.a.	-0.31965	0.50508	-0.701057	0.0867289	0	0	0	Mitochondrion	1		0	Golgi apparatus	Soluble	noGene	noGene	noGene	noGene
SS50377_12220	n.a.	n.a.	-0.298207	0.673908	-0.763363	0.195682	0	0	0	Cytoplasm	0.7	C:nucleus	0.3	Cytoplasm	Soluble	noGene	noGene	noGene	noGene
SS50377_12221	n.a.	n.a.	-0.724154	2.36875e-05	-1.38701	1.00101e-17	0	0	0	Cytoplasm	0.7	C:nucleus	0.3	Plastid	Soluble	noGene	noGene	noGene	noGene
SS50377_12223	n.a.	n.a.	1.24309	1.37802e-06	-0.682112	0.0100764	0	0	0	Endomembrane system	0.95		0	Cytoplasm	Soluble	noGene	noGene	noGene	noGene
SS50377_fx044	n.a.	n.a.	-0.717062	0.0304633	-0.741001	0.0184867	0	0	0	Organelle membrane	0.75	C:plasma membrane	0.76	Endoplasmic reticulum	Membrane	noGene	noGene	noGene	noGene
SS50377_fx045	n.a.	n.a.	1.02757	0.28994	1.5645	0.0748048	0	TRANSMEM 21 43 Helical. {ECO:0000256|SAM:Phobius}.	0	Endomembrane system	0.91		0	Endoplasmic reticulum	Membrane	noGene	noGene	noGene	noGene
SS50377_12225	n.a.	n.a.	2.74086	1.37768e-07	2.52773	8.69021e-07	0	0	0	Cytoplasm	0.7	C:nucleus	0.3	Nucleus	Soluble	noGene	noGene	noGene	noGene
SS50377_12228	n.a.	n.a.	-0.651517	0.303025	-1.69669	0.00313981	0	0	0	Mitochondrion	1		0	Lysosome/Vacuole	Soluble	noGene	noGene	noGene	noGene
SS50377_12229	n.a.	n.a.	-0.000831472	1	-0.213527	0.435202	0	0	0	Nucleus	1		0	Cytoplasm	Soluble	noGene	noGene	noGene	noGene
SS50377_12230	n.a.	n.a.	-0.836359	0.171205	0.0223427	0.974447	0	0	0	Cytoplasm	0.7	C:nucleus	0.3	Cytoplasm	Soluble	noGene	noGene	noGene	noGene
SS50377_12237	n.a.	n.a.	-0.203892	0.570997	-0.464912	0.126753	0	0	0	Nucleus	1		0	Mitochondrion	Membrane	noGene	noGene	noGene	noGene
SS50377_12238	n.a.	n.a.	-1.31042	2.86128e-08	-1.15148	6.13309e-07	0	0	0	Mitochondrion	1		0	Cytoplasm	Soluble	noGene	noGene	noGene	noGene
SS50377_12239	n.a.	n.a.	0.211717	0.652384	0.548355	0.157746	0	0	0	Nucleus	1		0	Cytoplasm	Soluble	noGene	noGene	noGene	noGene
SS50377_12242	n.a.	n.a.	0	NA	0.721644	NA	0	0	0	Mitochondrion	1		0	Cytoplasm	Soluble	noGene	noGene	noGene	noGene
SS50377_12243	n.a.	n.a.	-2.37892	2.3951e-07	-1.2177	0.00690046	0	0	0	Mitochondrion	1		0	Plastid	Soluble	noGene	noGene	noGene	noGene
SS50377_12244	n.a.	n.a.	0.56187	0.0474785	0.261475	0.37343	0	0	0	Nucleus	1		0	Cytoplasm	Soluble	noGene	noGene	noGene	noGene
SS50377_12251	n.a.	n.a.	-0.14214	0.736775	-1.07821	0.00096708	0	0	0	Nucleus	1		0	Cytoplasm	Soluble	noGene	noGene	noGene	noGene
SS50377_12253	n.a.	n.a.	0.759327	0.0650361	0.550635	0.175774	0	0	0	Cytoplasm	0.7	C:nucleus	0.3	Cytoplasm	Soluble	noGene	noGene	noGene	noGene
SS50377_12254	IPR036322	WD40-repeat-containing domain superfamily	0.158247	0.816125	0.683662	0.193951	0	0	0	Nucleus	1		0	Cytoplasm	Soluble	noGene	noGene	noGene	noGene
SS50377_12261	n.a.	n.a.	-1.08403	0.0915151	0.401846	0.551822	0	0	0	Cytoplasm	0.7	C:nucleus	0.3	Nucleus	Soluble	noGene	noGene	noGene	noGene
SS50377_12263	n.a.	n.a.	-0.697843	0.00462823	-1.19938	2.0028e-07	0	0	0	Nucleus	1	0	0	Mitochondrion	Soluble	noGene	noGene	noGene	noGene
SS50377_12272	n.a.	n.a.	-1.2347	0.000165422	-1.02526	0.00133133	0	0	0	Mitochondrion	1		0	Mitochondrion	Soluble	noGene	noGene	noGene	noGene
SS50377_12273	n.a.	n.a.	-1.55526	0.0758772	-0.496089	0.60289	0	0	0	Cytoplasm	0.7	C:nucleus	0.3	Nucleus	Soluble	noGene	noGene	noGene	noGene
SS50377_12276	n.a.	n.a.	1.14321	1.17973e-05	1.70999	4.8604e-12	0	0	0	Cytoplasm	0.7	C:nucleus	0.3	Nucleus	Soluble	noGene	noGene	noGene	noGene
SS50377_12281	n.a.	n.a.	0.00666218	0.987756	-0.42184	0.11116	0	0	0	Cytoplasm	0.7	C:nucleus	0.3	Cytoplasm	Soluble	noGene	noGene	noGene	noGene
SS50377_12282	n.a.	n.a.	-0.831625	0.0505876	-1.24686	0.00158642	0	0	0	Cytoplasm	0.7	C:nucleus	0.3	Cytoplasm	Soluble	noGene	noGene	noGene	noGene
SS50377_12287	IPR011990	Tetratricopeptide-like helical domain superfamily	-0.100115	0.783325	0.342863	0.231927	SIGNAL 1 19 {ECO:0000256|SAM:SignalP}.	0	0	extracellular space	0.98		0	Endoplasmic reticulum	Soluble	noGene	noGene	noGene	noGene
SS50377_12289	n.a.	n.a.	-1.63102	0.0459192	-1.55121	0.0422	0	0	0	Cytoplasm	0.7	C:nucleus	0.3	Nucleus	Soluble	noGene	noGene	noGene	noGene
SS50377_12291	n.a.	n.a.	0.132032	0.830173	-0.322396	0.535614	0	0	0	Cytoplasm	0.7	C:nucleus	0.3	Nucleus	Soluble	noGene	noGene	noGene	noGene
SS50377_12296	n.a.	n.a.	0.258251	0.469435	0.194132	0.57232	0	0	0	Cytoplasm	0.7	C:nucleus	0.3	Cytoplasm	Soluble	noGene	noGene	noGene	noGene
SS50377_12297	n.a.	n.a.	-0.058078	0.930254	0.180733	0.74831	0	0	0	Cytoplasm	0.7	C:nucleus	0.3	Cytoplasm	Soluble	noGene	noGene	noGene	noGene
SS50377_12299	n.a.	n.a.	1.07599	0.0101566	1.12646	0.00458801	0	0	0	Nucleus	1		0	Nucleus	Soluble	noGene	noGene	noGene	noGene
SS50377_12306	n.a.	n.a.	-0.860823	0.00530088	-0.266655	0.408092	0	0	0	Nucleus	1		0	Cytoplasm	Soluble	noGene	noGene	noGene	noGene
SS50377_12307	n.a.	n.a.	-0.952505	0.00180419	-0.842951	0.00415178	0	0	0	Mitochondrion	1		0	Mitochondrion	Soluble	noGene	noGene	noGene	noGene
SS50377_12308	n.a.	n.a.	-0.613776	0.0996828	-1.0043	0.00330818	0	0	0	Cytoplasm	0.7	C:nucleus	0.3	Nucleus	Soluble	noGene	noGene	noGene	noGene
SS50377_12311	IPR011012	Longin-like domain superfamily	-0.726548	0.342119	-0.338931	0.652957	0	0	0	Cytoplasm	0.7	C:nucleus	0.3	Cytoplasm	Soluble	noGene	noGene	noGene	noGene
SS50377_12313	n.a.	n.a.	-0.637888	0.186641	0.142627	0.791665	0	0	0	Cytoplasm	0.7	C:nucleus	0.3	Cytoplasm	Soluble	noGene	noGene	noGene	noGene
SS50377_12314	n.a.	n.a.	0.590471	0.0567611	0.713256	0.0140681	0	0	0	Nucleus	1		0	Cytoplasm	Soluble	noGene	noGene	noGene	noGene
SS50377_12315	n.a.	n.a.	-0.221277	0.615195	-0.919174	0.00981248	0	0	0	Nucleus	1		0	Nucleus	Soluble	noGene	noGene	noGene	noGene
SS50377_fx048	n.a.	n.a.	-0.804477	0.0012923	1.87038	3.16195e-17	0	0	0	Mitochondrion	1		0	Mitochondrion	Soluble	noGene	noGene	noGene	noGene
SS50377_12318	n.a.	n.a.	-0.340393	0.507037	0.0925498	0.856111	0	0	0	Mitochondrion	0.89	C:nucleus	0.11	Cytoplasm	Soluble	noGene	noGene	noGene	noGene
SS50377_12319	n.a.	n.a.	-0.61357	0.0220514	-0.435504	0.0962434	0	0	0	Nucleus	1		0	Mitochondrion	Soluble	noGene	noGene	noGene	noGene
SS50377_12321	n.a.	n.a.	-1.23096	0.0245842	-1.29652	0.0112931	0	0	0	Cytoplasm	0.7	C:nucleus	0.3	Nucleus	Soluble	noGene	noGene	noGene	noGene
SS50377_12325	IPR005455	Profilin	-0.274971	0.178984	-1.22089	2.52906e-12	0	0	0	extracellular space	1		0	Cytoplasm	Soluble	noGene	noGene	noGene	noGene
SS50377_12325	IPR036140	Profilin superfamily	-0.274971	0.178984	-1.22089	2.52906e-12	0	0	0	extracellular space	1		0	Cytoplasm	Soluble	noGene	noGene	noGene	noGene
SS50377_12328	n.a.	n.a.	-0.476361	0.0812972	-0.938659	0.000154112	0	0	0	Cytoplasm	0.7	C:nucleus	0.3	Cytoplasm	Soluble	noGene	noGene	noGene	noGene
SS50377_12333	n.a.	n.a.	0.283295	0.566502	-0.398238	0.373167	0	TRANSMEM 167 184 Helical. {ECO:0000256|SAM:Phobius}.	0	Cytoplasm	0.7	C:nucleus	0.3	Endoplasmic reticulum	Membrane	noGene	noGene	noGene	noGene
SS50377_12335	n.a.	n.a.	-0.703165	0.271372	-1.04888	0.0701195	0	0	0	Cytoplasm	0.7	C:nucleus	0.3	Nucleus	Soluble	noGene	noGene	noGene	noGene
SS50377_12339	n.a.	n.a.	-1.66299	0.00149442	0.0582803	0.922704	0	0	0	Cytoplasm	0.7	C:nucleus	0.3	Mitochondrion	Soluble	noGene	noGene	noGene	noGene
SS50377_12341	n.a.	n.a.	-0.88189	0.0492975	-1.21968	0.00340334	0	0	0	Cytoplasm	0.7	C:nucleus	0.3	Cytoplasm	Soluble	noGene	noGene	noGene	noGene
SS50377_12342	n.a.	n.a.	-1.29536	0.00028972	-1.16467	0.000538824	0	0	0	Mitochondrion	1		0	Cytoplasm	Soluble	noGene	noGene	noGene	noGene
SS50377_12344	n.a.	n.a.	0.0269747	0.970699	1.06789	0.0212125	0	TRANSMEM 268 296 Helical. {ECO:0000256|SAM:Phobius}.	0	Cell membrane	0.77	C:endomembrane system	0.75	Cell membrane	Membrane	noGene	noGene	noGene	noGene
SS50377_12345	n.a.	n.a.	0.338059	0.717212	1.83056	0.0104597	0	0	0	Cytoplasm	0.7	C:nucleus	0.3	Mitochondrion	Soluble	noGene	noGene	noGene	noGene
SS50377_12347	n.a.	n.a.	-0.900711	0.00529486	-0.484249	0.140038	0	0	0	Nucleus	1		0	Mitochondrion	Soluble	noGene	noGene	noGene	noGene
SS50377_12348	n.a.	n.a.	0.0382762	0.948553	-0.586922	0.189692	0	0	0	Cytoplasm	0.7	C:nucleus	0.3	Mitochondrion	Soluble	noGene	noGene	noGene	noGene
SS50377_12349	IPR025697	CLU domain	0.103557	0.793449	0.399829	0.193633	0	0	0	Cytoplasm	0.7	C:nucleus	0.3	Cytoplasm	Soluble	noGene	noGene	noGene	noGene
SS50377_12351	n.a.	n.a.	-0.418407	0.414205	-0.472956	0.305623	SIGNAL 1 18 {ECO:0000256|SAM:SignalP}.	0	0	extracellular space	0.9		0	Endoplasmic reticulum	Soluble	noGene	noGene	noGene	noGene
SS50377_12352	n.a.	n.a.	0.310936	0.518047	0.468201	0.266492	0	0	0	Nucleus	1		0	Cytoplasm	Soluble	GL50581_315_Hypothetical protein	nodata	GL50803_24423_Hypothetical protein	GL50803_24423_Hypothetical protein
SS50377_12359	IPR032675	Leucine-rich repeat domain superfamily	-0.758838	0.121833	0.256304	0.627403	0	0	0	Mitochondrion	1		0	Mitochondrion	Soluble	noGene	noGene	noGene	noGene
SS50377_12369	n.a.	n.a.	-0.967144	0.0904262	0.659036	0.242207	0	TRANSMEM 305 330 Helical. {ECO:0000256|SAM:Phobius}.	0	Endomembrane system	0.93	C:plasma membrane	0.45	Mitochondrion	Membrane	noGene	noGene	noGene	noGene
SS50377_12374	n.a.	n.a.	-1.03574	0.0134469	-1.95159	1.80312e-06	0	0	0	Nucleus	1		0	Cytoplasm	Soluble	noGene	noGene	noGene	noGene
SS50377_12375	n.a.	n.a.	-0.689325	0.087554	-1.39461	0.000136513	0	0	0	Cytoplasm	0.7	C:nucleus	0.3	Nucleus	Soluble	noGene	noGene	noGene	noGene
SS50377_12377	n.a.	n.a.	-1.27425	0.0187932	0.338691	0.567131	0	0	0	Mitochondrion	1		0	Peroxisome	Soluble	GL50581_4012_Hypothetical protein	-0.729901	GL50803_24451_Hypothetical protein	GL50803_24451_Hypothetical protein
SS50377_12382	n.a.	n.a.	1.33876	0.00104518	-0.00764813	0.989742	0	0	0	Mitochondrion	1		0	Extracellular	Soluble	noGene	noGene	noGene	noGene
SS50377_12383	n.a.	n.a.	1.70551	0.00325387	0.723397	0.242852	0	TRANSMEM 50 67 Helical. {ECO:0000256|SAM:Phobius}.	0	Mitochondrion	1		0	Golgi apparatus	Membrane	noGene	noGene	noGene	noGene
SS50377_12384	n.a.	n.a.	1.73081	0.00419372	1.33251	0.025612	0	TRANSMEM 30 49 Helical. {ECO:0000256|SAM:Phobius}.	0	Cell membrane	0.45		0	Mitochondrion	Membrane	noGene	noGene	noGene	noGene
SS50377_12387	n.a.	n.a.	-0.551791	0.129598	-1.03091	0.00187372	0	TRANSMEM 277 296 Helical. {ECO:0000256|SAM:Phobius}.	0	Nucleus	1		0	Endoplasmic reticulum	Membrane	noGene	noGene	noGene	noGene
SS50377_12392	n.a.	n.a.	-2.29327	3.00511e-08	0.0628213	0.901763	0	0	0	Nucleus	1		0	Nucleus	Soluble	noGene	noGene	noGene	noGene
SS50377_12393	n.a.	n.a.	-0.914284	0.0705117	4.57853	7.79458e-27	0	0	0	Mitochondrion	1	0	0	Mitochondrion	Soluble	noGene	noGene	noGene	noGene
SS50377_12394	n.a.	n.a.	-0.511739	0.00732655	-1.03068	5.03154e-09	0	0	0	Cytoplasm	0.7	C:nucleus	0.3	Nucleus	Membrane	noGene	noGene	noGene	noGene
SS50377_12396	IPR027831	Domain of unknown function DUF4485	-0.772155	0.0182855	-1.31485	1.79121e-05	0	0	0	Nucleus	1		0	Cytoplasm	Soluble	noGene	noGene	noGene	noGene
SS50377_12397	n.a.	n.a.	-0.0175467	0.983139	-0.443472	0.425514	0	0	0	Mitochondrion	1		0	Mitochondrion	Soluble	noGene	noGene	noGene	noGene
SS50377_12400	n.a.	n.a.	1.98	7.24384e-07	0.382555	0.412947	0	0	0	Nucleus	1		0	Mitochondrion	Soluble	noGene	noGene	noGene	noGene
SS50377_12401	n.a.	n.a.	-1.08122	8.00126e-06	-1.1588	8.79454e-07	0	0	0	Cytoplasm	0.7	C:nucleus	0.3	Mitochondrion	Soluble	noGene	noGene	noGene	noGene
SS50377_12402	n.a.	n.a.	-1.32909	0.00711752	3.66344	1.26654e-17	0	0	0	Nucleus	1	0	0	Nucleus	Soluble	noGene	noGene	noGene	noGene
SS50377_12403	n.a.	n.a.	-1.81103	6.54637e-08	-0.865611	0.00954413	0	0	0	Nucleus	1		0	Nucleus	Soluble	noGene	noGene	noGene	noGene
SS50377_12404	n.a.	n.a.	0.99277	0.00406153	1.96794	4.8516e-10	0	0	0	Cytoplasm	0.7	C:nucleus	0.3	Cytoplasm	Soluble	noGene	noGene	noGene	noGene
SS50377_12407	n.a.	n.a.	0.187835	0.615531	0.189385	0.581341	0	0	0	Nucleus	1		0	Cytoplasm	Soluble	noGene	noGene	noGene	noGene
SS50377_12408	n.a.	n.a.	0.474975	0.369791	0.0794252	0.892556	0	0	0	Nucleus	1		0	Cytoplasm	Soluble	noGene	noGene	noGene	noGene
SS50377_12411	n.a.	n.a.	0.732212	0.0384575	1.2819	5.82165e-05	0	0	0	Cytoplasm	0.7	C:nucleus	0.3	Nucleus	Soluble	noGene	noGene	noGene	noGene
SS50377_12412	n.a.	n.a.	-0.455321	0.39716	-0.0712891	0.899059	0	0	0	Nucleus	1		0	Nucleus	Soluble	noGene	noGene	noGene	noGene
SS50377_12414	n.a.	n.a.	0.495748	0.281793	-0.0948929	0.8542	0	0	0	Cytoplasm	0.7	C:nucleus	0.3	Nucleus	Soluble	noGene	noGene	noGene	noGene
SS50377_12415	n.a.	n.a.	1.2233	0.00148786	2.35223	4.96938e-11	0	0	0	Nucleus	1		0	Nucleus	Soluble	noGene	noGene	noGene	noGene
SS50377_12420	n.a.	n.a.	-0.358243	0.494416	-0.338701	0.478789	0	0	0	Nucleus	1	0	0	Cytoplasm	Soluble	noGene	noGene	noGene	noGene
SS50377_12423	n.a.	n.a.	0.121703	0.693177	-0.279576	0.28038	0	0	0	extracellular space	0.77		0	Plastid	Soluble	noGene	noGene	noGene	noGene
SS50377_12424	n.a.	n.a.	-1.60562	0.00442836	-2.52915	5.44601e-06	0	TRANSMEM 69 90 Helical. {ECO:0000256|SAM:Phobius}.	0	Endomembrane system	0.99		0	Endoplasmic reticulum	Membrane	noGene	noGene	noGene	noGene
SS50377_12427	n.a.	n.a.	0.466818	0.446707	2.14554	6.02986e-06	0	0	0	Cytoplasm	0.7	C:nucleus	0.3	Cytoplasm	Soluble	noGene	noGene	noGene	noGene
SS50377_12430	n.a.	n.a.	1.03619	0.000123972	-0.239195	0.438446	0	0	0	Nucleus	1		0	Cytoplasm	Soluble	noGene	noGene	noGene	noGene
SS50377_12431	n.a.	n.a.	-0.623684	0.0451023	-0.92099	0.00143205	0	0	0	Nucleus	1		0	Nucleus	Soluble	noGene	noGene	noGene	noGene
SS50377_12433	n.a.	n.a.	-0.187289	0.685355	-0.329926	0.40619	0	0	0	Nucleus	1		0	Cytoplasm	Soluble	noGene	noGene	noGene	noGene
SS50377_12436	n.a.	n.a.	0.721773	0.0423168	1.05747	0.00136768	0	0	0	Nucleus	1		0	Cytoplasm	Soluble	GL50581_1041_High cysteine non-variant cyst protein_nodata_nodata,GL50581_1287_High cysteine membrane protein Group 2_nodata_nodata,GL50581_3457_High cysteine protein_nodata_nodata,GL50581_3514_High cysteine membrane protein Group 1_nodata_nodata	Multientries	GL50803_11309_High cysteine membrane protein Group 1_nd_0.965751,GL50803_113319_High cysteine membrane protein TMK-like_nodata_nodata,GL50803_113416_High cysteine membrane protein TMK-like_nodata_nodata,GL50803_114180_High cysteine membrane protein TMK-like_nodata_nodata,GL50803_40376_High cysteine non-variant cyst protein_nodata_nodata	GL50803_11309_High cysteine membrane protein Group 1_nd_0.965751,GL50803_113319_High cysteine membrane protein TMK-like_nodata_nodata,GL50803_113416_High cysteine membrane protein TMK-like_nodata_nodata,GL50803_114180_High cysteine membrane protein TMK-like_nodata_nodata,GL50803_40376_High cysteine non-variant cyst protein_nodata_nodata
SS50377_12441	n.a.	n.a.	-0.256419	0.313954	-0.416738	0.0650381	0	0	0	Nucleus	1		0	Nucleus	Soluble	noGene	noGene	noGene	noGene
SS50377_12446	n.a.	n.a.	1.11991	0.0546557	0.0360215	0.957552	0	TRANSMEM 95 119 Helical. {ECO:0000256|SAM:Phobius}.	0	Endomembrane system	0.96	C:plasma membrane	0.54	Endoplasmic reticulum	Membrane	noGene	noGene	noGene	noGene
SS50377_12449	n.a.	n.a.	0.744151	0.0515713	1.3448	8.41191e-05	0	0	0	Nucleus	1		0	Cytoplasm	Soluble	noGene	noGene	noGene	noGene
SS50377_12450	n.a.	n.a.	0.0504003	0.957845	-0.778341	0.289012	0	0	0	Cytoplasm	0.7	C:nucleus	0.3	Cytoplasm	Soluble	noGene	noGene	noGene	noGene
SS50377_12452	n.a.	n.a.	0.0236251	0.934879	-0.378171	0.0745638	0	TRANSMEM 5 23 Helical. {ECO:0000256|SAM:Phobius}.	0	Endomembrane system	0.78	C:plasma membrane	0.41	Endoplasmic reticulum	Membrane	noGene	noGene	noGene	noGene
SS50377_12453	n.a.	n.a.	0.0429505	0.954106	0.738372	0.157582	0	0	0	Cytoplasm	0.7	C:nucleus	0.3	Cytoplasm	Soluble	noGene	noGene	noGene	noGene
SS50377_12455	n.a.	n.a.	-0.651232	0.0852845	-0.617133	0.084294	0	0	0	Mitochondrion	0.97		0	Mitochondrion	Soluble	noGene	noGene	noGene	noGene
SS50377_12459	n.a.	n.a.	0.894773	0.00560219	-0.92207	0.00623429	0	0	0	Cytoplasm	0.7	C:nucleus	0.3	Mitochondrion	Soluble	noGene	noGene	noGene	noGene
SS50377_12460	IPR016024	Armadillo-type fold	-0.404875	0.378132	-0.135212	0.773283	0	0	0	Nucleus	1		0	Cytoplasm	Soluble	noGene	noGene	noGene	noGene
SS50377_12461	n.a.	n.a.	0.357835	0.415521	1.21415	0.00052558	0	0	0	Nucleus	1		0	Cytoplasm	Soluble	noGene	noGene	noGene	noGene
SS50377_fx054	n.a.	n.a.	-0.886888	0.159668	-0.849709	0.143371	0	TRANSMEM 177 196 Helical. {ECO:0000256|SAM:Phobius}.	0	extracellular space	0.88		0	Endoplasmic reticulum	Membrane	noGene	noGene	noGene	noGene
SS50377_12468	n.a.	n.a.	0.594663	0.0352136	-1.18383	4.83349e-06	0	0	0	Cytoplasm	0.7	C:nucleus	0.3	Nucleus	Soluble	noGene	noGene	noGene	noGene
SS50377_12473	IPR015943	WD40/YVTN repeat-like-containing domain superfamily	-0.246824	0.251849	-0.481918	0.0120324	0	0	0	Nucleus	1		0	Cytoplasm	Soluble	noGene	noGene	noGene	noGene
SS50377_12473	IPR036322	WD40-repeat-containing domain superfamily	-0.246824	0.251849	-0.481918	0.0120324	0	0	0	Nucleus	1		0	Cytoplasm	Soluble	noGene	noGene	noGene	noGene
SS50377_12475	n.a.	n.a.	-0.151579	0.75851	0.431565	0.253132	0	0	0	Nucleus	1		0	Nucleus	Soluble	noGene	noGene	noGene	noGene
SS50377_12481	n.a.	n.a.	0.188102	0.582028	-0.924018	0.000864723	0	0	0	Cytoplasm	0.7	C:nucleus	0.3	Cytoplasm	Soluble	noGene	noGene	noGene	noGene
SS50377_12482	n.a.	n.a.	0.590023	0.474782	-0.0273396	0.975151	0	0	0	Cytoplasm	0.7	C:nucleus	0.3	Nucleus	Soluble	noGene	noGene	noGene	noGene
SS50377_12484	n.a.	n.a.	0.531128	0.270485	0.921637	0.0271169	0	0	0	Nucleus	1		0	Nucleus	Soluble	noGene	noGene	noGene	noGene
SS50377_12485	n.a.	n.a.	0.242046	0.590987	-0.126138	0.779323	0	0	0	Nucleus	1		0	Nucleus	Soluble	noGene	noGene	noGene	noGene
SS50377_12486	n.a.	n.a.	-0.523324	0.0896671	-0.244038	0.425673	0	0	0	Nucleus	1		0	Mitochondrion	Soluble	noGene	noGene	noGene	noGene
SS50377_12488	n.a.	n.a.	0.589292	0.323898	0.660663	0.224694	0	0	0	Nucleus	1		0	Golgi apparatus	Soluble	noGene	noGene	noGene	noGene
SS50377_12489	n.a.	n.a.	0.100873	0.792549	0.923229	0.000736176	0	0	0	Nucleus	1		0	Golgi apparatus	Membrane	noGene	noGene	noGene	noGene
SS50377_12494	n.a.	n.a.	-0.373304	0.0583561	0.453557	0.0120475	0	0	0	Cytoplasm	0.7	C:nucleus	0.3	Nucleus	Soluble	noGene	noGene	noGene	noGene
SS50377_12497	n.a.	n.a.	-1.71335	0.00796046	-2.00479	0.00100712	0	0	0	Cytoplasm	0.7	C:nucleus	0.3	Mitochondrion	Soluble	noGene	noGene	noGene	noGene
SS50377_12498	n.a.	n.a.	-1.77629	0.0373489	-1.41988	0.0777074	0	0	0	Cytoplasm	0.7	C:nucleus	0.3	Cytoplasm	Soluble	noGene	noGene	noGene	noGene
SS50377_fx056	n.a.	n.a.	-0.753655	0.104067	-0.0075663	0.989363	0	0	0	Cytoplasm	0.7	C:nucleus	0.3	Mitochondrion	Soluble	noGene	noGene	noGene	noGene
SS50377_12499	n.a.	n.a.	-0.140835	0.844419	-0.498347	0.390827	0	0	0	Cytoplasm	0.7	C:nucleus	0.3	Nucleus	Soluble	noGene	noGene	noGene	noGene
SS50377_12500	n.a.	n.a.	-0.38024	0.149894	0.0227944	0.939272	0	0	0	Nucleus	1		0	Cytoplasm	Soluble	noGene	noGene	noGene	noGene
SS50377_12503	n.a.	n.a.	0.248936	0.710004	0.244748	0.687362	0	0	0	Cytoplasm	0.7	C:nucleus	0.3	Mitochondrion	Soluble	noGene	noGene	noGene	noGene
SS50377_12504	n.a.	n.a.	-1.3933	0.00138254	-2.05937	1.27786e-06	0	0	0	Cytoplasm	0.7	C:nucleus	0.3	Nucleus	Soluble	noGene	noGene	noGene	noGene
SS50377_12505	n.a.	n.a.	0.111525	0.782966	-0.751994	0.0145913	0	0	0	Mitochondrion	0.99		0	Mitochondrion	Soluble	noGene	noGene	noGene	noGene
SS50377_12507	n.a.	n.a.	-1.17965	4.56496e-07	-1.41281	3.86959e-10	0	0	0	Cytoplasm	0.7	C:nucleus	0.3	Cytoplasm	Soluble	noGene	noGene	noGene	noGene
SS50377_12508	n.a.	n.a.	-0.22167	0.658351	-0.910383	0.0261082	0	0	0	Nucleus	1		0	Nucleus	Soluble	noGene	noGene	noGene	noGene
SS50377_12509	n.a.	n.a.	-0.321098	0.292078	-1.52746	1.89756e-09	0	0	0	Cytoplasm	0.7	C:nucleus	0.3	Nucleus	Soluble	noGene	noGene	noGene	noGene
SS50377_12511	n.a.	n.a.	0.311464	0.227182	0.719335	0.0014518	0	0	0	Cytoplasm	0.7	C:nucleus	0.3	Cytoplasm	Soluble	noGene	noGene	noGene	noGene
SS50377_12512	n.a.	n.a.	1.08142	0.00812975	1.3278	0.000628327	0	0	0	Nucleus	1		0	Cytoplasm	Soluble	noGene	noGene	noGene	noGene
SS50377_12514	n.a.	n.a.	-0.303772	0.562851	-0.20669	0.679296	0	0	0	Mitochondrion	1		0	Nucleus	Soluble	noGene	noGene	noGene	noGene
SS50377_12515	n.a.	n.a.	-0.586959	0.244633	1.31535	0.00115682	0	0	0	Organelle membrane	0.86	C:plasma membrane	0.74	Mitochondrion	Membrane	noGene	noGene	noGene	noGene
SS50377_12516	n.a.	n.a.	1.55212	1.11232e-06	2.04578	2.85031e-11	0	0	0	Endomembrane system	0.67	C:organelle membrane	0.44	Cytoplasm	Soluble	noGene	noGene	noGene	noGene
SS50377_12517	n.a.	n.a.	-1.12382	0.190666	0.515767	0.514341	0	0	0	Cytoplasm	0.7	C:nucleus	0.3	Nucleus	Soluble	noGene	noGene	noGene	noGene
SS50377_12519	n.a.	n.a.	-0.782928	0.43708	-0.122621	0.909966	0	0	0	Cytoplasm	0.7	C:nucleus	0.3	Nucleus	Soluble	noGene	noGene	noGene	noGene
SS50377_12520	n.a.	n.a.	-1.05466	0.00402067	-1.01878	0.00341876	0	0	0	Cytoplasm	0.7	C:nucleus	0.3	Mitochondrion	Soluble	noGene	noGene	noGene	noGene
SS50377_12522	n.a.	n.a.	1.35314	0.000309767	2.49634	5.25074e-13	0	TRANSMEM 488 511 Helical. {ECO:0000256|SAM:Phobius}.	0	Cell membrane	0.86	C:endomembrane system	0.84	Cell membrane	Membrane	noGene	noGene	noGene	noGene
SS50377_fx058	n.a.	n.a.	-0.316174	0.63367	0.557101	0.297224	0	0	0	Mitochondrion	1		0	Mitochondrion	Membrane	noGene	noGene	noGene	noGene
SS50377_12523	n.a.	n.a.	0.653009	0.0583561	0.119921	0.764228	SIGNAL 1 17 {ECO:0000256|SAM:SignalP}.	0	0	extracellular space	1		0	Extracellular	Soluble	noGene	noGene	noGene	noGene
SS50377_fx061	n.a.	n.a.	0	1	0.152624	0.837097	0	0	0	Nucleus	1		0	Endoplasmic reticulum	Membrane	noGene	noGene	noGene	noGene
SS50377_12529	n.a.	n.a.	-0.83213	0.298509	-0.211525	0.796054	0	0	0	Cytoplasm	0.7	C:nucleus	0.3	Mitochondrion	Membrane	noGene	noGene	noGene	noGene
SS50377_12531	n.a.	n.a.	0.208506	0.690816	-0.149252	0.766213	0	0	0	Cytoplasm	0.7	C:nucleus	0.3	Cytoplasm	Soluble	noGene	noGene	noGene	noGene
SS50377_12532	n.a.	n.a.	-0.366899	0.45619	0.941069	0.0203012	0	0	0	Nucleus	1		0	Cytoplasm	Soluble	noGene	noGene	noGene	noGene
SS50377_12534	n.a.	n.a.	-0.243717	0.795095	-0.992797	0.182366	0	0	0	Cytoplasm	0.7	C:nucleus	0.3	Cytoplasm	Soluble	noGene	noGene	noGene	noGene
SS50377_12535	n.a.	n.a.	-0.422675	0.621321	-1.05236	0.146273	0	0	0	Cytoplasm	0.7	C:nucleus	0.3	Nucleus	Soluble	noGene	noGene	noGene	noGene
SS50377_12537	n.a.	n.a.	-0.623176	0.0661445	-0.51493	0.119389	0	0	0	extracellular space	1		0	Cytoplasm	Soluble	noGene	noGene	noGene	noGene
SS50377_12538	n.a.	n.a.	-0.574586	0.229984	0.236362	0.618859	0	0	0	Cytoplasm	0.7	C:nucleus	0.3	Cytoplasm	Soluble	noGene	noGene	noGene	noGene
SS50377_12546	n.a.	n.a.	0.641672	0.0786797	0.743559	0.0267602	0	TRANSMEM 75 98 Helical. {ECO:0000256|SAM:Phobius}.	0	Organelle membrane	0.75	C:endomembrane system	0.2	Endoplasmic reticulum	Membrane	noGene	noGene	noGene	noGene
SS50377_12552	n.a.	n.a.	0.298093	0.379297	-0.515174	0.0876788	0	TRANSMEM 88 113 Helical. {ECO:0000256|SAM:Phobius}.	0	Nucleus	1	0	0	Cell membrane	Membrane	noGene	noGene	noGene	noGene
SS50377_12556	n.a.	n.a.	-1.06562	0.0252462	-0.713072	0.13142	0	0	0	Mitochondrion	1		0	Mitochondrion	Soluble	noGene	noGene	noGene	noGene
SS50377_fx065	n.a.	n.a.	-0.717452	0.080366	0.257979	0.55942	0	0	0	Mitochondrion	1		0	Nucleus	Soluble	noGene	noGene	noGene	noGene
SS50377_12558	n.a.	n.a.	-0.282822	0.655783	0.061098	0.924407	0	0	0	Nucleus	1		0	Cytoplasm	Soluble	noGene	noGene	noGene	noGene
SS50377_12560	n.a.	n.a.	-1.10892	0.000304195	-1.2279	3.59024e-05	0	0	0	Cytoplasm	0.7	C:nucleus	0.3	Cytoplasm	Soluble	noGene	noGene	noGene	noGene
SS50377_12564	n.a.	n.a.	1.60256	0.000248477	2.24516	5.9138e-08	0	0	0	Nucleus	1		0	Nucleus	Soluble	noGene	noGene	noGene	noGene
SS50377_12567	n.a.	n.a.	0.760129	0.000427476	0.75825	0.000309551	0	TRANSMEM 20 38 Helical. {ECO:0000256|SAM:Phobius}.	0	Endomembrane system	0.84	C:plasma membrane	0.35	Endoplasmic reticulum	Membrane	noGene	noGene	noGene	noGene
SS50377_12574	n.a.	n.a.	-0.148489	0.784799	-1.12463	0.00597529	0	0	0	Cytoplasm	0.7	C:nucleus	0.3	Cytoplasm	Soluble	noGene	noGene	noGene	noGene
SS50377_12578	n.a.	n.a.	-0.618151	0.0797127	-0.40705	0.247063	0	0	0	Mitochondrion	1		0	Cytoplasm	Soluble	noGene	noGene	noGene	noGene
SS50377_12583	n.a.	n.a.	0.429638	0.473257	0.886336	0.0765889	0	0	0	Mitochondrion	1		0	Mitochondrion	Membrane	noGene	noGene	noGene	noGene
SS50377_12590	n.a.	n.a.	0.855705	0.390998	2.12124	0.0127005	0	0	0	Cytoplasm	0.7	C:nucleus	0.3	Cytoplasm	Soluble	noGene	noGene	noGene	noGene
SS50377_12592	n.a.	n.a.	0.364811	0.682603	1.40677	0.0342007	0	0	0	Nucleus	1		0	Cytoplasm	Soluble	noGene	noGene	noGene	noGene
SS50377_12596	n.a.	n.a.	-0.659334	0.0756726	1.26638	3.49218e-05	0	0	0	Mitochondrion	0.53		0	Mitochondrion	Soluble	noGene	noGene	noGene	noGene
SS50377_12603	n.a.	n.a.	-0.379981	0.527218	-0.929417	0.0704867	0	0	0	Nucleus	1	0	0	Nucleus	Soluble	noGene	noGene	noGene	noGene
SS50377_12605	n.a.	n.a.	-1.14036	0.181161	-0.10601	0.909512	0	TRANSMEM 48 65 Helical. {ECO:0000256|SAM:Phobius}.	0	Endomembrane system	0.96		0	Endoplasmic reticulum	Membrane	noGene	noGene	noGene	noGene
SS50377_12607	n.a.	n.a.	-0.406438	0.516064	0.353601	0.516743	0	0	0	Cytoplasm	0.7	C:nucleus	0.3	Mitochondrion	Soluble	noGene	noGene	noGene	noGene
SS50377_12608	n.a.	n.a.	1.694	1.02126e-07	3.08005	2.15083e-24	0	0	0	Cytoplasm	0.7	C:nucleus	0.3	Cytoplasm	Soluble	noGene	noGene	noGene	noGene
SS50377_12618	n.a.	n.a.	-2.13766	0.00079703	-2.5023	4.56688e-05	SIGNAL 1 17 {ECO:0000256|SAM:SignalP}.	0	0	Organelle membrane	0.91	C:endomembrane system	0.71	Mitochondrion	Membrane	noGene	noGene	noGene	noGene
SS50377_12621	n.a.	n.a.	-0.464734	0.332922	0.667004	0.11869	0	0	0	Cytoplasm	0.7	C:nucleus	0.3	Cytoplasm	Soluble	noGene	noGene	noGene	noGene
SS50377_12622	n.a.	n.a.	1.33506	0.01662	0.389796	0.528592	0	0	0	Nucleus	1		0	Nucleus	Soluble	noGene	noGene	noGene	noGene
SS50377_12626	n.a.	n.a.	-0.257257	0.47994	0.00899916	0.981715	0	0	0	Cytoplasm	0.7	C:nucleus	0.3	Mitochondrion	Soluble	noGene	noGene	noGene	noGene
SS50377_12627	n.a.	n.a.	-0.490464	0.1059	-0.17831	0.582162	SIGNAL 1 24 {ECO:0000256|SAM:SignalP}.	0	0	extracellular space	0.77		0	Mitochondrion	Soluble	noGene	noGene	noGene	noGene
SS50377_12630	n.a.	n.a.	-0.222086	0.364455	-0.59511	0.00439049	0	0	0	Nucleus	1		0	Mitochondrion	Soluble	noGene	noGene	noGene	noGene
SS50377_12631	n.a.	n.a.	-0.573319	0.556518	-0.447728	0.624871	0	0	0	Nucleus	1		0	Nucleus	Soluble	noGene	noGene	noGene	noGene
SS50377_12633	n.a.	n.a.	-0.965265	3.78659e-05	-0.0715931	0.804418	0	0	0	Nucleus	1		0	Cytoplasm	Soluble	noGene	noGene	noGene	noGene
SS50377_12634	n.a.	n.a.	-1.25406	0.0807948	-0.384421	0.625645	0	0	0	Mitochondrion	1		0	Cytoplasm	Soluble	noGene	noGene	noGene	noGene
SS50377_12637	n.a.	n.a.	-0.527787	0.381313	1.10216	0.0349535	0	0	0	extracellular space	1		0	Nucleus	Soluble	noGene	noGene	noGene	noGene
SS50377_12638	n.a.	n.a.	-0.726505	0.034963	-0.793644	0.0128384	0	0	0	Mitochondrion	1		0	Nucleus	Soluble	noGene	noGene	noGene	noGene
SS50377_12639	n.a.	n.a.	-0.915787	4.98069e-05	-0.565606	0.013423	0	0	0	Nucleus	1		0	Nucleus	Soluble	noGene	noGene	noGene	noGene
SS50377_12640	n.a.	n.a.	-0.549719	0.0696341	-0.831627	0.00300882	0	TRANSMEM 108 130 Helical. {ECO:0000256|SAM:Phobius}.	0	Endomembrane system	0.77	C:plasma membrane	0.31	Endoplasmic reticulum	Membrane	noGene	noGene	noGene	noGene
SS50377_12642	n.a.	n.a.	0.331463	0.537295	0.921237	0.0325205	0	0	0	Mitochondrion	0.97		0	Cytoplasm	Soluble	noGene	noGene	noGene	noGene
SS50377_12643	IPR009057	Homeobox-like domain superfamily	0.895063	0.128175	2.44666	5.53022e-07	0	0	0	Cytoplasm	0.7	C:nucleus	0.3	Mitochondrion	Soluble	noGene	noGene	noGene	noGene
SS50377_12646	n.a.	n.a.	-0.450843	0.210911	-0.612339	0.0632325	0	0	0	Mitochondrion	1		0	Nucleus	Soluble	noGene	noGene	noGene	noGene
SS50377_fx070	n.a.	n.a.	-0.984715	9.06486e-05	-0.648565	0.0102149	0	TRANSMEM 259 281 Helical. {ECO:0000256|SAM:Phobius}.	0	Mitochondrion	1		0	Plastid	Soluble	noGene	noGene	noGene	noGene
SS50377_12652	n.a.	n.a.	-0.180692	0.63367	0.23862	0.47733	0	0	0	Nucleus	1		0	Cytoplasm	Soluble	noGene	noGene	noGene	noGene
SS50377_12655	IPR002893	Zinc finger, MYND-type	0.00191563	1	-0.200005	0.609788	0	0	0	Cytoplasm	0.7	C:nucleus	0.3	Nucleus	Soluble	noGene	noGene	noGene	noGene
SS50377_12656	n.a.	n.a.	0.305074	0.481178	-1.09805	0.00372118	0	0	0	Mitochondrion	0.97		0	Nucleus	Soluble	GL50581_1487_Hypothetical protein	nodata	GL50803_14544_hypothetical protein	GL50803_14544_hypothetical protein
SS50377_12657	n.a.	n.a.	-0.698305	0.0846121	-0.45499	0.253697	0	0	0	Nucleus	1		0	Cytoplasm	Soluble	noGene	noGene	noGene	noGene
SS50377_12658	n.a.	n.a.	-0.123135	0.781581	-0.199301	0.600567	0	0	0	Nucleus	1		0	Cytoplasm	Soluble	noGene	noGene	noGene	noGene
SS50377_12661	n.a.	n.a.	-1.17087	0.115861	-1.48136	0.0320309	0	0	0	Cytoplasm	0.7	C:nucleus	0.3	Mitochondrion	Soluble	noGene	noGene	noGene	noGene
SS50377_12662	IPR023393	START-like domain superfamily	-0.444952	0.200451	-0.833334	0.00744922	0	0	0	Cytoplasm	0.7	C:nucleus	0.3	Nucleus	Soluble	noGene	noGene	noGene	noGene
SS50377_12663	n.a.	n.a.	0.170156	0.683727	-0.904405	0.00615861	0	0	0	Cytoplasm	0.7	C:nucleus	0.3	Cytoplasm	Soluble	noGene	noGene	noGene	noGene
SS50377_12664	IPR011989	Armadillo-like helical	-0.170719	0.63212	0.160348	0.631906	0	0	0	Cytoplasm	0.7	C:nucleus	0.3	Cytoplasm	Soluble	GL50581_1472_Hypothetical protein	nodata	GL50803_33685_Hypothetical protein	GL50803_33685_Hypothetical protein
SS50377_12664	IPR016024	Armadillo-type fold	-0.170719	0.63212	0.160348	0.631906	0	0	0	Cytoplasm	0.7	C:nucleus	0.3	Cytoplasm	Soluble	GL50581_1472_Hypothetical protein	nodata	GL50803_33685_Hypothetical protein	GL50803_33685_Hypothetical protein
SS50377_12667	n.a.	n.a.	0.409118	0.511068	-0.641496	0.266521	0	0	0	Nucleus	1		0	Cytoplasm	Soluble	noGene	noGene	noGene	noGene
SS50377_12668	n.a.	n.a.	-0.121901	0.763903	0.367981	0.252554	0	0	0	Nucleus	1		0	Cytoplasm	Soluble	noGene	noGene	GL50803_16751_Hypothetical protein	GL50803_16751_Hypothetical protein
SS50377_12672	n.a.	n.a.	-0.275691	0.461943	-0.538868	0.0950379	0	0	0	Cytoplasm	0.7	C:nucleus	0.3	Cytoplasm	Soluble	noGene	noGene	noGene	noGene
SS50377_12674	n.a.	n.a.	0.576458	0.271145	1.28394	0.00394607	0	0	0	Nucleus	1		0	Cytoplasm	Soluble	noGene	noGene	noGene	noGene
SS50377_12677	n.a.	n.a.	-0.265589	0.485191	-0.692599	0.031472	0	0	0	Cytoplasm	0.7	C:nucleus	0.3	Cytoplasm	Soluble	GL50581_4201_Hypothetical protein	nodata	GL50803_16814_Hypothetical protein	GL50803_16814_Hypothetical protein
SS50377_12679	n.a.	n.a.	-0.911856	0.342877	0.70642	0.421155	0	0	0	Cytoplasm	0.7	C:nucleus	0.3	Nucleus	Soluble	noGene	noGene	noGene	noGene
SS50377_12680	n.a.	n.a.	0.218018	0.655783	-0.980796	0.0149246	0	0	0	Cytoplasm	0.7	C:nucleus	0.3	Nucleus	Soluble	noGene	noGene	noGene	noGene
SS50377_12681	n.a.	n.a.	0.600362	0.268075	-0.757178	0.148602	0	0	0	Cytoplasm	0.7	C:nucleus	0.3	Cytoplasm	Soluble	noGene	noGene	noGene	noGene
SS50377_12682	n.a.	n.a.	-0.553688	0.0974916	-0.668628	0.0308569	0	0	0	Nucleus	1		0	Nucleus	Soluble	GL50581_3147_Hypothetical protein	nodata	GL50803_13143_Hypothetical protein	GL50803_13143_Hypothetical protein
SS50377_12684	n.a.	n.a.	-0.72377	0.10712	0.261615	0.566665	0	0	0	Nucleus	1		0	Cytoplasm	Soluble	GL50581_1041_High cysteine non-variant cyst protein_nodata_nodata,GL50581_1287_High cysteine membrane protein Group 2_nodata_nodata,GL50581_3457_High cysteine protein_nodata_nodata,GL50581_3514_High cysteine membrane protein Group 1_nodata_nodata	Multientries	GL50803_11309_High cysteine membrane protein Group 1_nd_0.965751,GL50803_113319_High cysteine membrane protein TMK-like_nodata_nodata,GL50803_113416_High cysteine membrane protein TMK-like_nodata_nodata,GL50803_114180_High cysteine membrane protein TMK-like_nodata_nodata,GL50803_40376_High cysteine non-variant cyst protein_nodata_nodata	GL50803_11309_High cysteine membrane protein Group 1_nd_0.965751,GL50803_113319_High cysteine membrane protein TMK-like_nodata_nodata,GL50803_113416_High cysteine membrane protein TMK-like_nodata_nodata,GL50803_114180_High cysteine membrane protein TMK-like_nodata_nodata,GL50803_40376_High cysteine non-variant cyst protein_nodata_nodata
SS50377_12686	n.a.	n.a.	0.0173996	0.982632	0.469962	0.356495	0	0	0	Mitochondrion	1	0	0	Nucleus	Soluble	noGene	noGene	noGene	noGene
SS50377_12687	IPR017423	tRNA (adenine(58)-N(1))-methyltransferase non-catalytic subunit TRM6	-0.677413	0.509192	0.351775	0.733743	0	0	0	Mitochondrion	1		0	Cytoplasm	Soluble	GL50581_4547_Hypothetical protein	nodata	GL50803_2323_Hypothetical protein	GL50803_2323_Hypothetical protein
SS50377_12688	IPR009057	Homeobox-like domain superfamily	-0.210427	0.763705	-1.15753	0.0331252	0	0	0	Cytoplasm	0.7	C:nucleus	0.3	Nucleus	Soluble	noGene	noGene	noGene	noGene
SS50377_12688	IPR001005	SANT/Myb domain	-0.210427	0.763705	-1.15753	0.0331252	0	0	0	Cytoplasm	0.7	C:nucleus	0.3	Nucleus	Soluble	noGene	noGene	noGene	noGene
SS50377_12689	n.a.	n.a.	0.557008	0.052411	0.0108345	0.974687	0	0	0	Nucleus	1		0	Cytoplasm	Soluble	noGene	noGene	noGene	noGene
SS50377_12690	n.a.	n.a.	-0.439236	0.160179	-0.61485	0.0303625	0	0	0	Nucleus	1		0	Cytoplasm	Soluble	noGene	noGene	noGene	noGene
SS50377_12691	n.a.	n.a.	-0.547527	0.12359	-0.0905491	0.824801	0	0	0	Nucleus	1		0	Nucleus	Soluble	noGene	noGene	noGene	noGene
SS50377_12692	IPR001202	WW domain	-0.0860296	0.87147	0.50726	0.209896	0	0	0	Cytoplasm	0.7	C:nucleus	0.3	Cytoplasm	Soluble	GL50581_315_Hypothetical protein	nodata	GL50803_24423_Hypothetical protein	GL50803_24423_Hypothetical protein
SS50377_12692	IPR036020	WW domain superfamily	-0.0860296	0.87147	0.50726	0.209896	0	0	0	Cytoplasm	0.7	C:nucleus	0.3	Cytoplasm	Soluble	GL50581_315_Hypothetical protein	nodata	GL50803_24423_Hypothetical protein	GL50803_24423_Hypothetical protein
SS50377_12695	n.a.	n.a.	-0.266603	0.505841	-0.216869	0.564813	0	0	0	Cytoplasm	0.7	C:nucleus	0.3	Cytoplasm	Soluble	noGene	noGene	noGene	noGene
SS50377_12696	n.a.	n.a.	0.764795	0.00219025	0.439509	0.0821083	0	0	0	Cytoplasm	0.7	C:nucleus	0.3	Nucleus	Soluble	noGene	noGene	noGene	noGene
SS50377_12698	IPR017423	tRNA (adenine(58)-N(1))-methyltransferase non-catalytic subunit TRM6	-0.532595	0.0773081	-0.621914	0.0286808	0	0	0	Nucleus	1		0	Nucleus	Soluble	GL50581_4547_Hypothetical protein	nodata	GL50803_2323_Hypothetical protein	GL50803_2323_Hypothetical protein
SS50377_12699	n.a.	n.a.	-0.284306	0.779048	-0.495706	0.568152	0	0	0	Nucleus	1		0	Plastid	Soluble	noGene	noGene	noGene	noGene
SS50377_jh002	n.a.	n.a.	0.626219	0.111972	0.326521	0.41753	0	0	0	Nucleus	1		0	Plastid	Soluble	noGene	noGene	noGene	noGene
SS50377_12701	IPR037695	IQ and ubiquitin-like domain-containing protein	0.267066	0.291656	0.990868	3.13398e-06	0	0	0	Nucleus	1		0	Nucleus	Soluble	GL50581_1556_Hypothetical protein	nodata	GL50803_10879_Hypothetical protein	GL50803_10879_Hypothetical protein
SS50377_12704	n.a.	n.a.	-0.804226	0.265337	-0.295552	0.679876	0	0	0	Cytoplasm	0.7	C:nucleus	0.3	Cytoplasm	Soluble	noGene	noGene	noGene	noGene
SS50377_12705	n.a.	n.a.	-0.317215	0.223996	-1.17417	2.08988e-07	0	TRANSMEM 80 99 Helical. {ECO:0000256|SAM:Phobius}.	0	Endomembrane system	0.89		0	Endoplasmic reticulum	Membrane	noGene	noGene	noGene	noGene
SS50377_12706	n.a.	n.a.	-0.473079	0.125812	-1.47317	1.22819e-07	0	0	0	Nucleus	1		0	Nucleus	Soluble	noGene	noGene	noGene	noGene
SS50377_12707	IPR036224	GINS, helical bundle-like domain superfamily	0.114383	0.865468	0.0767025	0.901763	0	0	0	Nucleus	1		0	Cytoplasm	Soluble	noGene	noGene	noGene	noGene
SS50377_12708	n.a.	n.a.	-0.285515	0.376926	-0.778352	0.0049073	0	0	0	Nucleus	1		0	Nucleus	Soluble	noGene	noGene	noGene	noGene
SS50377_12709	n.a.	n.a.	1.0563	0.0115043	2.55153	8.01659e-12	0	0	0	Cytoplasm	0.7	C:nucleus	0.3	Cytoplasm	Soluble	noGene	noGene	noGene	noGene
SS50377_12712	IPR011047	Quinoprotein alcohol dehydrogenase-like superfamily	0.970056	0.00980838	0.833417	0.0228159	0	0	0	Nucleus	1	0	0	Cytoplasm	Soluble	noGene	noGene	noGene	noGene
SS50377_12712	IPR015943	WD40/YVTN repeat-like-containing domain superfamily	0.970056	0.00980838	0.833417	0.0228159	0	0	0	Nucleus	1	0	0	Cytoplasm	Soluble	noGene	noGene	noGene	noGene
SS50377_12712	IPR001680	WD40 repeat	0.970056	0.00980838	0.833417	0.0228159	0	0	0	Nucleus	1	0	0	Cytoplasm	Soluble	noGene	noGene	noGene	noGene
SS50377_12713	IPR013087	Zinc finger C2H2-type	0.22507	0.682075	-0.0745867	0.892556	0	0	0	Cytoplasm	0.7	C:nucleus	0.3	Cytoplasm	Soluble	noGene	noGene	noGene	noGene
SS50377_12714	n.a.	n.a.	-0.37614	0.363847	-0.0371779	0.935032	0	0	0	Nucleus	1		0	Cytoplasm	Soluble	noGene	noGene	noGene	noGene
SS50377_12715	n.a.	n.a.	0.268595	0.553106	-0.218887	0.613703	0	0	0	Cytoplasm	0.7	C:nucleus	0.3	Cytoplasm	Soluble	noGene	noGene	noGene	noGene
SS50377_12716	n.a.	n.a.	-0.96697	0.056875	-1.23659	0.00866215	0	0	0	Nucleus	1		0	Nucleus	Soluble	GL50581_1243_Hypothetical protein	nodata	GL50803_6026_Hypothetical protein	GL50803_6026_Hypothetical protein
SS50377_12719	n.a.	n.a.	1.77992	0.000179295	1.87004	4.82723e-05	0	0	0	Nucleus	1		0	Cytoplasm	Soluble	noGene	noGene	noGene	noGene
SS50377_12721	n.a.	n.a.	-0.994579	0.146725	-0.107728	0.884845	0	0	0	Nucleus	1		0	Cytoplasm	Soluble	noGene	noGene	noGene	noGene
SS50377_12723	n.a.	n.a.	-0.452379	0.476923	-0.332412	0.58356	0	0	0	Mitochondrion	1		0	Nucleus	Soluble	noGene	noGene	noGene	noGene
SS50377_12724	n.a.	n.a.	0.494611	0.0343879	0.627781	0.0039661	0	0	0	Cytoplasm	0.7	C:nucleus	0.3	Cytoplasm	Soluble	noGene	noGene	noGene	noGene
SS50377_12725	n.a.	n.a.	-0.266761	0.6043	1.30382	0.000417198	0	0	0	Nucleus	1		0	Mitochondrion	Membrane	noGene	noGene	noGene	noGene
SS50377_12728	IPR036872	CH domain superfamily	0.588851	0.0253108	-0.0418312	0.897658	0	0	0	Nucleus	1		0	Nucleus	Soluble	noGene	noGene	noGene	noGene
SS50377_12728	IPR038716	Ribosomal protein P1/P2, N-terminal domain	0.588851	0.0253108	-0.0418312	0.897658	0	0	0	Nucleus	1		0	Nucleus	Soluble	noGene	noGene	noGene	noGene
SS50377_12729	n.a.	n.a.	-0.800903	0.0741265	-1.56842	0.000187647	0	0	0	Nucleus	1		0	Nucleus	Soluble	noGene	noGene	noGene	noGene
SS50377_12730	n.a.	n.a.	-0.203207	0.578739	-0.484212	0.115479	0	0	0	Cytoplasm	0.7	C:nucleus	0.3	Cytoplasm	Soluble	noGene	noGene	noGene	noGene
SS50377_12731	n.a.	n.a.	-0.384198	0.521682	-0.981827	0.0554325	0	0	0	Cytoplasm	0.7	C:nucleus	0.3	Mitochondrion	Soluble	noGene	noGene	noGene	noGene
SS50377_12733	n.a.	n.a.	-1.09368	0.211125	-0.642462	0.452351	0	TRANSMEM 63 84 Helical. {ECO:0000256|SAM:Phobius}.	0	Nucleus	1		0	Endoplasmic reticulum	Membrane	noGene	noGene	noGene	noGene
SS50377_12734	n.a.	n.a.	-0.709104	0.211111	0.0101704	0.988163	0	0	0	Mitochondrion	1		0	Mitochondrion	Soluble	noGene	noGene	noGene	noGene
SS50377_12735	IPR013783	Immunoglobulin-like fold	-0.673787	0.024595	0.163043	0.619081	0	0	0	Nucleus	1		0	Cytoplasm	Soluble	GL50581_3712_Hypothetical protein	nodata	GL50803_16869_hypothetical protein	GL50803_16869_hypothetical protein
SS50377_12735	IPR008962	PapD-like superfamily	-0.673787	0.024595	0.163043	0.619081	0	0	0	Nucleus	1		0	Cytoplasm	Soluble	GL50581_3712_Hypothetical protein	nodata	GL50803_16869_hypothetical protein	GL50803_16869_hypothetical protein
SS50377_12736	n.a.	n.a.	-1.47224	0.111044	-1.63628	0.0616401	0	0	0	Nucleus	1		0	Nucleus	Soluble	noGene	noGene	noGene	noGene
SS50377_12737	n.a.	n.a.	-1.52133	0.01437	-2.21636	0.00018068	0	0	0	Cytoplasm	0.7	C:nucleus	0.3	Nucleus	Soluble	noGene	noGene	noGene	noGene
SS50377_12738	n.a.	n.a.	-0.225861	0.745625	-0.174383	0.784079	0	0	0	Nucleus	1		0	Mitochondrion	Soluble	noGene	noGene	noGene	noGene
SS50377_12740	n.a.	n.a.	-0.321392	0.518327	-0.843946	0.0444496	0	0	0	Cytoplasm	0.7	C:nucleus	0.3	Nucleus	Soluble	noGene	noGene	noGene	noGene
SS50377_12741	IPR036770	Ankyrin repeat-containing domain superfamily	-0.475754	0.13477	-0.0281036	0.937584	0	0	0	Nucleus	1		0	Lysosome/Vacuole	Soluble	noGene	noGene	noGene	noGene
SS50377_12742	n.a.	n.a.	-0.20097	0.650389	0.431585	0.237084	0	0	0	Nucleus	1		0	Cytoplasm	Soluble	GL50581_1041_High cysteine non-variant cyst protein_nodata_nodata,GL50581_1287_High cysteine membrane protein Group 2_nodata_nodata,GL50581_3457_High cysteine protein_nodata_nodata,GL50581_3514_High cysteine membrane protein Group 1_nodata_nodata	Multientries	GL50803_11309_High cysteine membrane protein Group 1_nd_0.965751,GL50803_113319_High cysteine membrane protein TMK-like_nodata_nodata,GL50803_113416_High cysteine membrane protein TMK-like_nodata_nodata,GL50803_114180_High cysteine membrane protein TMK-like_nodata_nodata,GL50803_40376_High cysteine non-variant cyst protein_nodata_nodata	GL50803_11309_High cysteine membrane protein Group 1_nd_0.965751,GL50803_113319_High cysteine membrane protein TMK-like_nodata_nodata,GL50803_113416_High cysteine membrane protein TMK-like_nodata_nodata,GL50803_114180_High cysteine membrane protein TMK-like_nodata_nodata,GL50803_40376_High cysteine non-variant cyst protein_nodata_nodata
SS50377_12744	n.a.	n.a.	-1.85393	0.00731328	-0.985344	0.138294	0	0	0	Mitochondrion	1	0	0	Cytoplasm	Soluble	noGene	noGene	noGene	noGene
SS50377_12746	n.a.	n.a.	0.223252	0.651455	-0.1418	0.768848	0	0	0	Nucleus	1		0	Nucleus	Soluble	noGene	noGene	noGene	noGene
SS50377_12747	n.a.	n.a.	-0.20579	0.642113	0.0492789	0.90998	0	0	0	Nucleus	1		0	Nucleus	Soluble	noGene	noGene	noGene	noGene
SS50377_12748	IPR036397	Ribonuclease H superfamily	-0.943	0.0600078	-1.7868	0.000150816	0	0	0	Nucleus	1		0	Nucleus	Soluble	noGene	noGene	noGene	noGene
SS50377_12750	n.a.	n.a.	0.144315	0.757795	0.170241	0.683306	0	0	0	Nucleus	1		0	Cytoplasm	Soluble	noGene	noGene	noGene	noGene
SS50377_12752	n.a.	n.a.	-0.619704	0.0250225	-0.955687	0.000204848	0	0	0	Nucleus	1		0	Cytoplasm	Soluble	GL50581_2469_Hypothetical protein	nodata	GL50803_10027_Hypothetical protein	GL50803_10027_Hypothetical protein
SS50377_12753	n.a.	n.a.	-0.927772	0.116429	-1.87503	0.000685447	0	0	0	Nucleus	1		0	Cytoplasm	Soluble	noGene	noGene	noGene	noGene
SS50377_12758	n.a.	n.a.	-0.349676	0.424723	-0.0598756	0.896958	0	0	0	Nucleus	1		0	Cytoplasm	Soluble	GL50581_1911_Hypothetical protein	nodata	GL50803_16402_hypothetical protein	GL50803_16402_hypothetical protein
SS50377_12759	n.a.	n.a.	-1.03132	0.0393617	-1.49105	0.00147915	0	0	0	Cytoplasm	0.7	C:nucleus	0.3	Nucleus	Soluble	noGene	noGene	noGene	noGene
SS50377_12761	n.a.	n.a.	-0.465614	0.015437	-0.653976	0.000272338	0	0	0	Nucleus	1		0	Cytoplasm	Soluble	noGene	noGene	noGene	noGene
SS50377_12762	n.a.	n.a.	-0.75451	0.00884242	-1.53394	1.69664e-08	0	0	0	Cytoplasm	0.7	C:nucleus	0.3	Cytoplasm	Soluble	noGene	noGene	noGene	noGene
SS50377_12764	n.a.	n.a.	-0.113583	0.756588	-0.251123	0.401619	0	0	0	Cytoplasm	0.7	C:nucleus	0.3	Mitochondrion	Soluble	noGene	noGene	noGene	noGene
SS50377_12765	n.a.	n.a.	-0.692186	0.0288635	-1.07896	0.000249916	0	0	0	Cytoplasm	0.7	C:nucleus	0.3	Nucleus	Soluble	noGene	noGene	noGene	noGene
SS50377_12770	n.a.	n.a.	-0.388873	0.486279	1.20446	0.00587649	0	0	0	Nucleus	1		0	Cytoplasm	Soluble	noGene	noGene	noGene	noGene
SS50377_12771	n.a.	n.a.	-0.139163	0.74265	-0.0347753	0.932329	0	0	0	Cytoplasm	0.7	C:nucleus	0.3	Cytoplasm	Soluble	noGene	noGene	noGene	noGene
SS50377_12772	n.a.	n.a.	-0.0937479	0.910803	0.324603	0.628037	0	0	0	Cytoplasm	0.7	C:nucleus	0.3	Nucleus	Soluble	noGene	noGene	noGene	noGene
SS50377_12774	n.a.	n.a.	-1.51214	1.37768e-07	-1.02475	0.000252251	0	0	0	Organelle membrane	0.9	C:endomembrane system	0.84	Cytoplasm	Soluble	noGene	noGene	noGene	noGene
SS50377_12778	n.a.	n.a.	-0.264274	0.698352	-0.936235	0.0934773	0	0	0	Mitochondrion	1		0	Mitochondrion	Soluble	noGene	noGene	noGene	noGene
SS50377_jh005	n.a.	n.a.	-1.02105	0.0849412	-1.1631	0.033523	0	0	0	Cytoplasm	0.7	C:nucleus	0.3	Nucleus	Soluble	noGene	noGene	noGene	noGene
SS50377_12780	n.a.	n.a.	-0.857865	0.0468063	-0.130887	0.777864	0	0	0	Cytoplasm	0.7	C:nucleus	0.3	Cytoplasm	Soluble	noGene	noGene	noGene	noGene
SS50377_12782	n.a.	n.a.	-0.632934	0.173147	0.0409831	0.937815	0	0	0	Nucleus	1		0	Cytoplasm	Soluble	noGene	noGene	noGene	noGene
SS50377_12785	n.a.	n.a.	-0.345116	0.128825	-1.38383	1.68097e-12	0	0	0	Nucleus	1		0	Nucleus	Soluble	noGene	noGene	noGene	noGene
SS50377_12787	IPR011992	EF-hand domain pair	-0.32838	0.402377	-1.16872	0.000371831	0	0	0	Cytoplasm	0.7	C:nucleus	0.3	Nucleus	Soluble	GL50581_1928_Hypothetical protein	nodata	GL50803_16411_Hypothetical protein	GL50803_16411_Hypothetical protein
SS50377_12787	IPR018247	EF-Hand 1, calcium-binding site	-0.32838	0.402377	-1.16872	0.000371831	0	0	0	Cytoplasm	0.7	C:nucleus	0.3	Nucleus	Soluble	GL50581_1928_Hypothetical protein	nodata	GL50803_16411_Hypothetical protein	GL50803_16411_Hypothetical protein
SS50377_12787	IPR002048	EF-hand domain	-0.32838	0.402377	-1.16872	0.000371831	0	0	0	Cytoplasm	0.7	C:nucleus	0.3	Nucleus	Soluble	GL50581_1928_Hypothetical protein	nodata	GL50803_16411_Hypothetical protein	GL50803_16411_Hypothetical protein
SS50377_12788	IPR027417	P-loop containing nucleoside triphosphate hydrolase	0.21904	0.625211	-0.135838	0.756621	0	0	0	Nucleus	1	0	0	Cytoplasm	Soluble	GL50581_2399_Hypothetical protein	nodata	GL50803_15186_Hypothetical protein	GL50803_15186_Hypothetical protein
SS50377_12789	n.a.	n.a.	0.312943	0.477922	0.327028	0.413971	0	0	0	Nucleus	1		0	Nucleus	Soluble	GL50581_2675_Hypothetical protein	nodata	GL50803_10680_Hypothetical protein	GL50803_10680_Hypothetical protein
SS50377_12791	n.a.	n.a.	0.3896	0.14749	0.428397	0.0870624	0	0	0	Cytoplasm	0.7	C:nucleus	0.3	Mitochondrion	Soluble	noGene	noGene	noGene	noGene
SS50377_12792	n.a.	n.a.	1.77307	0.000180401	1.21468	0.0113379	0	0	0	extracellular space	1		0	Endoplasmic reticulum	Membrane	noGene	noGene	noGene	noGene
SS50377_12800	n.a.	n.a.	-0.146502	0.647943	0.0393899	0.903865	0	0	0	Cytoplasm	0.7	C:nucleus	0.3	Cytoplasm	Soluble	noGene	noGene	noGene	noGene
SS50377_12804	n.a.	n.a.	-0.478232	0.045976	-0.019612	0.942614	0	0	0	Nucleus	1		0	Cytoplasm	Soluble	noGene	noGene	noGene	noGene
SS50377_12805	n.a.	n.a.	-1.64344	1.79257e-10	-1.14233	9.30906e-06	0	0	0	Cytoplasm	0.7	C:nucleus	0.3	Cell membrane	Membrane	noGene	noGene	noGene	noGene
SS50377_12812	n.a.	n.a.	-1.19915	0.00843121	-1.23312	0.00476879	0	0	0	Nucleus	1		0	Nucleus	Soluble	noGene	noGene	noGene	noGene
SS50377_12813	n.a.	n.a.	0.270926	0.579292	0.755113	0.0590773	0	0	0	Nucleus	1		0	Cytoplasm	Soluble	noGene	noGene	noGene	noGene
SS50377_12815	n.a.	n.a.	-0.466621	0.304201	-0.31196	0.481733	0	0	0	Cytoplasm	0.7	C:nucleus	0.3	Mitochondrion	Soluble	noGene	noGene	noGene	noGene
SS50377_12817	n.a.	n.a.	0.245973	0.313486	-0.00971357	0.970578	0	0	0	Nucleus	1		0	Cytoplasm	Soluble	noGene	noGene	noGene	noGene
SS50377_12823	n.a.	n.a.	-1.48904	1.98996e-10	-0.505408	0.0244267	0	0	0	Nucleus	1		0	Cytoplasm	Soluble	noGene	noGene	noGene	noGene
SS50377_12826	n.a.	n.a.	-2.25115	0.00173119	-0.547959	0.403165	0	0	0	Nucleus	1		0	Mitochondrion	Soluble	noGene	noGene	noGene	noGene
SS50377_12827	n.a.	n.a.	-0.96477	0.0840315	-0.93578	0.0699653	0	0	0	Cytoplasm	0.7	C:nucleus	0.3	Cytoplasm	Soluble	noGene	noGene	noGene	noGene
SS50377_12828	n.a.	n.a.	0.356464	0.378069	-0.554729	0.127605	0	TRANSMEM 119 139 Helical. {ECO:0000256|SAM:Phobius}.	0	Mitochondrion	1		0	Mitochondrion	Membrane	noGene	noGene	noGene	noGene
SS50377_12829	n.a.	n.a.	0.50548	0.157376	-1.2058	0.000187396	0	0	0	Nucleus	1	0	0	Cytoplasm	Soluble	noGene	noGene	noGene	noGene
SS50377_12830	n.a.	n.a.	0.267127	0.653888	-0.756244	0.124607	0	0	0	Cytoplasm	0.7	C:nucleus	0.3	Nucleus	Soluble	noGene	noGene	noGene	noGene
SS50377_12831	n.a.	n.a.	-0.701826	2.47162e-05	-0.42344	0.0120412	0	0	0	Nucleus	1		0	Nucleus	Soluble	noGene	noGene	noGene	noGene
SS50377_12833	n.a.	n.a.	-0.228258	0.565815	0.00439128	0.992918	0	TRANSMEM 9 28 Helical. {ECO:0000256|SAM:Phobius}.	0	Mitochondrion	1	0	0	Endoplasmic reticulum	Membrane	noGene	noGene	noGene	noGene
SS50377_fx072	n.a.	n.a.	2.56452	4.10481e-07	0.156784	0.813028	0	0	0	Cell membrane	0.97	C:endomembrane system	0.29	Lysosome/Vacuole	Membrane	noGene	noGene	noGene	noGene
SS50377_12835	n.a.	n.a.	0.985155	0.0331134	1.43933	0.000555572	0	0	0	Nucleus	1		0	Nucleus	Soluble	noGene	noGene	noGene	noGene
SS50377_12838	n.a.	n.a.	0.746799	0.00446142	-0.197583	0.501452	0	0	0	Nucleus	1		0	Nucleus	Soluble	noGene	noGene	noGene	noGene
SS50377_12845	n.a.	n.a.	1.37259	0.000493084	0.50031	0.243966	0	0	0	Mitochondrion	1		0	Golgi apparatus	Membrane	noGene	noGene	noGene	noGene
SS50377_12854	n.a.	n.a.	0.163996	0.853935	-0.214792	0.790537	0	TRANSMEM 178 200 Helical. {ECO:0000256|SAM:Phobius}.	0	Endomembrane system	0.97		0	Endoplasmic reticulum	Membrane	noGene	noGene	noGene	noGene
SS50377_12855	IPR032675	Leucine-rich repeat domain superfamily	-0.546742	0.337917	-0.473137	0.367631	0	0	0	Nucleus	1		0	Cytoplasm	Soluble	noGene	noGene	noGene	noGene
SS50377_12856	n.a.	n.a.	-0.765288	0.00166318	-1.32531	6.68335e-09	0	0	0	Nucleus	1		0	Mitochondrion	Soluble	noGene	noGene	noGene	noGene
SS50377_12865	n.a.	n.a.	-0.131363	0.679721	-0.573037	0.0224423	SIGNAL 1 16 {ECO:0000256|SAM:SignalP}.	TRANSMEM 109 132 Helical. {ECO:0000256|SAM:Phobius}.	0	Endomembrane system	0.95	C:plasma membrane	0.38	Cell membrane	Membrane	noGene	noGene	noGene	noGene
SS50377_12866	n.a.	n.a.	1.33821	0.000288299	2.14195	6.2215e-10	0	0	0	Cytoplasm	0.7	C:nucleus	0.3	Golgi apparatus	Soluble	GL50581_1041_High cysteine non-variant cyst protein_nodata_nodata,GL50581_1287_High cysteine membrane protein Group 2_nodata_nodata,GL50581_3457_High cysteine protein_nodata_nodata,GL50581_3514_High cysteine membrane protein Group 1_nodata_nodata	Multientries	GL50803_11309_High cysteine membrane protein Group 1_nd_0.965751,GL50803_113319_High cysteine membrane protein TMK-like_nodata_nodata,GL50803_113416_High cysteine membrane protein TMK-like_nodata_nodata,GL50803_114180_High cysteine membrane protein TMK-like_nodata_nodata,GL50803_40376_High cysteine non-variant cyst protein_nodata_nodata	GL50803_11309_High cysteine membrane protein Group 1_nd_0.965751,GL50803_113319_High cysteine membrane protein TMK-like_nodata_nodata,GL50803_113416_High cysteine membrane protein TMK-like_nodata_nodata,GL50803_114180_High cysteine membrane protein TMK-like_nodata_nodata,GL50803_40376_High cysteine non-variant cyst protein_nodata_nodata
SS50377_12867	n.a.	n.a.	-0.568429	0.589244	0.282107	0.790238	0	0	0	Cytoplasm	0.7	C:nucleus	0.3	Mitochondrion	Soluble	noGene	noGene	noGene	noGene
SS50377_12868	n.a.	n.a.	1.1417	0.214385	-0.160188	0.8819	0	0	0	Nucleus	1		0	Nucleus	Soluble	noGene	noGene	noGene	noGene
SS50377_12873	n.a.	n.a.	0.467548	0.448262	-0.106573	0.874279	0	0	0	Cytoplasm	0.7	C:nucleus	0.3	Nucleus	Soluble	noGene	noGene	noGene	noGene
SS50377_12875	n.a.	n.a.	0.127609	0.795557	2.36373	1.9259e-12	0	0	0	Nucleus	1		0	Mitochondrion	Soluble	noGene	noGene	noGene	noGene
SS50377_12882	n.a.	n.a.	-0.664151	0.0275429	-1.02112	0.00027884	0	0	0	Nucleus	1		0	Nucleus	Soluble	noGene	noGene	noGene	noGene
SS50377_12883	n.a.	n.a.	-2.13097	4.10028e-18	-0.874068	0.000546983	0	0	0	Mitochondrion	1		0	Mitochondrion	Soluble	noGene	noGene	noGene	noGene
SS50377_12886	n.a.	n.a.	-0.561091	0.337611	0.255093	0.673	0	0	0	Nucleus	1		0	Nucleus	Soluble	noGene	noGene	noGene	noGene
SS50377_ja063	n.a.	n.a.	3.4792	4.39272e-11	6.17769	2.42122e-35	0	0	0	Mitochondrion	1		0	Endoplasmic reticulum	Soluble	noGene	noGene	noGene	noGene
SS50377_12895	n.a.	n.a.	-0.805118	0.12924	0.624836	0.201749	0	0	0	Mitochondrion	0.64		0	Nucleus	Soluble	noGene	noGene	noGene	noGene
SS50377_12898	n.a.	n.a.	-0.0422834	0.901003	0.495895	0.0446053	0	0	0	Cytoplasm	0.7	C:nucleus	0.3	Cytoplasm	Soluble	noGene	noGene	noGene	noGene
SS50377_12899	n.a.	n.a.	0.0139442	0.993512	0.552013	0.578948	0	0	0	Cytoplasm	0.7	C:nucleus	0.3	Mitochondrion	Soluble	noGene	noGene	noGene	noGene
SS50377_12900	n.a.	n.a.	0.591017	0.567883	1.38518	0.117652	0	0	0	Mitochondrion	1		0	Endoplasmic reticulum	Membrane	noGene	noGene	noGene	noGene
SS50377_12901	n.a.	n.a.	1.02469	0.287713	1.39427	0.115723	0	0	0	Cytoplasm	0.7	C:nucleus	0.3	Mitochondrion	Soluble	noGene	noGene	noGene	noGene
SS50377_12903	n.a.	n.a.	1.34271	0.00836072	3.45082	8.80785e-16	0	0	0	Cytoplasm	0.7	C:nucleus	0.3	Cytoplasm	Soluble	noGene	noGene	noGene	noGene
SS50377_12904	n.a.	n.a.	2.64379	7.24384e-07	6.10874	4.66108e-38	0	0	0	Nucleus	1		0	Cytoplasm	Soluble	noGene	noGene	noGene	noGene
SS50377_12906	n.a.	n.a.	0.422837	0.650558	-0.0517292	0.95473	0	0	0	Cytoplasm	0.7	C:nucleus	0.3	Mitochondrion	Membrane	noGene	noGene	noGene	noGene
SS50377_12914	n.a.	n.a.	0.0801542	0.863987	0.112987	0.786994	0	0	0	Cytoplasm	0.7	C:nucleus	0.3	Mitochondrion	Soluble	noGene	noGene	noGene	noGene
SS50377_12915	n.a.	n.a.	-0.107571	0.837799	0.332897	0.416782	0	TRANSMEM 1146 1164 Helical. {ECO:0000256|SAM:Phobius}.	0	Nucleus	1		0	Cytoplasm	Soluble	noGene	noGene	noGene	noGene
SS50377_12916	n.a.	n.a.	3.58057	5.33057e-06	1.78111	0.0315562	0	0	0	Cytoplasm	0.7	C:nucleus	0.3	Mitochondrion	Membrane	noGene	noGene	noGene	noGene
SS50377_12921	n.a.	n.a.	0.475764	0.202735	-0.0534432	0.901763	0	0	0	Mitochondrion	1		0	Endoplasmic reticulum	Soluble	noGene	noGene	noGene	noGene
SS50377_12927	n.a.	n.a.	-0.855581	0.0066632	-0.959759	0.00149458	0	0	0	Mitochondrion	1		0	Nucleus	Soluble	noGene	noGene	noGene	noGene
SS50377_12930	n.a.	n.a.	0.330796	0.324099	0.08959	0.803461	0	0	0	Mitochondrion	1		0	Mitochondrion	Membrane	noGene	noGene	noGene	noGene
SS50377_12933	n.a.	n.a.	-0.635694	0.029725	-1.58395	2.30856e-09	0	TRANSMEM 27 47 Helical. {ECO:0000256|SAM:Phobius}.	0	Endomembrane system	0.97		0	Cell membrane	Membrane	noGene	noGene	noGene	noGene
SS50377_12934	n.a.	n.a.	-1.06838	0.0631716	-0.247849	0.671164	0	0	0	Mitochondrion	1		0	Plastid	Soluble	noGene	noGene	noGene	noGene
SS50377_12935	n.a.	n.a.	-0.237797	0.757795	0.638655	0.276245	0	0	0	Organelle membrane	0.97		0	Mitochondrion	Soluble	noGene	noGene	noGene	noGene
SS50377_12936	n.a.	n.a.	-0.228595	0.741149	0.344651	0.57145	0	0	0	Mitochondrion	1		0	Nucleus	Soluble	noGene	noGene	noGene	noGene
SS50377_12937	IPR012349	FMN-binding split barrel	1.18676	0.000906346	-0.381717	0.323255	0	0	0	Nucleus	1		0	Cytoplasm	Soluble	noGene	noGene	noGene	noGene
SS50377_12943	n.a.	n.a.	0.530146	0.111044	-0.500947	0.123402	0	0	0	Mitochondrion	1	0	0	Cytoplasm	Soluble	noGene	noGene	noGene	noGene
SS50377_12945	IPR011989	Armadillo-like helical	-0.859003	0.00720281	-1.1404	0.000165954	0	0	0	Cytoplasm	0.7	C:nucleus	0.3	Cytoplasm	Soluble	noGene	noGene	noGene	noGene
SS50377_12947	n.a.	n.a.	-0.471214	0.418808	0.605953	0.249196	0	0	0	Mitochondrion	1		0	Mitochondrion	Soluble	noGene	noGene	noGene	noGene
SS50377_12949	n.a.	n.a.	0.454496	0.352434	-0.223493	0.66187	0	0	0	Mitochondrion	1		0	Mitochondrion	Soluble	noGene	noGene	noGene	noGene
SS50377_12952	n.a.	n.a.	-0.951224	0.0059463	-0.524363	0.12945	0	0	0	Cytoplasm	0.7	C:nucleus	0.3	Cytoplasm	Soluble	noGene	noGene	noGene	noGene
SS50377_12955	n.a.	n.a.	0.426022	0.515443	0.627649	0.26833	0	0	0	Nucleus	1		0	Cytoplasm	Soluble	noGene	noGene	noGene	noGene
SS50377_12956	n.a.	n.a.	-0.596325	0.0065041	-0.751731	0.000291142	0	0	0	Nucleus	1		0	Cytoplasm	Soluble	noGene	noGene	noGene	noGene
SS50377_12958	n.a.	n.a.	-0.399387	0.284894	0.167811	0.666974	0	0	0	Cytoplasm	0.7	C:nucleus	0.3	Cytoplasm	Soluble	noGene	noGene	noGene	noGene
SS50377_jh053	n.a.	n.a.	1.38177	0.0010683	1.01493	0.0159719	0	0	0	Mitochondrion	1		0	Mitochondrion	Soluble	noGene	noGene	noGene	noGene
SS50377_12962	n.a.	n.a.	0.288007	0.37284	-0.406934	0.167828	0	TRANSMEM 225 247 Helical. {ECO:0000256|SAM:Phobius}.	0	Mitochondrion	1		0	Cell membrane	Membrane	noGene	noGene	noGene	noGene
SS50377_12969	n.a.	n.a.	0.630703	0.0588358	0.394632	0.235156	0	0	0	Cytoplasm	0.7	C:nucleus	0.3	Nucleus	Soluble	noGene	noGene	noGene	noGene
SS50377_jh054	n.a.	n.a.	0.101398	0.813589	1.11182	0.00027193	0	0	0	Cytoplasm	0.7	C:nucleus	0.3	Mitochondrion	Membrane	noGene	noGene	noGene	noGene
SS50377_12972	n.a.	n.a.	0.442871	0.39716	0.83316	0.0583409	0	0	0	Nucleus	1		0	Lysosome/Vacuole	Soluble	noGene	noGene	noGene	noGene
SS50377_12973	n.a.	n.a.	0.3292	0.328492	1.02981	0.000229881	0	0	0	Nucleus	1		0	Cytoplasm	Soluble	noGene	noGene	noGene	noGene
SS50377_12974	n.a.	n.a.	-0.740029	0.129598	0.0425394	0.937842	0	0	0	Cytoplasm	0.7	C:nucleus	0.3	Cytoplasm	Soluble	noGene	noGene	noGene	noGene
SS50377_12975	IPR016024	Armadillo-type fold	1.06137	0.00247213	1.0835	0.00135634	0	0	0	Nucleus	1		0	Cytoplasm	Soluble	noGene	noGene	noGene	noGene
SS50377_12977	n.a.	n.a.	-0.331759	0.731607	-0.320725	0.715944	0	0	0	Mitochondrion	1		0	Mitochondrion	Soluble	noGene	noGene	noGene	noGene
SS50377_12978	n.a.	n.a.	-0.630107	0.408312	0.461693	0.497595	0	0	0	Nucleus	1		0	Lysosome/Vacuole	Soluble	noGene	noGene	noGene	noGene
SS50377_12980	IPR036322	WD40-repeat-containing domain superfamily	-0.478121	0.0539166	-0.2281	0.368983	0	0	0	Mitochondrion	1		0	Cytoplasm	Soluble	noGene	noGene	noGene	noGene
SS50377_12981	n.a.	n.a.	-0.225111	0.692	-0.239853	0.638757	0	0	0	Nucleus	1		0	Mitochondrion	Membrane	noGene	noGene	noGene	noGene
SS50377_12982	n.a.	n.a.	-0.150891	0.827086	-1.0041	0.0573943	0	0	0	Nucleus	1		0	Nucleus	Soluble	noGene	noGene	noGene	noGene
SS50377_12983	n.a.	n.a.	-0.155413	0.604603	-0.684761	0.00435211	0	0	0	Mitochondrion	1		0	Cytoplasm	Soluble	noGene	noGene	noGene	noGene
SS50377_12984	n.a.	n.a.	-0.163632	0.4683	0.432826	0.0217937	0	0	0	Nucleus	1		0	Nucleus	Soluble	noGene	noGene	noGene	noGene
SS50377_12989	n.a.	n.a.	-1.21583	0.000418009	-1.21444	0.000218616	0	0	0	Cytoplasm	1		0	Cytoplasm	Soluble	noGene	noGene	noGene	noGene
SS50377_12990	n.a.	n.a.	-1.30782	0.00010744	-1.38741	1.92206e-05	0	0	0	Nucleus	1		0	Cytoplasm	Soluble	noGene	noGene	noGene	noGene
SS50377_12992	IPR035979	RNA-binding domain superfamily	0.107752	0.679063	0.0154212	0.95086	0	0	0	Cytoplasm	0.7	C:nucleus	0.3	Cytoplasm	Soluble	noGene	noGene	noGene	noGene
SS50377_12993	n.a.	n.a.	-0.117848	0.782561	-0.716791	0.0254094	0	0	0	Cytoplasm	0.7	C:nucleus	0.3	Cytoplasm	Soluble	noGene	noGene	noGene	noGene
SS50377_12995	n.a.	n.a.	1.16683	0.0815221	1.01271	0.114484	0	0	0	Nucleus	1		0	Nucleus	Soluble	noGene	noGene	noGene	noGene
SS50377_12997	n.a.	n.a.	-1.12981	0.0063807	-0.596182	0.157575	0	0	0	extracellular space	0.98		0	Cell membrane	Membrane	noGene	noGene	noGene	noGene
SS50377_12998	n.a.	n.a.	-0.458519	0.434216	1.20758	0.0136516	0	0	0	Cytoplasm	0.7	C:nucleus	0.3	Cytoplasm	Soluble	noGene	noGene	noGene	noGene
SS50377_12999	n.a.	n.a.	-0.0823595	0.874145	0.530835	0.181378	0	0	0	Nucleus	1		0	Nucleus	Soluble	noGene	noGene	noGene	noGene
SS50377_fx096	n.a.	n.a.	0.558919	0.067368	1.31531	4.4475e-07	0	0	0	Mitochondrion	1		0	Mitochondrion	Soluble	noGene	noGene	noGene	noGene
SS50377_13006	IPR011989	Armadillo-like helical	0.851616	0.0035934	1.21398	8.63269e-06	0	0	0	Nucleus	1		0	Cytoplasm	Soluble	GL50581_4402_Hypothetical protein	nodata	GL50803_94150_hypothetical protein	GL50803_94150_hypothetical protein
SS50377_13006	IPR016024	Armadillo-type fold	0.851616	0.0035934	1.21398	8.63269e-06	0	0	0	Nucleus	1		0	Cytoplasm	Soluble	GL50581_4402_Hypothetical protein	nodata	GL50803_94150_hypothetical protein	GL50803_94150_hypothetical protein
SS50377_13009	n.a.	n.a.	-0.0414251	0.835879	-0.456564	0.00160939	0	0	0	Cytoplasm	0.7	C:nucleus	0.3	Cytoplasm	Soluble	noGene	noGene	noGene	noGene
SS50377_13011	n.a.	n.a.	0.420743	0.0962894	0.0446842	0.88219	0	0	0	Cytoplasm	0.7	C:nucleus	0.3	Cytoplasm	Soluble	noGene	noGene	noGene	noGene
SS50377_13012	n.a.	n.a.	0.67244	0.248366	1.64749	0.000507705	SIGNAL 1 19 {ECO:0000256|SAM:SignalP}.	0	0	Mitochondrion	1		0	Extracellular	Soluble	noGene	noGene	noGene	noGene
SS50377_13014	n.a.	n.a.	0.432924	0.0597967	-0.139078	0.580432	0	0	0	Mitochondrion	1	0	0	Mitochondrion	Membrane	noGene	noGene	noGene	noGene
SS50377_jh041	n.a.	n.a.	-0.860562	0.259596	-0.87264	0.215183	0	TRANSMEM 275 293 Helical. {ECO:0000256|SAM:Phobius}.	0	Cytoplasm	0.7	C:nucleus	0.3	Nucleus	Membrane	noGene	noGene	noGene	noGene
SS50377_13023	n.a.	n.a.	-0.963584	0.000143566	-0.859057	0.000497824	0	0	0	Cytoplasm	0.7	C:nucleus	0.3	Cytoplasm	Soluble	noGene	noGene	noGene	noGene
SS50377_13024	n.a.	n.a.	0.62347	0.528472	1.02847	0.228151	0	0	0	Nucleus	1		0	Mitochondrion	Soluble	noGene	noGene	noGene	noGene
SS50377_13028	n.a.	n.a.	-0.223154	0.561112	0.06514	0.866881	0	0	0	Mitochondrion	1	0	0	Mitochondrion	Soluble	noGene	noGene	noGene	noGene
SS50377_13031	n.a.	n.a.	0.800323	0.00285349	0.310993	0.273139	0	0	0	Nucleus	1		0	Cytoplasm	Soluble	noGene	noGene	noGene	noGene
SS50377_13032	n.a.	n.a.	1.34911	1.19548e-05	0.447749	0.182524	0	0	0	Cytoplasm	0.7	C:nucleus	0.3	Mitochondrion	Soluble	noGene	noGene	noGene	noGene
SS50377_13033	n.a.	n.a.	-0.0211512	0.96426	0.244256	0.505635	0	0	0	Mitochondrion	1		0	Cytoplasm	Soluble	noGene	noGene	noGene	noGene
SS50377_13034	IPR013087	Zinc finger C2H2-type	0.537579	0.15985	1.5655	2.01043e-06	0	0	0	Nucleus	1		0	Cytoplasm	Soluble	noGene	noGene	noGene	noGene
SS50377_13036	n.a.	n.a.	-0.838203	0.112138	-0.381309	0.458702	0	0	0	Nucleus	1		0	Cytoplasm	Soluble	noGene	noGene	noGene	noGene
SS50377_13037	n.a.	n.a.	-0.557331	0.234529	0.296706	0.50666	0	0	0	Cytoplasm	0.7	C:nucleus	0.3	Cytoplasm	Soluble	noGene	noGene	noGene	noGene
SS50377_13039	n.a.	n.a.	0.975177	0.0070563	0.972403	0.00533769	0	0	0	Cytoplasm	0.7	C:nucleus	0.3	Cytoplasm	Soluble	noGene	noGene	noGene	noGene
SS50377_13040	IPR020683	Ankyrin repeat-containing domain	-0.58962	0.206403	-0.673607	0.113823	0	0	0	Endomembrane system	0.9	C:organelle membrane	0.51	Nucleus	Soluble	noGene	noGene	noGene	noGene
SS50377_13040	IPR036770	Ankyrin repeat-containing domain superfamily	-0.58962	0.206403	-0.673607	0.113823	0	0	0	Endomembrane system	0.9	C:organelle membrane	0.51	Nucleus	Soluble	noGene	noGene	noGene	noGene
SS50377_13041	n.a.	n.a.	-0.548643	0.435452	0.0508966	0.941114	0	0	0	Nucleus	1		0	Nucleus	Soluble	noGene	noGene	noGene	noGene
SS50377_13045	n.a.	n.a.	3.02492	2.50942e-16	1.58782	4.08329e-05	0	0	0	Cytoplasm	0.7	C:nucleus	0.3	Cytoplasm	Soluble	noGene	noGene	noGene	noGene
SS50377_13046	n.a.	n.a.	1.52759	2.90352e-06	1.04995	0.00146374	0	0	0	Cytoplasm	0.7	C:nucleus	0.3	Cytoplasm	Soluble	noGene	noGene	noGene	noGene
SS50377_13050	IPR039902	Coiled-coil domain-containing protein CCDC148/CCDC112	-0.829569	0.00586017	-0.594974	0.0457745	0	0	0	Nucleus	1		0	Nucleus	Soluble	GL50581_1625_Hypothetical protein	nodata	GL50803_21234_Hypothetical protein	GL50803_21234_Hypothetical protein
SS50377_13053	n.a.	n.a.	0.355553	0.428832	-0.0331779	0.94378	0	0	0	Nucleus	1		0	Cytoplasm	Soluble	noGene	noGene	noGene	noGene
SS50377_13056	n.a.	n.a.	-0.452758	0.228641	-0.428236	0.23103	0	0	0	Cytoplasm	0.7	C:nucleus	0.3	Cytoplasm	Soluble	noGene	noGene	noGene	noGene
SS50377_13057	IPR036322	WD40-repeat-containing domain superfamily	0.441177	0.216066	0.117466	0.765049	0	0	0	extracellular space	1		0	Cytoplasm	Soluble	noGene	noGene	noGene	noGene
SS50377_13061	n.a.	n.a.	0.0193774	0.962607	-0.471229	0.118177	0	0	0	Nucleus	1		0	Nucleus	Soluble	noGene	noGene	noGene	noGene
SS50377_13066	n.a.	n.a.	0.238769	0.428952	0.112444	0.715944	0	0	0	Cytoplasm	0.7	C:nucleus	0.3	Cytoplasm	Soluble	noGene	noGene	noGene	noGene
SS50377_13067	n.a.	n.a.	-1.05948	0.0592015	-1.07656	0.0367853	0	0	0	Nucleus	1		0	Cytoplasm	Soluble	noGene	noGene	noGene	noGene
SS50377_13068	IPR015943	WD40/YVTN repeat-like-containing domain superfamily	-0.904873	0.000768946	-0.817937	0.0013471	0	0	0	Nucleus	1		0	Cytoplasm	Soluble	noGene	noGene	noGene	noGene
SS50377_13068	IPR036322	WD40-repeat-containing domain superfamily	-0.904873	0.000768946	-0.817937	0.0013471	0	0	0	Nucleus	1		0	Cytoplasm	Soluble	noGene	noGene	noGene	noGene
SS50377_13073	n.a.	n.a.	-0.892334	0.102201	-1.10446	0.0285719	0	0	0	Nucleus	1		0	Cytoplasm	Soluble	noGene	noGene	noGene	noGene
SS50377_13077	n.a.	n.a.	-1.2863	0.0979185	0.163101	0.841636	0	0	0	Mitochondrion	1		0	Cytoplasm	Soluble	noGene	noGene	noGene	noGene
SS50377_13079	n.a.	n.a.	0.0341795	0.979272	0.721763	0.434879	0	0	0	Cytoplasm	0.7	C:nucleus	0.3	Cytoplasm	Soluble	noGene	noGene	noGene	noGene
SS50377_13081	IPR009057	Homeobox-like domain superfamily	-1.62046	0.0123887	-0.821831	0.181047	0	0	0	Cytoplasm	0.7	C:nucleus	0.3	Nucleus	Soluble	noGene	noGene	noGene	noGene
SS50377_13083	n.a.	n.a.	-0.28434	0.581571	-1.60981	0.000134104	0	0	0	Nucleus	1		0	Nucleus	Soluble	noGene	noGene	noGene	noGene
SS50377_13084	n.a.	n.a.	0.275126	0.491512	-0.140448	0.728965	0	0	0	Nucleus	1		0	Nucleus	Soluble	noGene	noGene	noGene	noGene
SS50377_13088	IPR011009	Protein kinase-like domain superfamily	-1.04234	0.279754	-0.0122311	0.992238	0	0	0	Cytoplasm	0.7	C:nucleus	0.3	Cytoplasm	Soluble	noGene	noGene	noGene	noGene
SS50377_13089	n.a.	n.a.	-0.419477	0.415521	-0.388455	0.407756	0	0	0	Cytoplasm	0.7	C:nucleus	0.3	Golgi apparatus	Soluble	noGene	noGene	noGene	noGene
SS50377_13090	n.a.	n.a.	-0.0752678	0.803595	-0.184546	0.459006	0	0	0	Mitochondrion	1		0	Nucleus	Soluble	noGene	noGene	noGene	noGene
SS50377_13091	n.a.	n.a.	0.676618	0.141469	0.10071	0.852111	0	0	0	Cytoplasm	0.7	C:nucleus	0.3	Nucleus	Soluble	noGene	noGene	noGene	noGene
SS50377_13092	n.a.	n.a.	-0.117623	0.768667	0.0558282	0.884151	0	TRANSMEM 216 236 Helical. {ECO:0000256|SAM:Phobius}.	0	Nucleus	1		0	Golgi apparatus	Membrane	GL50581_1041_High cysteine non-variant cyst protein_nodata_nodata,GL50581_1287_High cysteine membrane protein Group 2_nodata_nodata,GL50581_3457_High cysteine protein_nodata_nodata,GL50581_3514_High cysteine membrane protein Group 1_nodata_nodata	Multientries	GL50803_11309_High cysteine membrane protein Group 1_nd_0.965751,GL50803_113319_High cysteine membrane protein TMK-like_nodata_nodata,GL50803_113416_High cysteine membrane protein TMK-like_nodata_nodata,GL50803_114180_High cysteine membrane protein TMK-like_nodata_nodata,GL50803_40376_High cysteine non-variant cyst protein_nodata_nodata	GL50803_11309_High cysteine membrane protein Group 1_nd_0.965751,GL50803_113319_High cysteine membrane protein TMK-like_nodata_nodata,GL50803_113416_High cysteine membrane protein TMK-like_nodata_nodata,GL50803_114180_High cysteine membrane protein TMK-like_nodata_nodata,GL50803_40376_High cysteine non-variant cyst protein_nodata_nodata
SS50377_13097	n.a.	n.a.	1.60758	0.0282075	1.48096	0.0349535	0	0	0	Cytoplasm	0.7	C:nucleus	0.3	Cytoplasm	Soluble	noGene	noGene	noGene	noGene
SS50377_13098	n.a.	n.a.	1.03508	0.00914363	0.179817	0.708013	0	0	0	Cytoplasm	0.7	C:nucleus	0.3	Mitochondrion	Membrane	noGene	noGene	noGene	noGene
SS50377_13100	n.a.	n.a.	-0.354996	0.663538	-0.42466	0.570176	0	0	0	Cytoplasm	0.7	C:nucleus	0.3	Cytoplasm	Soluble	noGene	noGene	noGene	noGene
SS50377_13101	n.a.	n.a.	0.567007	0.0268214	1.05883	3.34246e-06	0	0	0	Nucleus	1		0	Nucleus	Soluble	noGene	noGene	noGene	noGene
SS50377_13104	n.a.	n.a.	0.263419	0.735191	0.59631	0.339079	0	0	0	extracellular space	1		0	Nucleus	Soluble	noGene	noGene	noGene	noGene
SS50377_13105	n.a.	n.a.	-0.640995	0.0200899	-0.534215	0.0464276	0	TRANSMEM 453 476 Helical. {ECO:0000256|SAM:Phobius}.	0	Endomembrane system	0.8	C:plasma membrane	0.52	Cell membrane	Membrane	noGene	noGene	noGene	noGene
SS50377_13106	n.a.	n.a.	-0.525559	0.126654	-0.544609	0.0956192	0	0	0	Cytoplasm	0.7	C:nucleus	0.3	Plastid	Soluble	noGene	noGene	noGene	noGene
SS50377_13107	n.a.	n.a.	-0.226182	0.587595	-0.275413	0.461709	0	0	0	Cytoplasm	0.7	C:nucleus	0.3	Nucleus	Soluble	noGene	noGene	noGene	noGene
SS50377_13108	n.a.	n.a.	-0.49331	0.0862523	0.170305	0.57304	0	0	0	Cytoplasm	0.7	C:nucleus	0.3	Cytoplasm	Soluble	noGene	noGene	noGene	noGene
SS50377_13109	n.a.	n.a.	0.331052	0.137856	-0.760363	0.000149364	0	0	0	Nucleus	1		0	Nucleus	Soluble	noGene	noGene	noGene	noGene
SS50377_13110	n.a.	n.a.	1.01497	0.0072755	-0.565453	0.142698	0	0	0	Nucleus	1		0	Mitochondrion	Soluble	noGene	noGene	noGene	noGene
SS50377_13113	n.a.	n.a.	-0.441148	0.345368	-0.431201	0.31312	0	0	0	Nucleus	1		0	Nucleus	Soluble	noGene	noGene	noGene	noGene
SS50377_13114	n.a.	n.a.	0.533093	0.0583561	1.42136	1.05891e-08	0	0	0	Nucleus	1		0	Cytoplasm	Soluble	noGene	noGene	noGene	noGene
SS50377_13115	n.a.	n.a.	-0.401832	0.618689	-0.363096	0.623514	0	0	0	Nucleus	1		0	Nucleus	Soluble	noGene	noGene	noGene	noGene
SS50377_13117	n.a.	n.a.	0.0962963	0.869027	-0.432045	0.356465	0	0	0	Nucleus	1		0	Mitochondrion	Soluble	noGene	noGene	noGene	noGene
SS50377_13119	n.a.	n.a.	0.385137	0.678483	2.09957	0.00142422	0	0	0	Cytoplasm	0.7	C:nucleus	0.3	Mitochondrion	Soluble	noGene	noGene	noGene	noGene
SS50377_13122	n.a.	n.a.	-0.698626	0.01437	-1.03329	0.000112029	0	0	0	extracellular space	1		0	Extracellular	Soluble	noGene	noGene	noGene	noGene
SS50377_13124	n.a.	n.a.	1.64254	0.0579403	0.745671	0.41459	0	0	0	Mitochondrion	1		0	Mitochondrion	Soluble	noGene	noGene	noGene	noGene
SS50377_13126	n.a.	n.a.	1.42485	0.0634537	1.78561	0.0112018	0	0	0	Nucleus	1		0	Nucleus	Soluble	noGene	noGene	noGene	noGene
SS50377_13130	n.a.	n.a.	-0.230304	0.839296	1.47031	0.0943122	0	0	0	extracellular space	0.95		0	Nucleus	Soluble	noGene	noGene	noGene	noGene
SS50377_13136	n.a.	n.a.	-0.860964	0.000963397	-0.617472	0.0161295	0	0	0	Cytoplasm	0.7	C:nucleus	0.3	Cytoplasm	Soluble	noGene	noGene	noGene	noGene
SS50377_13139	n.a.	n.a.	0.915427	0.233941	0.453889	0.570897	0	0	0	Mitochondrion	1		0	Mitochondrion	Soluble	noGene	noGene	noGene	noGene
SS50377_13145	n.a.	n.a.	-0.728404	0.0467322	0.931371	0.00217736	0	0	0	Mitochondrion	1		0	Mitochondrion	Soluble	noGene	noGene	noGene	noGene
SS50377_13146	n.a.	n.a.	-1.63598	4.64889e-07	-0.54977	0.110506	0	0	0	Nucleus	1		0	Nucleus	Soluble	noGene	noGene	noGene	noGene
SS50377_13150	n.a.	n.a.	1.72885	9.04342e-05	0.743718	0.111301	0	0	0	Cytoplasm	0.7	C:nucleus	0.3	Nucleus	Soluble	noGene	noGene	noGene	noGene
SS50377_13151	n.a.	n.a.	-1.16884	0.0789494	-0.296605	0.661049	0	TRANSMEM 72 89 Helical. {ECO:0000256|SAM:Phobius}.	0	Endomembrane system	0.96	C:organelle membrane	0.26	Golgi apparatus	Membrane	noGene	noGene	noGene	noGene
SS50377_13152	n.a.	n.a.	-0.874893	0.00236794	0.414138	0.144598	0	TRANSMEM 37 57 Helical. {ECO:0000256|SAM:Phobius}.	0	Endomembrane system	0.84	C:plasma membrane	0.76	Endoplasmic reticulum	Membrane	noGene	noGene	noGene	noGene
SS50377_13153	n.a.	n.a.	0.350668	0.203679	0.195438	0.482214	0	0	0	Mitochondrion	1		0	Mitochondrion	Soluble	noGene	noGene	noGene	noGene
SS50377_13154	n.a.	n.a.	-0.954366	0.240861	-1.5813	0.0334607	0	TRANSMEM 28 49 Helical. {ECO:0000256|SAM:Phobius}.	0	Endomembrane system	0.9	C:plasma membrane	0.41	Cell membrane	Membrane	noGene	noGene	noGene	noGene
SS50377_13155	n.a.	n.a.	1.80094	0.00209717	1.54737	0.00667288	0	0	0	Mitochondrion	1		0	Mitochondrion	Soluble	noGene	noGene	noGene	noGene
SS50377_13156	n.a.	n.a.	1.51142	0.0868831	1.38957	0.101257	0	0	0	Nucleus	1		0	Cytoplasm	Soluble	noGene	noGene	noGene	noGene
SS50377_13160	n.a.	n.a.	-0.267398	0.361055	-0.142306	0.629506	0	0	0	Cytoplasm	0.7	C:nucleus	0.3	Cytoplasm	Soluble	noGene	noGene	noGene	noGene
SS50377_13164	n.a.	n.a.	0.127757	0.73506	-0.104601	0.767112	0	0	0	Cytoplasm	0.7	C:nucleus	0.3	Cytoplasm	Soluble	noGene	noGene	noGene	noGene
SS50377_13165	n.a.	n.a.	-0.312959	0.371847	-0.55111	0.0738433	0	TRANSMEM 58 79 Helical. {ECO:0000256|SAM:Phobius}.	0	Mitochondrion	1		0	Mitochondrion	Membrane	noGene	noGene	noGene	noGene
SS50377_13166	n.a.	n.a.	-0.658395	0.0330842	-1.03698	0.000299539	0	0	0	Mitochondrion	1		0	Mitochondrion	Soluble	noGene	noGene	noGene	noGene
SS50377_13167	n.a.	n.a.	1.1278	0.00582459	1.00738	0.01134	0	0	0	Cytoplasm	0.7	C:nucleus	0.3	Nucleus	Soluble	noGene	noGene	noGene	noGene
SS50377_13168	n.a.	n.a.	0.0161016	0.967064	0.41054	0.14011	0	0	0	Nucleus	1		0	Mitochondrion	Soluble	noGene	noGene	noGene	noGene
SS50377_13170	n.a.	n.a.	1.05807	0.028999	1.70508	8.90796e-05	0	0	0	Endomembrane system	0.89	C:organelle membrane	0.85	Mitochondrion	Membrane	noGene	noGene	noGene	noGene
SS50377_jh047	n.a.	n.a.	-0.348145	0.294325	-0.362147	0.244458	0	0	0	Mitochondrion	1		0	Mitochondrion	Soluble	noGene	noGene	noGene	noGene
SS50377_13173	n.a.	n.a.	-0.432826	0.116429	-0.58759	0.0212725	0	0	0	Cytoplasm	0.7	C:nucleus	0.3	Cytoplasm	Soluble	noGene	noGene	noGene	noGene
SS50377_13174	n.a.	n.a.	0.280376	0.266912	-0.0538337	0.849775	0	0	0	Cytoplasm	0.7	C:nucleus	0.3	Mitochondrion	Soluble	noGene	noGene	noGene	noGene
SS50377_13175	n.a.	n.a.	0.669582	0.000691617	-0.0279834	0.912248	0	0	0	Nucleus	1		0	Mitochondrion	Soluble	noGene	noGene	noGene	noGene
SS50377_13176	n.a.	n.a.	0.892142	0.00946407	0.63952	0.060954	0	0	0	Cytoplasm	0.7	C:nucleus	0.3	Nucleus	Soluble	noGene	noGene	noGene	noGene
SS50377_13177	n.a.	n.a.	2.04962	0.00329362	1.3684	0.0513505	0	TRANSMEM 82 106 Helical. {ECO:0000256|SAM:Phobius}.	0	Mitochondrion	1		0	Mitochondrion	Membrane	GL50581_3017_Hypothetical protein	nodata	GL50803_16078_Hypothetical protein	GL50803_16078_Hypothetical protein
SS50377_13180	n.a.	n.a.	1.38662	1.09096e-05	-0.46348	0.172669	0	0	0	Mitochondrion	1		0	Mitochondrion	Soluble	noGene	noGene	noGene	noGene
SS50377_13181	n.a.	n.a.	0.144796	0.630999	0.410793	0.0918067	0	0	0	Nucleus	1		0	Nucleus	Soluble	noGene	noGene	noGene	noGene
SS50377_13185	n.a.	n.a.	-0.235672	0.444325	-0.478372	0.0715732	0	0	0	Cytoplasm	0.7	C:nucleus	0.3	Cytoplasm	Soluble	noGene	noGene	noGene	noGene
SS50377_13187	n.a.	n.a.	-0.732671	0.11075	-1.34607	0.00152619	0	0	0	Cytoplasm	0.7	C:nucleus	0.3	Nucleus	Soluble	noGene	noGene	noGene	noGene
SS50377_13189	n.a.	n.a.	-1.10353	0.0422181	-1.49488	0.00318775	0	0	0	Mitochondrion	1		0	Mitochondrion	Soluble	noGene	noGene	noGene	noGene
SS50377_13192	n.a.	n.a.	0.307767	0.741149	0.654319	0.410387	0	0	0	Mitochondrion	0.61		0	Mitochondrion	Soluble	noGene	noGene	noGene	noGene
SS50377_13193	n.a.	n.a.	-0.315728	0.687743	-0.377686	0.598596	0	0	0	Nucleus	1		0	Nucleus	Soluble	noGene	noGene	noGene	noGene
SS50377_13197	n.a.	n.a.	-1.22049	0.000242238	0.8547	0.00277556	0	0	0	Cytoplasm	0.7	C:nucleus	0.3	Nucleus	Soluble	noGene	noGene	noGene	noGene
SS50377_13204	n.a.	n.a.	0.80305	0.206403	0.89931	0.129757	0	0	0	extracellular space	0.7	C:mitochondrion	0.3	Mitochondrion	Soluble	noGene	noGene	noGene	noGene
SS50377_13206	n.a.	n.a.	-0.557685	0.212645	-0.377678	0.390836	0	0	0	Mitochondrion	0.85		0	Mitochondrion	Soluble	noGene	noGene	noGene	noGene
SS50377_13207	n.a.	n.a.	-0.465388	0.138357	-0.446101	0.129757	0	0	0	Cytoplasm	0.7	C:nucleus	0.3	Mitochondrion	Soluble	noGene	noGene	noGene	noGene
SS50377_13208	n.a.	n.a.	-0.678451	0.00645179	-0.556171	0.0212125	0	0	0	Endomembrane system	0.76	C:plasma membrane	0.7	Mitochondrion	Membrane	noGene	noGene	noGene	noGene
SS50377_13219	n.a.	n.a.	-0.402949	0.395016	-0.0490514	0.923322	0	0	0	Nucleus	1		0	Cytoplasm	Soluble	noGene	noGene	noGene	noGene
SS50377_13221	n.a.	n.a.	-0.457605	0.657106	-0.373257	0.706467	0	0	0	Mitochondrion	1		0	Mitochondrion	Soluble	noGene	noGene	noGene	noGene
SS50377_13222	n.a.	n.a.	-0.0995898	0.82677	-0.37042	0.30405	0	0	0	Nucleus	1	0	0	Cytoplasm	Soluble	noGene	noGene	noGene	noGene
SS50377_13225	n.a.	n.a.	-0.646428	0.0959084	-0.210159	0.61165	0	0	0	Nucleus	1		0	Nucleus	Soluble	noGene	noGene	noGene	noGene
SS50377_13226	n.a.	n.a.	-0.0745327	0.894199	1.20118	0.00141055	0	0	0	Nucleus	1		0	Mitochondrion	Soluble	noGene	noGene	noGene	noGene
SS50377_13229	n.a.	n.a.	-0.520232	0.193229	-0.691184	0.0586633	0	0	0	Nucleus	1		0	Mitochondrion	Soluble	noGene	noGene	noGene	noGene
SS50377_13238	n.a.	n.a.	0.920965	0.298601	1.27994	0.104724	0	0	0	Mitochondrion	1		0	Mitochondrion	Membrane	noGene	noGene	noGene	noGene
SS50377_13240	n.a.	n.a.	-0.559351	0.218257	-0.542887	0.207084	0	0	0	Mitochondrion	1		0	Plastid	Membrane	noGene	noGene	noGene	noGene
SS50377_13242	n.a.	n.a.	0.178942	0.636502	-0.0869546	0.817848	0	0	0	Mitochondrion	1		0	Mitochondrion	Membrane	noGene	noGene	noGene	noGene
SS50377_13243	n.a.	n.a.	0.199259	0.484596	0.292237	0.245169	0	0	0	Nucleus	1		0	Nucleus	Soluble	noGene	noGene	noGene	noGene
SS50377_13244	IPR011009	Protein kinase-like domain superfamily	-2.05374	1.86083e-10	-0.392953	0.277231	0	0	0	Cytoplasm	0.73	C:nucleus	0.27	Cytoplasm	Soluble	noGene	noGene	noGene	noGene
SS50377_13246	n.a.	n.a.	-0.530401	0.202439	-1.00894	0.00689721	0	0	0	Nucleus	1		0	Cytoplasm	Soluble	noGene	noGene	noGene	noGene
SS50377_13254	n.a.	n.a.	0.878957	0.0783106	-0.299505	0.590618	0	0	0	Mitochondrion	1		0	Mitochondrion	Membrane	noGene	noGene	noGene	noGene
SS50377_13256	n.a.	n.a.	-0.881682	0.0270187	-0.312132	0.455744	0	0	0	Mitochondrion	1		0	Mitochondrion	Membrane	noGene	noGene	noGene	noGene
SS50377_13259	n.a.	n.a.	-0.997619	0.102801	1.57843	0.00279845	0	0	0	Mitochondrion	1		0	Nucleus	Membrane	noGene	noGene	noGene	noGene
SS50377_13262	n.a.	n.a.	-0.211541	0.560533	-1.41745	8.23716e-07	0	0	0	Cytoplasm	0.7	C:nucleus	0.3	Cytoplasm	Soluble	noGene	noGene	noGene	noGene
SS50377_13263	n.a.	n.a.	-0.0691871	0.879112	-0.667757	0.0487099	0	0	0	Cytoplasm	0.7	C:nucleus	0.3	Nucleus	Soluble	noGene	noGene	noGene	noGene
SS50377_13278	n.a.	n.a.	1.07617	3.07194e-05	1.56886	9.52795e-11	0	0	0	Cytoplasm	0.7	C:nucleus	0.3	Nucleus	Soluble	noGene	noGene	noGene	noGene
SS50377_13280	n.a.	n.a.	-0.280166	0.513849	1.14822	0.000726848	0	0	0	extracellular space	1		0	Mitochondrion	Membrane	noGene	noGene	noGene	noGene
SS50377_13284	n.a.	n.a.	-0.204929	0.80548	-0.518881	0.449226	0	0	0	Cytoplasm	0.7	C:nucleus	0.3	Cytoplasm	Soluble	noGene	noGene	noGene	noGene
SS50377_13285	n.a.	n.a.	0.248175	0.81685	0.974732	0.257682	0	0	0	Cytoplasm	0.7	C:nucleus	0.3	Cytoplasm	Soluble	noGene	noGene	noGene	noGene
SS50377_13290	n.a.	n.a.	-1.00035	0.00121109	0.71071	0.0180884	0	0	0	Nucleus	1		0	Mitochondrion	Soluble	noGene	noGene	noGene	noGene
SS50377_13291	n.a.	n.a.	-1.14257	0.000572372	1.15788	0.000223975	0	0	0	Cytoplasm	0.7	C:nucleus	0.3	Cytoplasm	Soluble	noGene	noGene	noGene	noGene
SS50377_13294	n.a.	n.a.	1.26829	0.0149627	1.64479	0.000547875	0	0	0	Nucleus	1		0	Nucleus	Soluble	noGene	noGene	noGene	noGene
SS50377_13296	n.a.	n.a.	-0.71895	0.156951	-1.03176	0.0263512	0	0	0	Nucleus	1		0	Cytoplasm	Soluble	noGene	noGene	noGene	noGene
SS50377_13297	n.a.	n.a.	-0.278898	0.128175	-0.531116	0.00124309	0	0	0	Mitochondrion	1	0	0	Mitochondrion	Soluble	noGene	noGene	noGene	noGene
SS50377_13300	n.a.	n.a.	-0.0502461	0.890971	-1.03852	5.11111e-05	0	0	0	Cytoplasm	0.7	C:nucleus	0.3	Cytoplasm	Soluble	noGene	noGene	noGene	noGene
SS50377_13307	n.a.	n.a.	-1.23643	8.56549e-08	-0.630753	0.00648207	0	0	0	Nucleus	1		0	Nucleus	Soluble	noGene	noGene	noGene	noGene
SS50377_13308	n.a.	n.a.	-1.6547	4.88322e-10	-1.63777	1.875e-10	0	0	0	Nucleus	1	0	0	Cytoplasm	Soluble	noGene	noGene	noGene	noGene
SS50377_13309	n.a.	n.a.	0.147319	0.720414	0.0844079	0.829465	0	0	0	Mitochondrion	1		0	Nucleus	Soluble	noGene	noGene	noGene	noGene
SS50377_13310	IPR009057	Homeobox-like domain superfamily	-0.970932	0.231701	3.56221	2.59674e-10	0	0	0	Nucleus	1		0	Mitochondrion	Soluble	noGene	noGene	noGene	noGene
SS50377_13311	n.a.	n.a.	-1.09743	0.128825	0.422724	0.583359	0	0	0	extracellular space	1		0	Nucleus	Membrane	noGene	noGene	noGene	noGene
SS50377_fx082	n.a.	n.a.	0.356041	0.748454	1.52411	0.070732	0	0	0	Cytoplasm	0.7	C:nucleus	0.3	Cytoplasm	Soluble	noGene	noGene	noGene	noGene
SS50377_13315	n.a.	n.a.	1.14427	0.0454142	1.68826	0.000963439	0	0	0	Cytoplasm	0.7	C:nucleus	0.3	Cytoplasm	Soluble	noGene	noGene	noGene	noGene
SS50377_13316	n.a.	n.a.	-0.929334	0.0428461	0.486492	0.230835	0	0	0	Cytoplasm	0.7	C:nucleus	0.3	Extracellular	Soluble	noGene	noGene	noGene	noGene
SS50377_13317	n.a.	n.a.	-1.47554	0.0133939	-0.942053	0.0854499	0	0	0	Cytoplasm	0.7	C:nucleus	0.3	Cytoplasm	Soluble	noGene	noGene	noGene	noGene
SS50377_fx083	n.a.	n.a.	-0.997858	0.211675	-1.16115	0.11335	0	0	0	Cytoplasm	0.7	C:nucleus	0.3	Nucleus	Soluble	noGene	noGene	noGene	noGene
SS50377_13322	n.a.	n.a.	-0.604772	0.0355304	-0.115224	0.725808	0	0	0	Nucleus	1		0	Cytoplasm	Soluble	noGene	noGene	noGene	noGene
SS50377_13325	n.a.	n.a.	-1.31497	0.0388264	-0.106792	0.878005	0	0	0	Cytoplasm	0.7	C:nucleus	0.3	Cytoplasm	Soluble	noGene	noGene	noGene	noGene
SS50377_13327	n.a.	n.a.	-1.3045	0.0234853	-1.35195	0.011566	0	0	0	Cytoplasm	0.7	C:nucleus	0.3	Mitochondrion	Soluble	noGene	noGene	noGene	noGene
SS50377_13329	n.a.	n.a.	0.505079	0.27158	0.783952	0.0541752	0	0	0	Mitochondrion	1		0	Cytoplasm	Soluble	noGene	noGene	noGene	noGene
SS50377_13330	n.a.	n.a.	-0.616616	0.373596	-1.46378	0.0179228	0	0	0	Nucleus	1		0	Nucleus	Soluble	noGene	noGene	noGene	noGene
SS50377_13333	n.a.	n.a.	1.00573	0.0295449	1.27988	0.00294227	0	0	0	Nucleus	1		0	Nucleus	Soluble	noGene	noGene	noGene	noGene
SS50377_13334	n.a.	n.a.	-0.436451	0.342397	-0.92576	0.0217115	0	0	0	Mitochondrion	1		0	Cytoplasm	Soluble	noGene	noGene	noGene	noGene
SS50377_13340	n.a.	n.a.	-0.443075	0.633926	0.254256	0.771529	0	0	0	Mitochondrion	1		0	Mitochondrion	Soluble	noGene	noGene	noGene	noGene
SS50377_13341	n.a.	n.a.	0.283381	0.505659	0.0673128	0.8819	0	0	0	Mitochondrion	1		0	Mitochondrion	Soluble	noGene	noGene	noGene	noGene
SS50377_13342	n.a.	n.a.	-0.211696	0.793922	-0.265768	0.707114	0	0	0	Cytoplasm	0.7	C:nucleus	0.3	Nucleus	Soluble	noGene	noGene	noGene	noGene
SS50377_13343	IPR017943	Bactericidal permeability-increasing protein, alpha/beta domain superfamily	-1.02683	0.0282305	-0.933505	0.0329492	0	0	0	Mitochondrion	1		0	Extracellular	Soluble	noGene	noGene	noGene	noGene
SS50377_fx084	n.a.	n.a.	-0.362679	0.557844	0.35909	0.504932	0	TRANSMEM 483 507 Helical. {ECO:0000256|SAM:Phobius}.	0	Endomembrane system	0.8	C:organelle membrane	0.63	Endoplasmic reticulum	Membrane	noGene	noGene	noGene	noGene
SS50377_13350	n.a.	n.a.	-0.231104	0.544038	-1.19397	0.000141123	0	0	0	Mitochondrion	1		0	Mitochondrion	Soluble	noGene	noGene	noGene	noGene
SS50377_13351	n.a.	n.a.	1.39196	0.000124682	1.68056	1.40056e-06	0	0	0	Cytoplasm	0.7	C:nucleus	0.3	Cytoplasm	Soluble	GL50581_2539_Hypothetical protein	nodata	GL50803_7747_Hypothetical protein	GL50803_7747_Hypothetical protein
SS50377_13352	n.a.	n.a.	-0.655509	0.518538	-0.320738	0.751332	0	0	0	Cytoplasm	0.7	C:nucleus	0.3	Nucleus	Soluble	noGene	noGene	noGene	noGene
SS50377_13353	IPR017943	Bactericidal permeability-increasing protein, alpha/beta domain superfamily	0.093453	0.757574	-0.429116	0.0674394	0	0	0	Nucleus	1		0	Cytoplasm	Soluble	noGene	noGene	noGene	noGene
SS50377_13356	n.a.	n.a.	-0.132084	0.825039	-0.532429	0.256048	0	0	0	Nucleus	1		0	Cytoplasm	Soluble	noGene	noGene	noGene	noGene
SS50377_13358	n.a.	n.a.	-0.0864515	0.912972	0.169941	0.805721	0	0	0	Nucleus	1		0	Cytoplasm	Soluble	noGene	noGene	noGene	noGene
SS50377_13360	n.a.	n.a.	0.349795	0.223586	0.695695	0.00608917	0	TRANSMEM 487 518 Helical. {ECO:0000256|SAM:Phobius}.	0	Cell membrane	0.85	C:endomembrane system	0.53	Cell membrane	Membrane	noGene	noGene	noGene	noGene
SS50377_13361	n.a.	n.a.	-0.735786	0.367128	-0.318441	0.692378	0	0	0	Cytoplasm	0.7	C:nucleus	0.3	Nucleus	Soluble	noGene	noGene	noGene	noGene
SS50377_13362	n.a.	n.a.	0.121776	0.856904	-0.765344	0.147453	0	0	0	Nucleus	1		0	Nucleus	Soluble	noGene	noGene	noGene	noGene
SS50377_13363	n.a.	n.a.	0.113905	0.89841	0.597496	0.382298	0	0	0	Cytoplasm	0.7	C:nucleus	0.3	Nucleus	Soluble	noGene	noGene	noGene	noGene
SS50377_13365	IPR015943	WD40/YVTN repeat-like-containing domain superfamily	-0.192385	0.669093	0.925863	0.00587625	0	0	0	Mitochondrion	1		0	Cytoplasm	Soluble	noGene	noGene	noGene	noGene
SS50377_13365	IPR036322	WD40-repeat-containing domain superfamily	-0.192385	0.669093	0.925863	0.00587625	0	0	0	Mitochondrion	1		0	Cytoplasm	Soluble	noGene	noGene	noGene	noGene
SS50377_13367	n.a.	n.a.	-1.05591	0.0263737	-0.772926	0.0821455	0	0	0	Nucleus	1		0	Cytoplasm	Soluble	noGene	noGene	noGene	noGene
SS50377_13368	n.a.	n.a.	-0.175145	0.725801	-1.06207	0.00761644	0	0	0	Nucleus	1		0	Cytoplasm	Soluble	noGene	noGene	noGene	noGene
SS50377_13373	n.a.	n.a.	-0.216153	0.81509	0.369095	0.632691	0	0	0	Cytoplasm	0.7	C:nucleus	0.3	Cytoplasm	Soluble	noGene	noGene	noGene	noGene
SS50377_13376	n.a.	n.a.	1.04493	0.0072665	2.87135	1.86486e-17	0	0	0	Nucleus	1		0	Cytoplasm	Soluble	noGene	noGene	noGene	noGene
SS50377_13384	n.a.	n.a.	-0.0327487	0.949141	-0.808297	0.0314292	0	0	0	Nucleus	1		0	Mitochondrion	Soluble	noGene	noGene	noGene	noGene
SS50377_13385	n.a.	n.a.	-0.96169	0.00870848	-1.17483	0.000628848	0	0	0	Nucleus	1		0	Cytoplasm	Soluble	noGene	noGene	noGene	noGene
SS50377_13386	n.a.	n.a.	-0.988278	0.000381441	-0.379068	0.181378	0	0	0	Cytoplasm	0.7	C:nucleus	0.3	Cytoplasm	Soluble	noGene	noGene	noGene	noGene
SS50377_13387	n.a.	n.a.	0.111038	0.922261	2.426	0.00129571	0	0	0	Cytoplasm	0.7	C:nucleus	0.3	Nucleus	Soluble	noGene	noGene	noGene	noGene
SS50377_13388	n.a.	n.a.	-1.38165	5.46607e-05	-2.12425	1.78158e-10	0	0	0	Cytoplasm	0.7	C:nucleus	0.3	Nucleus	Soluble	noGene	noGene	noGene	noGene
SS50377_13389	n.a.	n.a.	0.000934481	1	0.399303	0.0891858	0	0	0	Cytoplasm	0.7	C:nucleus	0.3	Cell membrane	Membrane	noGene	noGene	noGene	noGene
SS50377_13391	n.a.	n.a.	-0.314508	0.199084	-0.731756	0.000727516	0	0	0	Nucleus	1		0	Nucleus	Soluble	noGene	noGene	noGene	noGene
SS50377_13401	n.a.	n.a.	-0.0279525	0.982967	0.366547	0.695115	0	0	0	Nucleus	1	0	0	Nucleus	Soluble	noGene	noGene	noGene	noGene
SS50377_13402	IPR015915	Kelch-type beta propeller	0.159134	0.722649	-0.0279312	0.946992	0	0	0	Cytoplasm	0.7	C:nucleus	0.3	Cytoplasm	Soluble	noGene	noGene	noGene	noGene
SS50377_13405	n.a.	n.a.	1.41996	2.58309e-05	1.27548	0.000127341	0	0	0	Nucleus	1		0	Cytoplasm	Soluble	noGene	noGene	noGene	noGene
SS50377_13408	n.a.	n.a.	0.0412593	0.94994	-0.583967	0.250028	0	0	0	Cytoplasm	0.7	C:nucleus	0.3	Nucleus	Soluble	noGene	noGene	noGene	noGene
SS50377_13413	n.a.	n.a.	-0.155312	0.756649	-0.162059	0.716342	0	0	0	Cytoplasm	0.7	C:nucleus	0.3	Cytoplasm	Soluble	noGene	noGene	noGene	noGene
SS50377_13414	n.a.	n.a.	-0.622378	0.238828	-0.233867	0.662684	0	0	0	Nucleus	1		0	Nucleus	Soluble	noGene	noGene	noGene	noGene
SS50377_13415	n.a.	n.a.	-0.188762	0.537132	-0.716007	0.00399684	0	0	0	Cytoplasm	0.7	C:nucleus	0.3	Cell membrane	Membrane	noGene	noGene	noGene	noGene
SS50377_13416	n.a.	n.a.	0.755703	0.193691	-0.267848	0.677097	0	0	0	Cytoplasm	0.7	C:nucleus	0.3	Nucleus	Soluble	noGene	noGene	noGene	noGene
SS50377_13419	n.a.	n.a.	-1.6713	0.00605921	-1.40492	0.0125215	0	0	0	Cytoplasm	0.7	C:nucleus	0.3	Cytoplasm	Soluble	noGene	noGene	noGene	noGene
SS50377_13421	n.a.	n.a.	0.293271	0.614761	0.362826	0.481144	0	0	0	Nucleus	1		0	Nucleus	Soluble	noGene	noGene	noGene	noGene
SS50377_13422	IPR008984	SMAD/FHA domain superfamily	0.539868	0.440334	1.51848	0.00652819	0	0	0	Nucleus	1		0	Nucleus	Soluble	noGene	noGene	noGene	noGene
SS50377_13424	n.a.	n.a.	0.796821	0.0235584	0.120302	0.774069	0	0	0	Nucleus	1		0	Cytoplasm	Soluble	noGene	noGene	noGene	noGene
SS50377_fx086	n.a.	n.a.	0.451466	0.37298	0.242495	0.631983	0	0	0	Mitochondrion	1		0	Cytoplasm	Soluble	noGene	noGene	noGene	noGene
SS50377_13425	n.a.	n.a.	-0.70757	0.345089	0.082236	0.917337	0	0	0	Cytoplasm	0.7	C:nucleus	0.3	Nucleus	Soluble	noGene	noGene	noGene	noGene
SS50377_13426	n.a.	n.a.	-1.00768	0.00526359	-1.24619	0.000231785	0	0	0	Mitochondrion	1		0	Mitochondrion	Soluble	noGene	noGene	noGene	noGene
SS50377_13427	n.a.	n.a.	0.0936025	0.831992	-1.45781	6.34838e-06	0	TRANSMEM 27 46 Helical. {ECO:0000256|SAM:Phobius}.	0	Endomembrane system	0.94	C:plasma membrane	0.82	Mitochondrion	Membrane	noGene	noGene	noGene	noGene
SS50377_13433	n.a.	n.a.	-0.133372	0.825846	-0.120358	0.828309	0	0	0	Cytoplasm	0.7	C:nucleus	0.3	Cytoplasm	Soluble	noGene	noGene	noGene	noGene
SS50377_13437	IPR017943	Bactericidal permeability-increasing protein, alpha/beta domain superfamily	0.409475	0.360737	0.633247	0.107831	0	0	0	Mitochondrion	1	0	0	Lysosome/Vacuole	Soluble	GL50581_890_Hypothetical protein	nodata	GL50803_16293_Hypothetical protein	GL50803_16293_Hypothetical protein
SS50377_13438	n.a.	n.a.	1.12602	0.0260682	0.661381	0.197087	0	0	0	Cytoplasm	0.7	C:nucleus	0.3	Nucleus	Soluble	noGene	noGene	noGene	noGene
SS50377_13439	n.a.	n.a.	0.372142	0.604603	0.564477	0.356209	0	0	0	Mitochondrion	1		0	Mitochondrion	Soluble	noGene	noGene	noGene	noGene
SS50377_13440	n.a.	n.a.	1.24395	0.177121	1.10884	0.210462	0	0	0	Cytoplasm	0.7	C:nucleus	0.3	Nucleus	Soluble	noGene	noGene	noGene	noGene
SS50377_13443	n.a.	n.a.	-0.195168	0.478393	-0.638387	0.00533769	0	0	0	Cytoplasm	0.7	C:nucleus	0.3	Cytoplasm	Soluble	noGene	noGene	noGene	noGene
SS50377_13445	n.a.	n.a.	-0.591986	0.118086	-0.946923	0.00620067	0	0	0	Mitochondrion	1		0	Cytoplasm	Soluble	noGene	noGene	noGene	noGene
SS50377_13448	n.a.	n.a.	-0.805896	0.000826801	-0.369598	0.125635	0	0	0	Nucleus	1		0	Cytoplasm	Soluble	noGene	noGene	noGene	noGene
SS50377_13454	n.a.	n.a.	0.69302	0.136513	1.29574	0.001404	0	0	0	Cytoplasm	0.7	C:nucleus	0.3	Cytoplasm	Soluble	noGene	noGene	noGene	noGene
SS50377_13460	n.a.	n.a.	-0.472963	0.0989101	-0.744734	0.00447278	0	0	0	Nucleus	1		0	Cell membrane	Membrane	noGene	noGene	noGene	noGene
SS50377_13465	n.a.	n.a.	-0.885078	0.00381484	-1.24483	1.58522e-05	0	0	0	Organelle membrane	0.73	C:endomembrane system	0.71	Mitochondrion	Soluble	noGene	noGene	noGene	noGene
SS50377_13470	n.a.	n.a.	0.185733	0.587153	-1.07907	0.000157887	0	0	0	Nucleus	1		0	Cytoplasm	Soluble	noGene	noGene	noGene	noGene
SS50377_13472	n.a.	n.a.	-0.338435	0.766793	0.651353	0.503385	0	0	0	Mitochondrion	1		0	Mitochondrion	Soluble	noGene	noGene	noGene	noGene
SS50377_13481	n.a.	n.a.	-0.539028	0.176144	-0.812239	0.0262551	0	0	0	Cytoplasm	0.55	C:nucleus	0.45	Cytoplasm	Soluble	noGene	noGene	noGene	noGene
SS50377_13482	n.a.	n.a.	0.133851	0.712009	0.803133	0.00295226	0	0	0	Cytoplasm	0.7	C:nucleus	0.3	Nucleus	Soluble	noGene	noGene	noGene	noGene
SS50377_13483	n.a.	n.a.	0.53287	0.0302722	-0.372388	0.135543	0	0	0	Nucleus	1		0	Cytoplasm	Soluble	noGene	noGene	noGene	noGene
SS50377_13485	n.a.	n.a.	-0.0459928	0.852929	0.418273	0.0211278	0	0	0	Nucleus	1		0	Nucleus	Soluble	noGene	noGene	noGene	noGene
SS50377_13487	n.a.	n.a.	-0.43486	0.116743	0.551352	0.0237086	0	0	0	Cytoplasm	0.7	C:nucleus	0.3	Nucleus	Soluble	noGene	noGene	noGene	noGene
SS50377_13489	n.a.	n.a.	0.654451	0.107899	0.658976	0.0869156	0	0	0	Nucleus	1		0	Cytoplasm	Soluble	noGene	noGene	noGene	noGene
SS50377_13490	n.a.	n.a.	-1.25691	0.0185841	-0.634284	0.238291	0	0	0	Nucleus	1		0	Extracellular	Soluble	noGene	noGene	noGene	noGene
SS50377_13492	n.a.	n.a.	-1.14135	5.13249e-12	-0.783038	2.47404e-06	0	0	0	Nucleus	1		0	Cytoplasm	Soluble	noGene	noGene	noGene	noGene
SS50377_13497	IPR036322	WD40-repeat-containing domain superfamily	-0.258672	0.793449	-0.217804	0.807219	0	0	0	Nucleus	1		0	Cytoplasm	Soluble	noGene	noGene	noGene	noGene
SS50377_13498	n.a.	n.a.	-0.830379	0.0001665	-1.00246	2.33487e-06	0	0	0	Nucleus	1		0	Cytoplasm	Soluble	noGene	noGene	noGene	noGene
SS50377_13499	n.a.	n.a.	-0.410108	0.308725	0.048407	0.909966	0	0	0	Cytoplasm	0.7	C:nucleus	0.3	Nucleus	Soluble	noGene	noGene	noGene	noGene
SS50377_13500	IPR016024	Armadillo-type fold	-0.66472	0.0274998	-0.436014	0.130866	0	0	0	Nucleus	1		0	Nucleus	Soluble	noGene	noGene	noGene	noGene
SS50377_13501	n.a.	n.a.	-0.811075	0.203927	-1.33226	0.0224801	0	0	0	Mitochondrion	1		0	Cytoplasm	Soluble	noGene	noGene	noGene	noGene
SS50377_13504	n.a.	n.a.	0.242967	0.280209	0.214842	0.31599	0	0	0	Cytoplasm	0.7	C:nucleus	0.3	Mitochondrion	Soluble	noGene	noGene	noGene	noGene
SS50377_13505	n.a.	n.a.	-0.801934	0.0464321	-0.288212	0.489672	0	0	0	Cytoplasm	0.7	C:nucleus	0.3	Cytoplasm	Soluble	noGene	noGene	noGene	noGene
SS50377_13507	n.a.	n.a.	1.26898	0.00153388	0.948903	0.0171798	0	0	0	Nucleus	1		0	Nucleus	Soluble	noGene	noGene	noGene	noGene
SS50377_13508	n.a.	n.a.	0.396559	0.383711	0.44915	0.27939	0	0	0	Cytoplasm	0.7	C:nucleus	0.3	Cytoplasm	Soluble	noGene	noGene	noGene	noGene
SS50377_13509	n.a.	n.a.	-1.32729	0.0410125	-0.110896	0.871613	0	0	0	Cytoplasm	0.7	C:nucleus	0.3	Cytoplasm	Soluble	noGene	noGene	noGene	noGene
SS50377_13515	n.a.	n.a.	0.422774	0.626344	-0.224277	0.796054	0	0	0	Cytoplasm	0.7	C:nucleus	0.3	Cytoplasm	Soluble	noGene	noGene	noGene	noGene
SS50377_13517	n.a.	n.a.	-2.07131	9.65237e-14	-0.701348	0.00971426	0	0	0	Nucleus	1		0	Cytoplasm	Soluble	noGene	noGene	noGene	noGene
SS50377_13518	n.a.	n.a.	-1.42763	6.23811e-07	-1.1194	8.40719e-05	0	0	0	Cytoplasm	0.7	C:nucleus	0.3	Cytoplasm	Soluble	noGene	noGene	noGene	noGene
SS50377_13520	n.a.	n.a.	-0.655943	0.0280816	-1.44067	1.2608e-07	0	0	0	Cytoplasm	0.7	C:nucleus	0.3	Nucleus	Soluble	noGene	noGene	noGene	noGene
SS50377_fx076	n.a.	n.a.	0.30284	0.74367	1.78558	0.00713687	0	TRANSMEM 7 26 Helical. {ECO:0000256|SAM:Phobius}.	0	Endomembrane system	0.93		0	Extracellular	Soluble	noGene	noGene	noGene	noGene
SS50377_13522	n.a.	n.a.	-0.22525	0.71387	-1.87899	0.000195337	0	0	0	Cytoplasm	0.7	C:nucleus	0.3	Nucleus	Soluble	noGene	noGene	noGene	noGene
SS50377_13523	n.a.	n.a.	0.127454	0.611662	-1.02942	1.01563e-07	0	0	0	Cytoplasm	0.7	C:nucleus	0.3	Cytoplasm	Soluble	noGene	noGene	noGene	noGene
SS50377_13526	n.a.	n.a.	0.868676	0.0443202	1.34856	0.000420741	0	0	0	Organelle membrane	0.91	C:endomembrane system	0.9	Mitochondrion	Membrane	noGene	noGene	noGene	noGene
SS50377_fx077	n.a.	n.a.	0.219391	0.794478	-0.349632	0.635414	0	0	0	Cytoplasm	0.7	C:nucleus	0.3	Mitochondrion	Soluble	noGene	noGene	noGene	noGene
SS50377_13528	n.a.	n.a.	0.915604	0.0164573	0.423126	0.286079	0	0	0	Nucleus	1		0	Cytoplasm	Soluble	noGene	noGene	noGene	noGene
SS50377_13531	n.a.	n.a.	-1.84183	0.00108736	-1.22657	0.016413	0	0	0	Cytoplasm	0.7	C:nucleus	0.3	Cytoplasm	Soluble	noGene	noGene	noGene	noGene
SS50377_13532	n.a.	n.a.	-0.759648	0.446437	0.41275	0.672157	0	0	0	Mitochondrion	1		0	Nucleus	Soluble	noGene	noGene	noGene	noGene
SS50377_13534	n.a.	n.a.	2.22181	1.15331e-57	0.377052	0.0144387	0	0	0	Nucleus	1		0	Cytoplasm	Soluble	noGene	noGene	noGene	noGene
SS50377_13535	n.a.	n.a.	0.100716	0.904383	1.32188	0.0241175	0	0	0	Cytoplasm	0.7	C:nucleus	0.3	Nucleus	Soluble	noGene	noGene	noGene	noGene
SS50377_13536	n.a.	n.a.	2.86811	3.01103e-07	2.66361	1.53791e-06	0	0	0	Nucleus	1		0	Nucleus	Soluble	noGene	noGene	noGene	noGene
SS50377_13544	n.a.	n.a.	-1.11563	8.89839e-05	-0.885701	0.00144796	0	0	0	Mitochondrion	0.77	C:nucleus	0.23	Nucleus	Soluble	noGene	noGene	noGene	noGene
SS50377_13545	n.a.	n.a.	0.282465	0.700918	-0.989134	0.114623	0	TRANSMEM 25 55 Helical. {ECO:0000256|SAM:Phobius}.	0	Endomembrane system	0.63	C:plasma membrane	0.16	Endoplasmic reticulum	Membrane	noGene	noGene	noGene	noGene
SS50377_13547	n.a.	n.a.	-1.39181	0.0896326	-1.63068	0.0331859	0	0	0	Cytoplasm	0.7	C:nucleus	0.3	Cytoplasm	Soluble	noGene	noGene	noGene	noGene
SS50377_13548	n.a.	n.a.	0.677608	0.142929	0.00974292	0.98685	0	0	0	Nucleus	1		0	Nucleus	Soluble	noGene	noGene	noGene	noGene
SS50377_13550	n.a.	n.a.	-1.09393	0.00162422	-0.692996	0.0455189	0	0	0	Cytoplasm	0.7	C:nucleus	0.3	Nucleus	Soluble	noGene	noGene	noGene	noGene
SS50377_13551	n.a.	n.a.	-0.464328	0.299666	2.43276	2.89245e-11	0	TRANSMEM 232 252 Helical. {ECO:0000256|SAM:Phobius}.	0	extracellular space	0.77	C:nucleus	0.23	Cell membrane	Membrane	noGene	noGene	noGene	noGene
SS50377_13554	n.a.	n.a.	-0.489565	0.345089	-0.761973	0.0972642	0	0	0	Cytoplasm	0.7	C:nucleus	0.3	Nucleus	Soluble	noGene	noGene	noGene	noGene
SS50377_13558	n.a.	n.a.	0.109857	0.834014	2.23528	5.29335e-10	0	TRANSMEM 232 252 Helical. {ECO:0000256|SAM:Phobius}.	0	Cell membrane	0.94		0	Cell membrane	Membrane	noGene	noGene	noGene	noGene
SS50377_13560	n.a.	n.a.	0.00355513	0.993805	0.834448	0.000121952	0	TRANSMEM 498 523 Helical. {ECO:0000256|SAM:Phobius}.	0	Cell membrane	0.8	C:endomembrane system	0.77	Cell membrane	Membrane	noGene	noGene	noGene	noGene
SS50377_13561	n.a.	n.a.	-0.744696	0.000858857	-1.15474	4.64819e-08	0	0	0	Cytoplasm	0.7	C:nucleus	0.3	Endoplasmic reticulum	Membrane	noGene	noGene	noGene	noGene
SS50377_13563	n.a.	n.a.	1.32628	5.01039e-07	0.479604	0.0889877	0	0	0	Cytoplasm	0.7	C:nucleus	0.3	Mitochondrion	Soluble	noGene	noGene	noGene	noGene
SS50377_13564	n.a.	n.a.	-0.401189	0.0616211	-0.243216	0.25784	0	0	0	Nucleus	1		0	Nucleus	Soluble	noGene	noGene	noGene	noGene
SS50377_13567	n.a.	n.a.	-0.660524	0.0336837	-0.125457	0.717117	0	0	0	Nucleus	1		0	Cytoplasm	Soluble	noGene	noGene	noGene	noGene
SS50377_13569	n.a.	n.a.	-0.315666	0.616371	0.721163	0.137562	0	TRANSMEM 228 249 Helical. {ECO:0000256|SAM:Phobius}.	0	Nucleus	1		0	Lysosome/Vacuole	Membrane	noGene	noGene	noGene	noGene
SS50377_13570	n.a.	n.a.	-0.63684	0.137691	1.18717	0.000657638	0	0	0	Mitochondrion	1		0	Nucleus	Soluble	noGene	noGene	noGene	noGene
SS50377_13571	n.a.	n.a.	-0.848226	0.0131867	-0.567747	0.0875631	0	TRANSMEM 257 275 Helical. {ECO:0000256|SAM:Phobius}.	0	Endomembrane system	0.95	C:organelle membrane	0.48	Endoplasmic reticulum	Membrane	noGene	noGene	noGene	noGene
SS50377_13572	n.a.	n.a.	0.130382	0.57118	0.129848	0.543114	0	TRANSMEM 304 330 Helical. {ECO:0000256|SAM:Phobius}.	0	Nucleus	1		0	Mitochondrion	Membrane	noGene	noGene	noGene	noGene
SS50377_13577	n.a.	n.a.	2.13584	3.68511e-08	2.38841	2.76607e-10	0	0	0	Nucleus	1		0	Nucleus	Soluble	noGene	noGene	noGene	noGene
SS50377_13579	n.a.	n.a.	1.4343	0.00658289	-0.798635	0.155638	0	0	0	Cytoplasm	0.7	C:nucleus	0.3	Mitochondrion	Soluble	noGene	noGene	noGene	noGene
SS50377_13581	n.a.	n.a.	-1.36871	1.8939e-05	-0.434955	0.161075	0	0	0	Mitochondrion	1		0	Nucleus	Soluble	noGene	noGene	noGene	noGene
SS50377_13582	IPR036465	von Willebrand factor A-like domain superfamily	1.09344	0.000102179	-0.645743	0.0244849	0	0	0	Cytoplasm	0.7	C:nucleus	0.3	Nucleus	Soluble	noGene	noGene	noGene	noGene
SS50377_13583	n.a.	n.a.	-0.0955756	0.86169	-0.144912	0.767448	0	0	0	Nucleus	1		0	Nucleus	Soluble	noGene	noGene	noGene	noGene
SS50377_13584	n.a.	n.a.	1.6905	0.011143	0.391794	0.613235	0	0	0	Nucleus	1		0	Nucleus	Soluble	noGene	noGene	noGene	noGene
SS50377_13585	n.a.	n.a.	-2.14987	3.90664e-22	-2.49611	4.97364e-30	0	0	0	Nucleus	1		0	Nucleus	Soluble	noGene	noGene	noGene	noGene
SS50377_13586	n.a.	n.a.	-0.306944	0.507324	0.104537	0.818932	0	0	0	Nucleus	1	0	0	Cytoplasm	Soluble	noGene	noGene	noGene	noGene
SS50377_13587	n.a.	n.a.	0.238509	0.791409	-1.299	0.0723695	0	0	0	Mitochondrion	1		0	Mitochondrion	Soluble	noGene	noGene	noGene	noGene
SS50377_13590	n.a.	n.a.	-0.00352246	1	0.624942	0.484102	0	0	0	Cytoplasm	0.7	C:nucleus	0.3	Plastid	Soluble	noGene	noGene	noGene	noGene
SS50377_13591	n.a.	n.a.	1.84517	2.76859e-07	3.14404	4.92468e-20	0	0	0	Nucleus	1		0	Cytoplasm	Soluble	noGene	noGene	noGene	noGene
SS50377_13593	n.a.	n.a.	2.18627	0.000969549	3.15859	1.94325e-07	0	TRANSMEM 21 47 Helical. {ECO:0000256|SAM:Phobius}.	0	Cell membrane	0.73	C:endomembrane system	0.49	Golgi apparatus	Membrane	noGene	noGene	noGene	noGene
SS50377_13594	n.a.	n.a.	0.521666	0.626344	1.94891	0.0217937	0	0	0	Cytoplasm	0.7	C:nucleus	0.3	Nucleus	Soluble	noGene	noGene	noGene	noGene
SS50377_fx087	n.a.	n.a.	-0.80407	0.0462098	-1.75056	3.04028e-06	0	TRANSMEM 29 60 Helical. {ECO:0000256|SAM:Phobius}.	0	Endomembrane system	0.96	C:organelle membrane	0.71	Endoplasmic reticulum	Membrane	noGene	noGene	noGene	noGene
SS50377_13597	n.a.	n.a.	-0.0338714	0.955547	0.783158	0.0624683	0	0	0	Nucleus	1		0	Cytoplasm	Soluble	noGene	noGene	noGene	noGene
SS50377_13599	n.a.	n.a.	-0.896435	0.285539	-0.265572	0.757757	0	0	0	Nucleus	1		0	Nucleus	Soluble	noGene	noGene	noGene	noGene
SS50377_13600	n.a.	n.a.	-0.245311	0.527911	-0.814943	0.0116364	0	0	0	Nucleus	1		0	Cytoplasm	Soluble	noGene	noGene	noGene	noGene
SS50377_13601	n.a.	n.a.	-0.115654	0.796156	-0.133592	0.73746	0	0	0	Nucleus	1		0	Cytoplasm	Soluble	noGene	noGene	noGene	noGene
SS50377_13603	n.a.	n.a.	-1.24182	0.00760362	-0.281419	0.588239	0	0	0	Cytoplasm	0.7	C:nucleus	0.3	Cytoplasm	Soluble	noGene	noGene	noGene	noGene
SS50377_13604	n.a.	n.a.	-0.930916	0.0849412	0.636636	0.216896	0	0	0	Mitochondrion	1		0	Mitochondrion	Soluble	noGene	noGene	noGene	noGene
SS50377_13605	n.a.	n.a.	-0.921297	0.020951	-0.417962	0.307344	0	TRANSMEM 224 248 Helical. {ECO:0000256|SAM:Phobius}.	0	Endomembrane system	0.86	C:plasma membrane	0.62	Peroxisome	Membrane	noGene	noGene	noGene	noGene
SS50377_13606	n.a.	n.a.	2.32007	8.0579e-07	0.301344	0.59936	0	0	0	Cytoplasm	0.7	C:nucleus	0.3	Mitochondrion	Soluble	noGene	noGene	noGene	noGene
SS50377_13607	n.a.	n.a.	0.012634	0.965642	0.152475	0.50666	0	0	0	extracellular space	1		0	Extracellular	Soluble	noGene	noGene	noGene	noGene
SS50377_13610	n.a.	n.a.	0.417609	0.190633	-0.508679	0.0926425	0	0	0	Mitochondrion	1		0	Mitochondrion	Soluble	noGene	noGene	noGene	noGene
SS50377_13613	n.a.	n.a.	-1.75515	0.044014	-0.0714133	0.941114	0	0	0	Mitochondrion	1		0	Mitochondrion	Soluble	noGene	noGene	noGene	noGene
SS50377_13617	n.a.	n.a.	-0.249715	0.811843	-0.00602027	0.997031	0	0	0	Nucleus	1		0	Nucleus	Soluble	noGene	noGene	noGene	noGene
SS50377_13618	n.a.	n.a.	-0.386508	0.400793	-0.786752	0.0492894	0	0	0	Mitochondrion	1		0	Mitochondrion	Soluble	noGene	noGene	noGene	noGene
SS50377_13621	n.a.	n.a.	-1.439	0.00493484	-0.699099	0.136089	0	TRANSMEM 201 223 Helical. {ECO:0000256|SAM:Phobius}.	0	Cell membrane	0.86	C:endomembrane system	0.61	Endoplasmic reticulum	Membrane	noGene	noGene	noGene	noGene
SS50377_13623	n.a.	n.a.	-0.0483519	0.947107	-0.428993	0.460128	0	0	0	Cytoplasm	0.7	C:nucleus	0.3	Mitochondrion	Soluble	noGene	noGene	noGene	noGene
SS50377_13624	n.a.	n.a.	-0.616801	0.141905	-0.544536	0.167677	0	0	0	Cytoplasm	0.7	C:nucleus	0.3	Nucleus	Soluble	noGene	noGene	noGene	noGene
SS50377_13627	n.a.	n.a.	0.112443	0.853254	1.3105	0.00134953	0	TRANSMEM 242 260 Helical. {ECO:0000256|SAM:Phobius}.	0	Endomembrane system	0.97	C:plasma membrane	0.74	Endoplasmic reticulum	Membrane	noGene	noGene	noGene	noGene
SS50377_13628	n.a.	n.a.	-0.186588	0.401552	0.124796	0.564991	0	0	0	Cytoplasm	0.7	C:nucleus	0.3	Cytoplasm	Soluble	noGene	noGene	noGene	noGene
SS50377_13631	n.a.	n.a.	-1.06865	0.00032428	-0.352066	0.264326	0	0	0	Mitochondrion	1		0	Plastid	Soluble	noGene	noGene	noGene	noGene
SS50377_13633	n.a.	n.a.	-0.213136	0.565815	-0.545002	0.0796244	0	TRANSMEM 6 27 Helical. {ECO:0000256|SAM:Phobius}.	0	Endomembrane system	0.78	C:organelle membrane	0.75	Endoplasmic reticulum	Membrane	noGene	noGene	noGene	noGene
SS50377_13634	n.a.	n.a.	-1.03816	0.00201047	-0.930142	0.0046594	0	0	0	Cytoplasm	0.7	C:nucleus	0.3	Mitochondrion	Soluble	noGene	noGene	noGene	noGene
SS50377_13636	n.a.	n.a.	-0.562542	0.442481	-0.516339	0.44421	0	0	0	Cytoplasm	0.7	C:nucleus	0.3	Cell membrane	Membrane	noGene	noGene	noGene	noGene
SS50377_13637	IPR009057	Homeobox-like domain superfamily	-0.148009	0.772022	1.09687	0.00332349	0	0	0	Cytoplasm	0.7	C:nucleus	0.3	Mitochondrion	Soluble	noGene	noGene	noGene	noGene
SS50377_13637	IPR017877	Myb-like domain	-0.148009	0.772022	1.09687	0.00332349	0	0	0	Cytoplasm	0.7	C:nucleus	0.3	Mitochondrion	Soluble	noGene	noGene	noGene	noGene
SS50377_13638	n.a.	n.a.	-0.901934	0.000602699	-0.62767	0.015281	0	0	0	Cytoplasm	0.7	C:nucleus	0.3	Cytoplasm	Soluble	noGene	noGene	noGene	noGene
SS50377_13640	n.a.	n.a.	-1.6963	8.35441e-05	1.97414	2.8309e-09	0	0	0	Nucleus	1		0	Cytoplasm	Soluble	noGene	noGene	noGene	noGene
SS50377_13642	n.a.	n.a.	2.07812	7.02754e-05	1.29483	0.016073	0	0	0	Mitochondrion	1		0	Mitochondrion	Soluble	noGene	noGene	noGene	noGene
SS50377_13644	n.a.	n.a.	-0.746605	0.000292804	-1.73475	1.22416e-19	0	0	0	Cytoplasm	0.7	C:nucleus	0.3	Nucleus	Soluble	GL50581_912_Hypothetical protein	nodata	GL50803_15251_Hypothetical protein	GL50803_15251_Hypothetical protein
SS50377_13648	n.a.	n.a.	-1.7901	0.0040698	-1.15703	0.041466	0	0	0	Cytoplasm	0.7	C:nucleus	0.3	Cytoplasm	Soluble	noGene	noGene	noGene	noGene
SS50377_13649	n.a.	n.a.	-0.726542	0.26262	-0.70822	0.235156	0	0	0	Cytoplasm	0.7	C:nucleus	0.3	Nucleus	Soluble	noGene	noGene	noGene	noGene
SS50377_13650	n.a.	n.a.	-1.57987	2.24525e-06	-1.10482	0.000946274	0	0	0	Mitochondrion	1		0	Nucleus	Soluble	noGene	noGene	noGene	noGene
SS50377_13654	n.a.	n.a.	0.970716	0.00198995	0.87485	0.00419266	0	TRANSMEM 555 582 Helical. {ECO:0000256|SAM:Phobius}.	0	Nucleus	1		0	Endoplasmic reticulum	Membrane	noGene	noGene	noGene	noGene
SS50377_13655	n.a.	n.a.	-0.938562	0.000201496	-0.063594	0.837097	0	0	0	Mitochondrion	1		0	Cytoplasm	Soluble	noGene	noGene	noGene	noGene
SS50377_13658	n.a.	n.a.	-1.23358	9.06985e-07	-0.267388	0.32621	0	0	0	Cytoplasm	0.7	C:nucleus	0.3	Cytoplasm	Soluble	noGene	noGene	noGene	noGene
SS50377_13659	n.a.	n.a.	0.713564	0.00226057	0.199634	0.438446	0	0	0	Mitochondrion	1		0	Nucleus	Soluble	noGene	noGene	noGene	noGene
SS50377_13660	IPR001611	Leucine-rich repeat	-0.329776	0.210809	-0.226637	0.384456	0	0	0	Nucleus	1	0	0	Cytoplasm	Soluble	noGene	noGene	noGene	noGene
SS50377_13660	IPR032675	Leucine-rich repeat domain superfamily	-0.329776	0.210809	-0.226637	0.384456	0	0	0	Nucleus	1	0	0	Cytoplasm	Soluble	noGene	noGene	noGene	noGene
SS50377_13661	n.a.	n.a.	-0.587438	0.575819	0.569402	0.563745	0	0	0	Cytoplasm	0.7	C:nucleus	0.3	Mitochondrion	Membrane	noGene	noGene	noGene	noGene
SS50377_13664	n.a.	n.a.	2.44605	1.39363e-12	5.25358	2.69324e-57	0	0	0	Cytoplasm	0.7	C:nucleus	0.3	Cytoplasm	Soluble	noGene	noGene	noGene	noGene
SS50377_13665	n.a.	n.a.	2.96749	1.8914e-05	5.49771	2.50381e-18	0	0	0	Mitochondrion	1		0	Mitochondrion	Soluble	noGene	noGene	noGene	noGene
SS50377_13667	n.a.	n.a.	0.931997	1.68017e-06	0.0363005	0.889176	0	0	0	Mitochondrion	1		0	Nucleus	Soluble	noGene	noGene	noGene	noGene
SS50377_13678	n.a.	n.a.	0.804851	0.0474314	1.43084	7.66872e-05	0	0	0	Nucleus	1		0	Cytoplasm	Soluble	noGene	noGene	noGene	noGene
SS50377_13680	n.a.	n.a.	-0.391691	0.0866603	-0.898592	1.28046e-05	0	0	0	Cytoplasm	0.7	C:nucleus	0.3	Nucleus	Soluble	noGene	noGene	noGene	noGene
SS50377_13683	n.a.	n.a.	-0.588349	0.166601	-2.07312	1.22819e-07	0	0	0	Cytoplasm	0.7	C:nucleus	0.3	Cytoplasm	Soluble	noGene	noGene	noGene	noGene
SS50377_13684	n.a.	n.a.	-0.430154	0.0657283	-0.280939	0.226368	0	0	0	Nucleus	1		0	Nucleus	Membrane	noGene	noGene	noGene	noGene
SS50377_13686	n.a.	n.a.	-1.53063	0.0254972	-0.535173	0.415494	0	0	0	Cytoplasm	0.7	C:nucleus	0.3	Cytoplasm	Soluble	noGene	noGene	noGene	noGene
SS50377_13687	n.a.	n.a.	0.494574	0.638398	1.14193	0.189879	0	0	0	Mitochondrion	1		0	Mitochondrion	Soluble	noGene	noGene	noGene	noGene
SS50377_13688	n.a.	n.a.	-0.523697	0.426979	0.0244163	0.970578	0	0	0	Mitochondrion	1		0	Mitochondrion	Soluble	noGene	noGene	noGene	noGene
SS50377_13690	IPR016197	Chromo-like domain superfamily	-0.532611	0.222114	-1.3133	0.000811904	0	0	0	Cytoplasm	0.7	C:nucleus	0.3	Cytoplasm	Soluble	noGene	noGene	noGene	noGene
SS50377_13692	n.a.	n.a.	0.231738	0.557844	-0.690031	0.0393012	0	0	0	Cytoplasm	0.7	C:nucleus	0.3	Nucleus	Soluble	noGene	noGene	noGene	noGene
SS50377_13694	n.a.	n.a.	0.815463	0.0238062	2.27437	4.03208e-14	0	0	0	Endomembrane system	0.94		0	Cytoplasm	Soluble	noGene	noGene	noGene	noGene
SS50377_13699	IPR037390	Cilia- and flagella-associated protein 410	0.285699	0.504497	0.557996	0.118824	0	0	0	Nucleus	1		0	Nucleus	Soluble	noGene	noGene	noGene	noGene
SS50377_13699	IPR032675	Leucine-rich repeat domain superfamily	0.285699	0.504497	0.557996	0.118824	0	0	0	Nucleus	1		0	Nucleus	Soluble	noGene	noGene	noGene	noGene
SS50377_13703	n.a.	n.a.	-0.0540939	0.953085	-0.251013	0.752126	0	0	0	Nucleus	1		0	Nucleus	Membrane	noGene	noGene	noGene	noGene
SS50377_13704	n.a.	n.a.	-0.560599	0.112924	-0.681679	0.0399772	0	0	0	Mitochondrion	1		0	Mitochondrion	Soluble	noGene	noGene	noGene	noGene
SS50377_13705	n.a.	n.a.	-0.417155	0.335539	0.637049	0.0958452	0	0	0	Mitochondrion	0.51	0	0	Nucleus	Soluble	noGene	noGene	noGene	noGene
SS50377_13707	n.a.	n.a.	-0.50107	0.626484	1.15795	0.155335	0	0	0	Nucleus	1		0	Cytoplasm	Soluble	noGene	noGene	noGene	noGene
SS50377_13708	n.a.	n.a.	0.944974	0.337604	2.27714	0.00669907	0	0	0	Cytoplasm	0.7	C:nucleus	0.3	Cytoplasm	Soluble	noGene	noGene	noGene	noGene
SS50377_13709	n.a.	n.a.	-0.227442	0.722709	0.222857	0.688407	0	0	0	Cytoplasm	0.7	C:nucleus	0.3	Cytoplasm	Soluble	noGene	noGene	noGene	noGene
SS50377_13711	n.a.	n.a.	0.0086408	0.997214	-0.532154	0.574392	0	0	0	Endomembrane system	0.83	C:plasma membrane	0.6	Endoplasmic reticulum	Membrane	noGene	noGene	noGene	noGene
SS50377_13712	n.a.	n.a.	-0.510392	0.58091	0.767862	0.307344	0	0	0	Nucleus	1		0	Cytoplasm	Soluble	noGene	noGene	noGene	noGene
SS50377_13713	n.a.	n.a.	0.825888	2.42308e-05	0.468546	0.0192919	0	0	0	Cytoplasm	0.7	C:nucleus	0.3	Cytoplasm	Soluble	noGene	noGene	noGene	noGene
SS50377_13715	n.a.	n.a.	-0.134157	0.82021	0.722413	0.105525	0	0	0	Nucleus	1	0	0	Nucleus	Soluble	noGene	noGene	noGene	noGene
SS50377_13722	n.a.	n.a.	1.58375	1.07726e-07	2.32243	6.32925e-16	0	0	0	Cytoplasm	0.7	C:nucleus	0.3	Cytoplasm	Soluble	noGene	noGene	noGene	noGene
SS50377_13733	n.a.	n.a.	-0.189033	0.863271	-0.0789497	0.939351	0	0	0	Mitochondrion	1		0	Mitochondrion	Soluble	noGene	noGene	noGene	noGene
SS50377_13735	n.a.	n.a.	0	1	1.35336	0.106274	0	0	0	Nucleus	1		0	Mitochondrion	Membrane	noGene	noGene	noGene	noGene
SS50377_13737	n.a.	n.a.	0.124421	0.834906	-0.338589	0.497776	0	0	0	Mitochondrion	1		0	Nucleus	Soluble	noGene	noGene	noGene	noGene
SS50377_13738	n.a.	n.a.	-0.599884	0.342815	-1.7182	0.00249902	0	0	0	Cytoplasm	0.7	C:nucleus	0.3	Extracellular	Soluble	noGene	noGene	noGene	noGene
SS50377_13740	n.a.	n.a.	-0.460733	0.651075	0.0896697	0.93298	0	0	0	Cytoplasm	0.7	C:nucleus	0.3	Nucleus	Soluble	noGene	noGene	noGene	noGene
SS50377_13746	n.a.	n.a.	-0.843584	0.377387	0.794807	0.33918	0	0	0	Mitochondrion	1		0	Mitochondrion	Membrane	GL50581_2489_Hypothetical protein	nodata	GL50803_25071_Hypothetical protein	GL50803_25071_Hypothetical protein
SS50377_13747	n.a.	n.a.	-0.398349	0.385276	0.112971	0.809689	0	0	0	Nucleus	1		0	Cytoplasm	Soluble	noGene	noGene	noGene	noGene
SS50377_13748	n.a.	n.a.	0.290281	0.732753	-0.0267097	0.973734	0	0	0	Cytoplasm	0.7	C:nucleus	0.3	Mitochondrion	Soluble	noGene	noGene	noGene	noGene
SS50377_13754	n.a.	n.a.	-0.686257	0.029725	-1.54939	1.99759e-07	0	0	0	Cytoplasm	0.7	C:nucleus	0.3	Nucleus	Soluble	noGene	noGene	noGene	noGene
SS50377_13756	n.a.	n.a.	-0.601634	0.193229	-0.667383	0.12149	0	0	0	Cytoplasm	0.7	C:nucleus	0.3	Nucleus	Soluble	noGene	noGene	noGene	noGene
SS50377_13759	n.a.	n.a.	0.329964	0.559015	0.337439	0.511842	0	0	0	Nucleus	1		0	Cytoplasm	Soluble	noGene	noGene	noGene	noGene
SS50377_13763	n.a.	n.a.	0.341048	0.147506	0.128719	0.607946	0	0	0	Cytoplasm	0.7	C:nucleus	0.3	Nucleus	Soluble	noGene	noGene	noGene	noGene
SS50377_13764	n.a.	n.a.	0.256736	0.613491	0.252666	0.586198	0	0	0	Cytoplasm	0.7	C:nucleus	0.3	Cytoplasm	Soluble	noGene	noGene	noGene	noGene
SS50377_13765	n.a.	n.a.	-0.124809	0.896561	-1.4776	0.0404732	0	0	0	Cytoplasm	0.7	C:nucleus	0.3	Nucleus	Soluble	noGene	noGene	noGene	noGene
SS50377_13770	n.a.	n.a.	-0.236012	0.70868	-0.410569	0.447013	0	0	0	Mitochondrion	1		0	Mitochondrion	Soluble	noGene	noGene	noGene	noGene
SS50377_13775	n.a.	n.a.	-1.00265	0.0192511	-0.695651	0.0846679	0	0	0	Nucleus	1		0	Nucleus	Soluble	noGene	noGene	noGene	noGene
SS50377_13776	n.a.	n.a.	0.446359	0.242912	-0.0838266	0.847494	0	TRANSMEM 125 147 Helical. {ECO:0000256|SAM:Phobius}.	0	Cell membrane	0.81	C:endomembrane system	0.61	Cell membrane	Membrane	noGene	noGene	noGene	noGene
SS50377_13777	n.a.	n.a.	0.57647	0.470912	1.78423	0.00442871	0	0	0	Cytoplasm	0.7	C:nucleus	0.3	Cytoplasm	Soluble	noGene	noGene	noGene	noGene
SS50377_13778	n.a.	n.a.	0.324583	0.359917	-0.0760752	0.844761	0	TRANSMEM 12 37 Helical. {ECO:0000256|SAM:Phobius}.	0	Endomembrane system	0.8		0	Golgi apparatus	Membrane	noGene	noGene	noGene	noGene
SS50377_13780	n.a.	n.a.	-0.634947	0.321237	-0.790859	0.171971	0	0	0	Mitochondrion	1		0	Mitochondrion	Soluble	noGene	noGene	noGene	noGene
SS50377_13784	n.a.	n.a.	-1.54086	0.013927	-1.22884	0.0336169	0	0	0	Cytoplasm	0.7	C:nucleus	0.3	Cytoplasm	Soluble	noGene	noGene	noGene	noGene
SS50377_13788	n.a.	n.a.	-0.6025	0.0651194	-0.75738	0.0123448	0	0	0	Cytoplasm	0.7	C:nucleus	0.3	Nucleus	Soluble	noGene	noGene	noGene	noGene
SS50377_13789	n.a.	n.a.	-1.95392	0.0286012	-1.87318	0.0297336	0	0	0	Nucleus	1		0	Cytoplasm	Soluble	noGene	noGene	noGene	noGene
SS50377_13795	n.a.	n.a.	-0.845417	0.248831	0.854704	0.159359	0	0	0	Cytoplasm	0.7	C:nucleus	0.3	Nucleus	Soluble	noGene	noGene	noGene	noGene
SS50377_13797	n.a.	n.a.	-0.938949	0.0473951	-1.61546	0.000280567	0	0	0	Mitochondrion	1		0	Nucleus	Soluble	noGene	noGene	noGene	noGene
SS50377_13799	n.a.	n.a.	1.15425	0.0228584	2.2374	2.68719e-07	0	0	0	Cytoplasm	0.7	C:nucleus	0.3	Cytoplasm	Soluble	noGene	noGene	noGene	noGene
SS50377_13800	n.a.	n.a.	0.815648	0.037621	1.45897	3.84542e-05	0	0	0	Cytoplasm	0.7	C:nucleus	0.3	Golgi apparatus	Soluble	noGene	noGene	noGene	noGene
SS50377_13801	n.a.	n.a.	-0.221949	0.524934	-0.510955	0.0832734	0	0	0	Nucleus	1		0	Cytoplasm	Soluble	noGene	noGene	noGene	noGene
SS50377_13804	n.a.	n.a.	0.36766	0.626495	0.701015	0.261743	0	0	0	Nucleus	1		0	Mitochondrion	Soluble	noGene	noGene	noGene	noGene
SS50377_13805	n.a.	n.a.	-0.283219	0.567323	-0.601161	0.151699	0	0	0	Nucleus	1		0	Cytoplasm	Soluble	noGene	noGene	noGene	noGene
SS50377_13809	n.a.	n.a.	0.404874	0.449037	2.00627	7.01228e-07	0	0	0	Cytoplasm	0.7	C:nucleus	0.3	Cytoplasm	Soluble	noGene	noGene	noGene	noGene
SS50377_13810	n.a.	n.a.	-0.360805	0.556588	-0.307292	0.591545	0	0	0	Cytoplasm	0.7	C:nucleus	0.3	Lysosome/Vacuole	Soluble	noGene	noGene	noGene	noGene
SS50377_13814	n.a.	n.a.	-0.417242	0.640329	0.0825763	0.925278	0	0	0	Nucleus	1		0	Mitochondrion	Soluble	noGene	noGene	noGene	noGene
SS50377_13815	n.a.	n.a.	-0.888741	0.0721668	-0.274866	0.580274	0	0	0	Cytoplasm	0.7	C:nucleus	0.3	Cytoplasm	Soluble	noGene	noGene	noGene	noGene
SS50377_13817	IPR000727	Target SNARE coiled-coil homology domain	0.473689	0.251849	-0.817594	0.0388821	0	TRANSMEM 196 218 Helical. {ECO:0000256|SAM:Phobius}.	0	Endomembrane system	0.92		0	Endoplasmic reticulum	Membrane	noGene	noGene	noGene	noGene
SS50377_13820	n.a.	n.a.	0.610204	0.386725	-1.59044	0.0204782	0	0	0	Nucleus	1		0	Nucleus	Soluble	noGene	noGene	noGene	noGene
SS50377_13826	n.a.	n.a.	0.558714	0.149077	-0.65864	0.0771621	0	0	0	Cytoplasm	0.7	C:nucleus	0.3	Cytoplasm	Soluble	noGene	noGene	noGene	noGene
SS50377_13828	n.a.	n.a.	-0.307027	0.523686	-0.576382	0.161868	0	0	0	Nucleus	1		0	Nucleus	Soluble	noGene	noGene	noGene	noGene
SS50377_13832	n.a.	n.a.	-0.98129	0.00403515	-1.1571	0.000320303	0	0	0	Nucleus	1		0	Cytoplasm	Soluble	noGene	noGene	noGene	noGene
SS50377_13835	n.a.	n.a.	0.0549263	0.905903	-1.04246	0.00221605	0	0	0	Nucleus	1		0	Nucleus	Soluble	noGene	noGene	noGene	noGene
SS50377_13838	n.a.	n.a.	0.517345	0.202913	-0.758208	0.0520129	0	0	0	Cytoplasm	0.7	C:nucleus	0.3	Lysosome/Vacuole	Soluble	noGene	noGene	noGene	noGene
SS50377_13839	n.a.	n.a.	-0.409047	0.398708	-0.117103	0.811663	0	0	0	Nucleus	1		0	Mitochondrion	Soluble	noGene	noGene	noGene	noGene
SS50377_13841	n.a.	n.a.	-0.493699	0.0376248	-1.31133	9.74613e-10	0	0	0	Cytoplasm	0.7	C:nucleus	0.3	Nucleus	Soluble	noGene	noGene	noGene	noGene
SS50377_13846	n.a.	n.a.	-0.666508	0.0741615	-1.65068	2.25299e-06	0	0	0	Nucleus	1		0	Cytoplasm	Soluble	noGene	noGene	noGene	noGene
SS50377_13847	n.a.	n.a.	-0.53905	0.015437	-1.26786	4.24222e-10	0	0	0	Cytoplasm	0.7	C:nucleus	0.3	Nucleus	Soluble	noGene	noGene	noGene	noGene
SS50377_13853	n.a.	n.a.	1.75898	8.84308e-09	1.99384	2.11468e-11	0	TRANSMEM 484 509 Helical. {ECO:0000256|SAM:Phobius}.	0	Endomembrane system	0.9	C:plasma membrane	0.84	Endoplasmic reticulum	Membrane	noGene	noGene	noGene	noGene
SS50377_13854	n.a.	n.a.	-1.05032	0.0178714	1.15278	0.00602708	0	0	0	Mitochondrion	1		0	Cytoplasm	Soluble	noGene	noGene	noGene	noGene
SS50377_13856	n.a.	n.a.	0.177352	0.781581	1.94344	1.76699e-06	0	TRANSMEM 484 509 Helical. {ECO:0000256|SAM:Phobius}.	0	Endomembrane system	0.96	C:plasma membrane	0.7	Cell membrane	Membrane	noGene	noGene	noGene	noGene
SS50377_13858	n.a.	n.a.	0.0933553	0.813589	-0.709532	0.0172494	0	0	0	Mitochondrion	1		0	Plastid	Soluble	noGene	noGene	noGene	noGene
SS50377_13859	n.a.	n.a.	1.47577	9.64149e-10	2.39542	6.81552e-26	0	TRANSMEM 479 503 Helical. {ECO:0000256|SAM:Phobius}.	0	extracellular space	1		0	Endoplasmic reticulum	Membrane	noGene	noGene	noGene	noGene
SS50377_13860	n.a.	n.a.	0.346277	0.487157	1.04726	0.00978021	0	0	0	Mitochondrion	1		0	Cell membrane	Membrane	noGene	noGene	noGene	noGene
SS50377_13861	n.a.	n.a.	-0.418976	0.424113	-0.039144	0.943109	0	0	0	Cytoplasm	0.92		0	Cytoplasm	Soluble	noGene	noGene	noGene	noGene
SS50377_13866	n.a.	n.a.	0.511613	0.383007	0.863651	0.0857725	0	0	0	extracellular space	1		0	Mitochondrion	Membrane	noGene	noGene	noGene	noGene
SS50377_13868	n.a.	n.a.	0.293657	0.612035	0.691952	0.138806	0	0	0	Nucleus	1		0	Nucleus	Soluble	noGene	noGene	noGene	noGene
SS50377_13873	n.a.	n.a.	1.05557	0.141062	0.987435	0.145877	0	0	0	Mitochondrion	1		0	Mitochondrion	Soluble	noGene	noGene	noGene	noGene
SS50377_13876	n.a.	n.a.	0.0692638	0.92987	0.436323	0.474858	0	0	0	Cytoplasm	0.7	C:nucleus	0.3	Plastid	Soluble	noGene	noGene	noGene	noGene
SS50377_13877	n.a.	n.a.	-0.326289	0.693612	0.81837	0.196283	0	0	0	Endomembrane system	0.79	C:plasma membrane	0.47	Mitochondrion	Membrane	noGene	noGene	noGene	noGene
SS50377_13879	n.a.	n.a.	0.805485	0.036563	1.35989	6.89911e-05	0	0	0	Cytoplasm	0.7	C:nucleus	0.3	Cytoplasm	Soluble	noGene	noGene	noGene	noGene
SS50377_13881	n.a.	n.a.	-0.308278	0.525387	0.702818	0.0726634	0	TRANSMEM 21 45 Helical. {ECO:0000256|SAM:Phobius}.	0	Mitochondrion	1		0	Mitochondrion	Membrane	noGene	noGene	noGene	noGene
SS50377_13886	n.a.	n.a.	-0.00990492	0.992883	-0.291037	0.654123	0	0	0	Cytoplasm	0.7	C:nucleus	0.3	Cytoplasm	Soluble	noGene	noGene	noGene	noGene
SS50377_13887	n.a.	n.a.	1.44203	0.000221453	1.05611	0.00676897	0	0	0	Cytoplasm	0.7	C:nucleus	0.3	Nucleus	Soluble	noGene	noGene	noGene	noGene
SS50377_13892	n.a.	n.a.	0.125897	0.823791	0.955578	0.0152859	0	0	0	Cytoplasm	0.7	C:nucleus	0.3	Cytoplasm	Soluble	noGene	noGene	noGene	noGene
SS50377_13893	n.a.	n.a.	0.165994	0.626484	-0.800973	0.00336264	0	0	0	Mitochondrion	1		0	Cytoplasm	Soluble	noGene	noGene	noGene	noGene
SS50377_13894	n.a.	n.a.	0.554466	0.0175263	-0.771775	0.000496839	0	0	0	Nucleus	1		0	Nucleus	Soluble	noGene	noGene	noGene	noGene
SS50377_13895	n.a.	n.a.	-0.475018	0.0526449	-0.211826	0.407997	0	0	0	Cytoplasm	0.7	C:nucleus	0.3	Golgi apparatus	Soluble	GL50581_1041_High cysteine non-variant cyst protein_nodata_nodata,GL50581_1287_High cysteine membrane protein Group 2_nodata_nodata,GL50581_3457_High cysteine protein_nodata_nodata,GL50581_3514_High cysteine membrane protein Group 1_nodata_nodata	Multientries	GL50803_11309_High cysteine membrane protein Group 1_nd_0.965751,GL50803_113319_High cysteine membrane protein TMK-like_nodata_nodata,GL50803_113416_High cysteine membrane protein TMK-like_nodata_nodata,GL50803_114180_High cysteine membrane protein TMK-like_nodata_nodata,GL50803_40376_High cysteine non-variant cyst protein_nodata_nodata	GL50803_11309_High cysteine membrane protein Group 1_nd_0.965751,GL50803_113319_High cysteine membrane protein TMK-like_nodata_nodata,GL50803_113416_High cysteine membrane protein TMK-like_nodata_nodata,GL50803_114180_High cysteine membrane protein TMK-like_nodata_nodata,GL50803_40376_High cysteine non-variant cyst protein_nodata_nodata
SS50377_13898	IPR027831	Domain of unknown function DUF4485	-0.96882	0.180701	-1.55429	0.0203388	0	0	0	Cytoplasm	0.7	C:nucleus	0.3	Nucleus	Soluble	noGene	noGene	noGene	noGene
SS50377_13901	n.a.	n.a.	-0.23587	0.305553	-0.578328	0.00371464	0	0	0	Cytoplasm	0.7	C:nucleus	0.3	Nucleus	Soluble	noGene	noGene	noGene	noGene
SS50377_13903	IPR011008	Dimeric alpha-beta barrel	-1.58807	3.63488e-18	-0.834924	4.83349e-06	0	0	0	Mitochondrion	1		0	Nucleus	Soluble	noGene	noGene	noGene	noGene
SS50377_13904	n.a.	n.a.	-0.337654	0.586385	-1.28931	0.0142167	0	0	0	Nucleus	1		0	Nucleus	Soluble	noGene	noGene	noGene	noGene
SS50377_13905	n.a.	n.a.	-1.03219	0.0536579	0.0579087	0.922421	0	0	0	Nucleus	1		0	Nucleus	Soluble	noGene	noGene	noGene	noGene
SS50377_13909	n.a.	n.a.	-0.0850659	0.875987	0.0837166	0.861835	0	0	0	Nucleus	1		0	Cytoplasm	Soluble	noGene	noGene	noGene	noGene
SS50377_13910	n.a.	n.a.	-0.216481	0.582514	-0.266237	0.450643	0	0	0	Nucleus	1	0	0	Cytoplasm	Soluble	noGene	noGene	noGene	noGene
SS50377_13913	IPR036322	WD40-repeat-containing domain superfamily	1.35594	0.000123359	1.15594	0.000920007	0	0	0	Nucleus	1		0	Nucleus	Soluble	noGene	noGene	noGene	noGene
SS50377_13914	n.a.	n.a.	1.24234	2.02058e-06	1.70672	1.00774e-11	0	TRANSMEM 391 410 Helical. {ECO:0000256|SAM:Phobius}.	0	Endomembrane system	0.94		0	Golgi apparatus	Membrane	noGene	noGene	noGene	noGene
SS50377_13917	n.a.	n.a.	-0.41853	0.220571	-0.0702198	0.8541	0	0	0	Mitochondrion	0.73		0	Mitochondrion	Membrane	noGene	noGene	noGene	noGene
SS50377_13919	n.a.	n.a.	-0.965098	0.000303288	-0.832218	0.00136653	0	0	0	Nucleus	1	0	0	Nucleus	Soluble	noGene	noGene	noGene	noGene
SS50377_13922	n.a.	n.a.	-1.0838	0.00341589	-0.179728	0.678361	0	0	0	Cytoplasm	0.7	C:nucleus	0.3	Nucleus	Soluble	noGene	noGene	noGene	noGene
SS50377_13929	n.a.	n.a.	-0.69975	0.171753	-1.29016	0.00571003	0	0	0	Cytoplasm	0.7	C:nucleus	0.3	Cytoplasm	Soluble	noGene	noGene	noGene	noGene
SS50377_13931	n.a.	n.a.	0.554015	0.514959	0.403257	0.622191	0	0	0	Cytoplasm	0.7	C:nucleus	0.3	Mitochondrion	Soluble	noGene	noGene	noGene	noGene
SS50377_13932	n.a.	n.a.	-0.908014	0.0317538	-0.285544	0.513019	0	0	0	Cytoplasm	0.7	C:nucleus	0.3	Cytoplasm	Soluble	noGene	noGene	noGene	noGene
SS50377_13935	IPR029058	Alpha/Beta hydrolase fold	-0.531298	0.225057	-0.230791	0.595954	0	0	0	Cytoplasm	0.7	C:nucleus	0.3	Cytoplasm	Soluble	noGene	noGene	noGene	noGene
SS50377_13936	n.a.	n.a.	-0.504553	0.0203651	-1.37085	6.44737e-12	0	0	0	Cytoplasm	0.7	C:nucleus	0.3	Cytoplasm	Soluble	noGene	noGene	noGene	noGene
SS50377_13939	n.a.	n.a.	-0.500677	0.0569872	-0.584948	0.0179767	0	0	0	Nucleus	1		0	Cytoplasm	Soluble	noGene	noGene	noGene	noGene
SS50377_13940	n.a.	n.a.	0.583222	0.424193	0.618948	0.353339	0	0	0	Cytoplasm	0.7	C:nucleus	0.3	Cytoplasm	Soluble	noGene	noGene	noGene	noGene
SS50377_13943	n.a.	n.a.	-0.922553	0.000117646	-0.349495	0.160955	0	0	0	Cytoplasm	0.7	C:nucleus	0.3	Nucleus	Soluble	noGene	noGene	noGene	noGene
SS50377_13944	n.a.	n.a.	-0.556705	0.056739	-1.12464	2.55492e-05	0	0	0	Nucleus	1		0	Golgi apparatus	Soluble	noGene	noGene	noGene	noGene
SS50377_13945	n.a.	n.a.	-0.239325	0.529238	-0.591542	0.0647277	0	0	0	Nucleus	1		0	Cytoplasm	Soluble	noGene	noGene	noGene	noGene
SS50377_13946	n.a.	n.a.	-0.0583987	0.952384	0.0478509	0.953712	0	0	0	Cytoplasm	0.7	C:nucleus	0.3	Nucleus	Soluble	noGene	noGene	noGene	noGene
SS50377_13949	IPR011990	Tetratricopeptide-like helical domain superfamily	0.419918	0.399941	0.621169	0.159596	0	0	0	Cytoplasm	0.7	C:nucleus	0.3	Cytoplasm	Soluble	noGene	noGene	noGene	noGene
SS50377_13953	n.a.	n.a.	-0.308359	0.611343	-0.490596	0.346402	0	0	0	Cytoplasm	0.7	C:nucleus	0.3	Cytoplasm	Soluble	noGene	noGene	noGene	noGene
SS50377_13954	n.a.	n.a.	-0.517415	0.241148	-0.971877	0.0141394	0	0	0	Cytoplasm	0.7	C:nucleus	0.3	Mitochondrion	Soluble	noGene	noGene	noGene	noGene
SS50377_13958	n.a.	n.a.	0.49861	0.33997	-0.211224	0.701597	0	0	0	Nucleus	1		0	Nucleus	Soluble	GL50581_1041_High cysteine non-variant cyst protein_nodata_nodata,GL50581_1287_High cysteine membrane protein Group 2_nodata_nodata,GL50581_3457_High cysteine protein_nodata_nodata,GL50581_3514_High cysteine membrane protein Group 1_nodata_nodata	Multientries	GL50803_11309_High cysteine membrane protein Group 1_nd_0.965751,GL50803_113319_High cysteine membrane protein TMK-like_nodata_nodata,GL50803_113416_High cysteine membrane protein TMK-like_nodata_nodata,GL50803_114180_High cysteine membrane protein TMK-like_nodata_nodata,GL50803_40376_High cysteine non-variant cyst protein_nodata_nodata	GL50803_11309_High cysteine membrane protein Group 1_nd_0.965751,GL50803_113319_High cysteine membrane protein TMK-like_nodata_nodata,GL50803_113416_High cysteine membrane protein TMK-like_nodata_nodata,GL50803_114180_High cysteine membrane protein TMK-like_nodata_nodata,GL50803_40376_High cysteine non-variant cyst protein_nodata_nodata
SS50377_13962	n.a.	n.a.	-0.585461	0.128497	-1.13255	0.00125663	0	0	0	Cytoplasm	0.7	C:nucleus	0.3	Nucleus	Soluble	noGene	noGene	noGene	noGene
SS50377_13963	n.a.	n.a.	-0.754199	0.000122667	-1.12262	1.96179e-09	0	0	0	Cytoplasm	0.7	C:nucleus	0.3	Cytoplasm	Soluble	noGene	noGene	noGene	noGene
SS50377_13964	IPR032675	Leucine-rich repeat domain superfamily	-0.232856	0.767951	0.378929	0.557545	0	0	0	Mitochondrion	1		0	Nucleus	Soluble	noGene	noGene	noGene	noGene
SS50377_13966	n.a.	n.a.	0.0592346	0.928872	-0.883968	0.0789595	0	0	0	Mitochondrion	1		0	Nucleus	Soluble	noGene	noGene	noGene	noGene
SS50377_13969	n.a.	n.a.	0.160403	0.769339	0.413753	0.340653	0	0	0	Nucleus	1		0	Nucleus	Soluble	noGene	noGene	noGene	noGene
SS50377_13970	n.a.	n.a.	0.596168	0.32097	1.11621	0.0273528	0	0	0	Cytoplasm	0.7	C:nucleus	0.3	Mitochondrion	Soluble	noGene	noGene	noGene	noGene
SS50377_13971	n.a.	n.a.	-1.50486	4.40015e-06	0.17087	0.665766	0	0	0	Cytoplasm	0.7	C:nucleus	0.3	Plastid	Soluble	noGene	noGene	noGene	noGene
SS50377_13977	n.a.	n.a.	0.258345	0.597854	-0.376434	0.391416	0	0	0	Cytoplasm	0.7	C:nucleus	0.3	Nucleus	Soluble	noGene	noGene	noGene	noGene
SS50377_13979	n.a.	n.a.	-0.389719	0.61286	0.678869	0.264454	0	0	0	Cytoplasm	0.7	C:nucleus	0.3	Cytoplasm	Soluble	noGene	noGene	noGene	noGene
SS50377_13980	n.a.	n.a.	0.825516	0.053013	1.09072	0.00552129	0	0	0	Mitochondrion	1		0	Mitochondrion	Membrane	noGene	noGene	noGene	noGene
SS50377_13987	n.a.	n.a.	0.495074	0.0760411	0.375852	0.166627	0	0	0	Cytoplasm	0.7	C:nucleus	0.3	Cytoplasm	Soluble	noGene	noGene	noGene	noGene
SS50377_13990	n.a.	n.a.	-0.724501	0.478343	0.474353	0.635042	0	0	0	Nucleus	1		0	Cytoplasm	Soluble	noGene	noGene	noGene	noGene
SS50377_13994	n.a.	n.a.	-0.29642	0.63301	-0.548018	0.299182	0	0	0	Cytoplasm	0.7	C:nucleus	0.3	Cytoplasm	Soluble	noGene	noGene	noGene	noGene
SS50377_13995	IPR036322	WD40-repeat-containing domain superfamily	1.00018	0.0020196	1.22329	6.83208e-05	0	0	0	Cytoplasm	0.7	C:nucleus	0.3	Cytoplasm	Soluble	noGene	noGene	noGene	noGene
SS50377_13996	IPR011992	EF-hand domain pair	0.382419	0.371005	0.705812	0.0590615	0	0	0	Cytoplasm	0.7	C:nucleus	0.3	Cell membrane	Membrane	noGene	noGene	noGene	noGene
SS50377_13996	IPR002048	EF-hand domain	0.382419	0.371005	0.705812	0.0590615	0	0	0	Cytoplasm	0.7	C:nucleus	0.3	Cell membrane	Membrane	noGene	noGene	noGene	noGene
SS50377_13998	n.a.	n.a.	-0.127738	0.802298	0.122052	0.789528	0	0	0	Cytoplasm	0.7	C:nucleus	0.3	Cytoplasm	Soluble	noGene	noGene	noGene	noGene
SS50377_14001	n.a.	n.a.	-1.78327	0.00887369	-1.0554	0.091042	0	0	0	Nucleus	1	0	0	Cytoplasm	Soluble	noGene	noGene	noGene	noGene
SS50377_14006	n.a.	n.a.	1.47152	4.89407e-05	2.0204	6.24078e-09	0	0	0	Cytoplasm	0.7	C:nucleus	0.3	Nucleus	Soluble	noGene	noGene	noGene	noGene
SS50377_14010	n.a.	n.a.	0.0375881	0.952384	-0.0991829	0.857537	0	TRANSMEM 119 138 Helical. {ECO:0000256|SAM:Phobius}.	0	Cytoplasm	0.7	C:nucleus	0.3	Lysosome/Vacuole	Membrane	noGene	noGene	noGene	noGene
SS50377_14020	n.a.	n.a.	-0.221223	0.582028	-0.0320687	0.937043	0	0	0	Mitochondrion	1		0	Cytoplasm	Soluble	noGene	noGene	noGene	noGene
SS50377_14021	n.a.	n.a.	-1.1596	0.0698589	-1.1973	0.0438222	0	0	0	Cytoplasm	0.7	C:nucleus	0.3	Nucleus	Soluble	noGene	noGene	noGene	noGene
SS50377_14022	n.a.	n.a.	0.817633	0.415965	0.915105	0.323889	0	0	0	Nucleus	1		0	Nucleus	Soluble	noGene	noGene	noGene	noGene
SS50377_14023	n.a.	n.a.	-0.899489	0.185844	-1.30638	0.0361985	0	0	0	Nucleus	1		0	Cytoplasm	Soluble	noGene	noGene	noGene	noGene
SS50377_14025	n.a.	n.a.	0.185964	0.700918	0.396181	0.326449	0	0	0	Nucleus	1		0	Cytoplasm	Soluble	noGene	noGene	noGene	noGene
SS50377_14027	n.a.	n.a.	0.0529312	0.929329	0.133722	0.801753	0	0	0	Nucleus	1		0	Cytoplasm	Soluble	GL50581_2045_Hypothetical protein	nodata	GL50803_14278_Hypothetical protein	GL50803_14278_Hypothetical protein
SS50377_14028	n.a.	n.a.	0.249297	0.562851	-0.622352	0.0956022	0	0	0	Nucleus	1		0	Nucleus	Soluble	noGene	noGene	noGene	noGene
SS50377_14031	n.a.	n.a.	-0.168628	0.809045	-0.853519	0.117924	0	0	0	Nucleus	1	0	0	Mitochondrion	Soluble	noGene	noGene	noGene	noGene
SS50377_14038	n.a.	n.a.	-0.480482	0.0360542	-0.906515	1.58522e-05	0	0	0	Cytoplasm	0.7	C:nucleus	0.3	Cytoplasm	Soluble	noGene	noGene	noGene	noGene
SS50377_14040	n.a.	n.a.	-1.08129	0.0087785	-0.665704	0.0937673	0	0	0	Cytoplasm	0.7	C:nucleus	0.3	Golgi apparatus	Soluble	GL50581_1041_High cysteine non-variant cyst protein_nodata_nodata,GL50581_1287_High cysteine membrane protein Group 2_nodata_nodata,GL50581_3457_High cysteine protein_nodata_nodata,GL50581_3514_High cysteine membrane protein Group 1_nodata_nodata	Multientries	GL50803_11309_High cysteine membrane protein Group 1_nd_0.965751,GL50803_113319_High cysteine membrane protein TMK-like_nodata_nodata,GL50803_113416_High cysteine membrane protein TMK-like_nodata_nodata,GL50803_114180_High cysteine membrane protein TMK-like_nodata_nodata,GL50803_40376_High cysteine non-variant cyst protein_nodata_nodata	GL50803_11309_High cysteine membrane protein Group 1_nd_0.965751,GL50803_113319_High cysteine membrane protein TMK-like_nodata_nodata,GL50803_113416_High cysteine membrane protein TMK-like_nodata_nodata,GL50803_114180_High cysteine membrane protein TMK-like_nodata_nodata,GL50803_40376_High cysteine non-variant cyst protein_nodata_nodata
SS50377_14042	IPR036181	MIT domain superfamily	-0.630616	0.0845879	-0.747409	0.0263966	0	0	0	Cytoplasm	0.7	C:nucleus	0.3	Cytoplasm	Soluble	noGene	noGene	noGene	noGene
SS50377_14042	IPR027417	P-loop containing nucleoside triphosphate hydrolase	-0.630616	0.0845879	-0.747409	0.0263966	0	0	0	Cytoplasm	0.7	C:nucleus	0.3	Cytoplasm	Soluble	noGene	noGene	noGene	noGene
SS50377_14043	n.a.	n.a.	-0.0366951	0.925726	-0.461891	0.118177	0	0	0	Cytoplasm	0.7	C:nucleus	0.3	Cytoplasm	Soluble	noGene	noGene	noGene	noGene
SS50377_14049	n.a.	n.a.	-0.49386	0.360227	-0.894593	0.0599783	0	0	0	Mitochondrion	1		0	Mitochondrion	Soluble	noGene	noGene	noGene	noGene
SS50377_14051	n.a.	n.a.	0.326584	0.430566	0.279344	0.481233	0	0	0	Nucleus	1		0	Nucleus	Soluble	noGene	noGene	noGene	noGene
SS50377_14053	IPR016181	Acyl-CoA N-acyltransferase	-0.4787	0.425772	-1.18808	0.023657	0	0	0	Nucleus	1		0	Endoplasmic reticulum	Membrane	noGene	noGene	noGene	noGene
SS50377_14053	IPR000182	GNAT domain	-0.4787	0.425772	-1.18808	0.023657	0	0	0	Nucleus	1		0	Endoplasmic reticulum	Membrane	noGene	noGene	noGene	noGene
SS50377_14055	n.a.	n.a.	-0.368862	0.291837	0.0147178	0.967881	0	0	0	Nucleus	1		0	Cytoplasm	Soluble	noGene	noGene	noGene	noGene
SS50377_14056	n.a.	n.a.	-0.9367	0.0107019	-0.206484	0.613971	0	0	0	Nucleus	1		0	Nucleus	Membrane	noGene	noGene	noGene	noGene
SS50377_14058	n.a.	n.a.	-0.229264	0.756588	0.705773	0.212689	0	0	0	Cytoplasm	0.7	C:nucleus	0.3	Mitochondrion	Soluble	noGene	noGene	noGene	noGene
SS50377_14061	n.a.	n.a.	0.872076	0.000209463	1.0539	2.99698e-06	0	0	0	Cytoplasm	0.7	C:nucleus	0.3	Cytoplasm	Soluble	noGene	noGene	noGene	noGene
SS50377_14063	n.a.	n.a.	-0.282826	0.743855	-1.36031	0.050652	0	0	0	Nucleus	1		0	Nucleus	Soluble	noGene	noGene	noGene	noGene
SS50377_14065	n.a.	n.a.	-0.202206	0.470912	-0.494231	0.0380546	0	0	0	Cytoplasm	0.7	C:nucleus	0.3	Nucleus	Soluble	noGene	noGene	noGene	noGene
SS50377_14069	n.a.	n.a.	-0.358665	0.328499	-0.555372	0.0876762	0	0	0	Nucleus	1		0	Cytoplasm	Soluble	noGene	noGene	noGene	noGene
SS50377_14072	n.a.	n.a.	-1.05964	0.000426102	-0.742364	0.0123718	0	0	0	Cytoplasm	0.7	C:nucleus	0.3	Cytoplasm	Soluble	noGene	noGene	noGene	noGene
SS50377_14073	n.a.	n.a.	-0.222448	0.504497	-0.675222	0.0150977	0	0	0	Mitochondrion	1		0	Cytoplasm	Soluble	noGene	noGene	noGene	noGene
SS50377_14074	n.a.	n.a.	-0.663619	0.0201885	-0.242395	0.42274	0	0	0	Cytoplasm	0.7	C:nucleus	0.3	Cytoplasm	Soluble	noGene	noGene	noGene	noGene
SS50377_14075	n.a.	n.a.	-0.0243166	0.983583	1.59599	0.0138738	0	0	0	Nucleus	1		0	Cytoplasm	Soluble	noGene	noGene	noGene	noGene
SS50377_14078	n.a.	n.a.	2.0792	0.000136876	2.74305	7.16673e-08	0	0	0	Cytoplasm	0.7	C:nucleus	0.3	Cytoplasm	Soluble	noGene	noGene	noGene	noGene
SS50377_14080	n.a.	n.a.	0.0624942	0.88678	-0.0500446	0.900228	0	0	0	Cytoplasm	0.7	C:nucleus	0.3	Cytoplasm	Soluble	noGene	noGene	noGene	noGene
SS50377_14083	n.a.	n.a.	-0.773399	0.2341	-0.621776	0.299301	0	0	0	Nucleus	1		0	Nucleus	Soluble	noGene	noGene	noGene	noGene
SS50377_14084	n.a.	n.a.	-0.381342	0.480934	0.273815	0.572155	0	0	0	Nucleus	1		0	Plastid	Soluble	noGene	noGene	noGene	noGene
SS50377_14085	n.a.	n.a.	0.238071	0.464151	0.941966	0.000291524	0	0	0	Nucleus	1		0	Cytoplasm	Soluble	noGene	noGene	noGene	noGene
SS50377_14086	n.a.	n.a.	-1.6005	0.00649722	-0.595923	0.325208	0	0	0	Cytoplasm	0.7	C:nucleus	0.3	Peroxisome	Soluble	noGene	noGene	noGene	noGene
SS50377_14090	n.a.	n.a.	-0.800517	0.00951633	-0.970189	0.00095723	0	0	0	extracellular space	0.9	C:mitochondrion	0.1	Mitochondrion	Soluble	noGene	noGene	noGene	noGene
SS50377_14092	n.a.	n.a.	-0.456718	0.228877	-0.224166	0.564494	0	0	0	Mitochondrion	1		0	Mitochondrion	Soluble	noGene	noGene	noGene	noGene
SS50377_14093	n.a.	n.a.	-0.145667	0.776839	-0.056903	0.907629	0	0	0	Nucleus	1		0	Cytoplasm	Soluble	noGene	noGene	noGene	noGene
SS50377_14094	n.a.	n.a.	-0.106194	0.87418	0.153657	0.792074	0	0	0	Cytoplasm	0.7	C:nucleus	0.3	Cytoplasm	Soluble	noGene	noGene	noGene	noGene
SS50377_14095	n.a.	n.a.	-0.450349	0.591474	-0.311634	0.695181	0	0	0	Cytoplasm	0.7	C:nucleus	0.3	Cytoplasm	Soluble	noGene	noGene	noGene	noGene
SS50377_14097	n.a.	n.a.	0.50281	0.223642	-0.397628	0.338286	0	0	0	Cytoplasm	0.7	C:nucleus	0.3	Cytoplasm	Soluble	noGene	noGene	noGene	noGene
SS50377_14102	n.a.	n.a.	1.3168	0.000208839	1.96021	6.63671e-09	0	0	0	Cytoplasm	0.7	C:nucleus	0.3	Cytoplasm	Soluble	noGene	noGene	noGene	noGene
SS50377_14108	n.a.	n.a.	-0.294242	0.650201	-0.442174	0.433129	0	0	0	Cytoplasm	0.7	C:nucleus	0.3	Cytoplasm	Soluble	noGene	noGene	noGene	noGene
SS50377_14111	n.a.	n.a.	0.361489	0.486332	-0.320201	0.518924	0	0	0	Nucleus	1		0	Cytoplasm	Soluble	noGene	noGene	noGene	noGene
SS50377_14112	n.a.	n.a.	0.38844	0.571586	-0.423033	0.515135	0	0	0	Cytoplasm	0.7	C:nucleus	0.3	Cytoplasm	Soluble	noGene	noGene	noGene	noGene
SS50377_14117	n.a.	n.a.	-0.219301	0.847743	3.42047	1.79513e-06	0	TRANSMEM 496 519 Helical. {ECO:0000256|SAM:Phobius}.	0	Endomembrane system	0.89		0	Cell membrane	Membrane	noGene	noGene	noGene	noGene
SS50377_14120	n.a.	n.a.	0.517156	0.120145	-0.693174	0.0277179	0	0	0	Nucleus	1		0	Cytoplasm	Soluble	noGene	noGene	noGene	noGene
SS50377_14121	n.a.	n.a.	0.528187	0.163021	-0.251032	0.524726	0	0	0	Cytoplasm	0.7	C:nucleus	0.3	Cytoplasm	Soluble	noGene	noGene	noGene	noGene
SS50377_14122	n.a.	n.a.	-0.351127	0.502466	-1.01848	0.0225114	0	0	0	Nucleus	1		0	Nucleus	Soluble	noGene	noGene	noGene	noGene
SS50377_14125	n.a.	n.a.	1.92794	2.17101e-12	0.802174	0.005519	0	0	0	Nucleus	1		0	Nucleus	Soluble	noGene	noGene	noGene	noGene
SS50377_14128	n.a.	n.a.	-1.57925	0.000606137	-0.597682	0.182727	0	0	0	Nucleus	1		0	Nucleus	Soluble	noGene	noGene	noGene	noGene
SS50377_14130	n.a.	n.a.	0.750831	0.0079072	1.83922	1.43841e-13	0	0	0	Mitochondrion	1		0	Mitochondrion	Soluble	noGene	noGene	noGene	noGene
SS50377_14131	n.a.	n.a.	0.964186	0.148762	1.92306	0.000775508	0	0	0	Cytoplasm	0.7	C:nucleus	0.3	Extracellular	Soluble	noGene	noGene	noGene	noGene
SS50377_14139	n.a.	n.a.	0.232857	0.825701	0.690962	0.428132	0	0	0	extracellular space	1		0	Extracellular	Soluble	noGene	noGene	noGene	noGene
SS50377_14140	n.a.	n.a.	1.48252	0.030274	1.97712	0.00160863	0	0	0	Mitochondrion	1		0	Mitochondrion	Membrane	noGene	noGene	noGene	noGene
SS50377_14142	n.a.	n.a.	1.01188	0.0420828	0.853068	0.0748441	0	TRANSMEM 12 32 Helical. {ECO:0000256|SAM:Phobius}.	0	Endomembrane system	0.89	C:organelle membrane	0.81	Endoplasmic reticulum	Membrane	noGene	noGene	noGene	noGene
SS50377_14143	n.a.	n.a.	1.28461	5.90566e-07	2.10404	1.33254e-18	0	0	0	Cytoplasm	0.7	C:nucleus	0.3	Cytoplasm	Soluble	noGene	noGene	noGene	noGene
SS50377_14145	n.a.	n.a.	-0.494932	0.146185	0.115328	0.749176	0	0	0	Nucleus	1		0	Nucleus	Soluble	noGene	noGene	noGene	noGene
SS50377_14151	n.a.	n.a.	1.36708	0.000944528	-0.543505	0.225148	0	TRANSMEM 27 53 Helical. {ECO:0000256|SAM:Phobius}.	0	Endomembrane system	0.84		0	Endoplasmic reticulum	Membrane	noGene	noGene	noGene	noGene
SS50377_14152	n.a.	n.a.	0.0455873	0.959232	-0.465099	0.518829	0	0	0	Nucleus	1	0	0	Nucleus	Soluble	noGene	noGene	noGene	noGene
SS50377_14157	n.a.	n.a.	-0.66682	0.00598127	-0.425575	0.0706682	0	TRANSMEM 27 49 Helical. {ECO:0000256|SAM:Phobius}.	0	Endomembrane system	0.98		0	Endoplasmic reticulum	Membrane	noGene	noGene	noGene	noGene
SS50377_14158	n.a.	n.a.	-0.408599	0.277256	-0.0419387	0.917751	0	0	0	Nucleus	1		0	Nucleus	Soluble	noGene	noGene	noGene	noGene
SS50377_14162	n.a.	n.a.	-0.724296	0.000303288	-1.17696	5.79841e-10	SIGNAL 1 20 {ECO:0000256|SAM:SignalP}.	TRANSMEM 274 299 Helical. {ECO:0000256|SAM:Phobius}.	0	Cell membrane	0.89	C:endomembrane system	0.91	Cell membrane	Membrane	noGene	noGene	noGene	noGene
SS50377_14176	n.a.	n.a.	0.313186	0.72037	1.32521	0.0390478	0	0	0	Cytoplasm	0.7	C:nucleus	0.3	Cytoplasm	Soluble	noGene	noGene	noGene	noGene
SS50377_14177	n.a.	n.a.	-0.387665	0.584507	0.420459	0.488199	0	0	0	Cytoplasm	0.7	C:nucleus	0.3	Mitochondrion	Soluble	noGene	noGene	noGene	noGene
SS50377_14181	n.a.	n.a.	-0.113415	0.911912	-0.484952	0.570981	SIGNAL 1 20 {ECO:0000256|SAM:SignalP}.	0	0	extracellular space	0.85	0	0	Mitochondrion	Soluble	noGene	noGene	noGene	noGene
SS50377_14190	n.a.	n.a.	-0.887021	0.000836566	-0.500417	0.0527625	0	0	0	Nucleus	1		0	Cytoplasm	Soluble	noGene	noGene	noGene	noGene
SS50377_14191	n.a.	n.a.	0.396077	0.342119	0.183822	0.667445	0	0	0	Cytoplasm	0.7	C:nucleus	0.3	Nucleus	Soluble	noGene	noGene	noGene	noGene
SS50377_14194	n.a.	n.a.	1.58472	0.0217744	2.37083	0.000130355	0	TRANSMEM 47 64 Helical. {ECO:0000256|SAM:Phobius}.	0	Mitochondrion	1		0	Mitochondrion	Membrane	noGene	noGene	noGene	noGene
SS50377_14195	n.a.	n.a.	0.792954	0.0178557	0.427045	0.211358	0	TRANSMEM 492 512 Helical. {ECO:0000256|SAM:Phobius}.	0	Cell membrane	0.84	C:endomembrane system	0.75	Cell membrane	Membrane	noGene	noGene	noGene	noGene
SS50377_14199	n.a.	n.a.	0.17666	0.562126	0.74365	0.00187372	0	0	0	Mitochondrion	1		0	Mitochondrion	Soluble	noGene	noGene	noGene	noGene
SS50377_14200	n.a.	n.a.	0.417995	0.157115	1.29807	2.24876e-07	0	TRANSMEM 90 115 Helical. {ECO:0000256|SAM:Phobius}.	0	Mitochondrion	1		0	Cell membrane	Membrane	noGene	noGene	noGene	noGene
SS50377_14203	n.a.	n.a.	-0.562382	0.240477	-0.954412	0.0268962	0	0	0	Cytoplasm	0.7	C:nucleus	0.3	Nucleus	Soluble	noGene	noGene	noGene	noGene
SS50377_14204	n.a.	n.a.	0.647207	0.0768003	0.112085	0.791035	0	0	0	Nucleus	1		0	Cytoplasm	Soluble	GL50581_4118_Actin related protein	nodata	GL50803_11039_Actin related protein	GL50803_11039_Actin related protein
SS50377_14213	n.a.	n.a.	-0.531644	0.133517	-0.300962	0.388609	0	0	0	Mitochondrion	0.99		0	Cytoplasm	Soluble	noGene	noGene	noGene	noGene
SS50377_14216	n.a.	n.a.	-0.718022	0.0202485	-0.423433	0.164033	0	0	0	Cytoplasm	0.7	C:nucleus	0.3	Cytoplasm	Soluble	noGene	noGene	noGene	noGene
SS50377_14218	n.a.	n.a.	-0.544419	0.438816	-0.482916	0.456813	0	0	0	Cytoplasm	0.7	C:nucleus	0.3	Cytoplasm	Soluble	noGene	noGene	noGene	noGene
SS50377_14221	n.a.	n.a.	-0.359309	0.682075	-0.426426	0.586198	0	0	0	Cytoplasm	0.7	C:nucleus	0.3	Nucleus	Soluble	noGene	noGene	noGene	noGene
SS50377_14222	n.a.	n.a.	1.47656	0.000437359	1.94027	1.11614e-06	0	TRANSMEM 311 332 Helical. {ECO:0000256|SAM:Phobius}.	0	Cell membrane	0.77		0	Cell membrane	Membrane	noGene	noGene	noGene	noGene
SS50377_14223	n.a.	n.a.	-0.0204657	0.978506	-0.0678266	0.912582	0	0	0	Mitochondrion	1		0	Cytoplasm	Soluble	noGene	noGene	noGene	noGene
SS50377_14229	n.a.	n.a.	-0.947867	0.00626613	-0.716227	0.0314906	0	0	0	Nucleus	1		0	Cytoplasm	Soluble	noGene	noGene	noGene	noGene
SS50377_14236	n.a.	n.a.	1.06906	1.32781e-06	0.534736	0.019721	0	0	0	Nucleus	1		0	Nucleus	Soluble	noGene	noGene	noGene	noGene
SS50377_14237	n.a.	n.a.	0.0684131	0.88975	-0.366715	0.340472	0	0	0	Cytoplasm	0.7	C:nucleus	0.3	Cytoplasm	Soluble	noGene	noGene	noGene	noGene
SS50377_14239	n.a.	n.a.	-0.812003	0.165512	-0.70944	0.189144	0	0	0	Nucleus	1		0	Cytoplasm	Soluble	GL50581_1041_High cysteine non-variant cyst protein_nodata_nodata,GL50581_1287_High cysteine membrane protein Group 2_nodata_nodata,GL50581_3457_High cysteine protein_nodata_nodata,GL50581_3514_High cysteine membrane protein Group 1_nodata_nodata	Multientries	GL50803_11309_High cysteine membrane protein Group 1_nd_0.965751,GL50803_113319_High cysteine membrane protein TMK-like_nodata_nodata,GL50803_113416_High cysteine membrane protein TMK-like_nodata_nodata,GL50803_114180_High cysteine membrane protein TMK-like_nodata_nodata,GL50803_40376_High cysteine non-variant cyst protein_nodata_nodata	GL50803_11309_High cysteine membrane protein Group 1_nd_0.965751,GL50803_113319_High cysteine membrane protein TMK-like_nodata_nodata,GL50803_113416_High cysteine membrane protein TMK-like_nodata_nodata,GL50803_114180_High cysteine membrane protein TMK-like_nodata_nodata,GL50803_40376_High cysteine non-variant cyst protein_nodata_nodata
SS50377_14249	n.a.	n.a.	-0.00956034	0.99006	-0.610568	0.187558	0	0	0	Cytoplasm	0.7	C:nucleus	0.3	Cytoplasm	Soluble	noGene	noGene	noGene	noGene
SS50377_14253	n.a.	n.a.	0.474872	0.543636	-1.86544	0.00486646	0	0	0	Cytoplasm	0.7	C:nucleus	0.3	Nucleus	Soluble	noGene	noGene	noGene	noGene
SS50377_14258	n.a.	n.a.	-0.529712	0.188907	-0.0841932	0.852111	0	0	0	Cytoplasm	0.7	C:nucleus	0.3	Cytoplasm	Soluble	noGene	noGene	noGene	noGene
SS50377_14259	n.a.	n.a.	-0.820185	0.0281881	-0.809619	0.0203546	0	TRANSMEM 222 240 Helical. {ECO:0000256|SAM:Phobius}.	0	Endomembrane system	0.91		0	Endoplasmic reticulum	Membrane	noGene	noGene	noGene	noGene
SS50377_jh013	n.a.	n.a.	0.883858	0.304201	1.03338	0.186754	0	0	0	Cytoplasm	0.7	C:nucleus	0.3	Cytoplasm	Soluble	noGene	noGene	noGene	noGene
SS50377_jh012	n.a.	n.a.	-0.696254	0.252589	0.23401	0.698167	0	TRANSMEM 174 193 Helical. {ECO:0000256|SAM:Phobius}.	0	Mitochondrion	1		0	Cytoplasm	Soluble	noGene	noGene	noGene	noGene
SS50377_14262	n.a.	n.a.	-0.731595	0.13579	-1.239	0.00599082	0	0	0	Nucleus	1		0	Cytoplasm	Soluble	noGene	noGene	noGene	noGene
SS50377_14267	n.a.	n.a.	1.00262	0.000115074	-0.00819049	0.981715	0	0	0	Cytoplasm	0.7	C:nucleus	0.3	Mitochondrion	Soluble	noGene	noGene	noGene	noGene
SS50377_14268	IPR011989	Armadillo-like helical	-1.16085	0.00101445	-0.732126	0.0282821	0	0	0	Nucleus	1		0	Nucleus	Soluble	noGene	noGene	noGene	noGene
SS50377_14268	IPR016024	Armadillo-type fold	-1.16085	0.00101445	-0.732126	0.0282821	0	0	0	Nucleus	1		0	Nucleus	Soluble	noGene	noGene	noGene	noGene
SS50377_14270	n.a.	n.a.	-0.499551	0.263338	-1.02743	0.0100555	0	0	0	Nucleus	1		0	Cytoplasm	Soluble	noGene	noGene	noGene	noGene
SS50377_14272	n.a.	n.a.	-1.24622	9.90436e-08	-0.806293	0.000422347	0	0	0	Nucleus	1		0	Cytoplasm	Soluble	noGene	noGene	noGene	noGene
SS50377_14274	n.a.	n.a.	1.03474	0.00067451	-0.350489	0.294159	0	TRANSMEM 365 387 Helical. {ECO:0000256|SAM:Phobius}.	0	Cytoplasm	0.7	C:nucleus	0.3	Endoplasmic reticulum	Membrane	noGene	noGene	noGene	noGene
SS50377_14283	n.a.	n.a.	0.00812209	0.992883	0.404538	0.407997	0	0	0	Cytoplasm	0.7	C:nucleus	0.3	Cytoplasm	Soluble	noGene	noGene	noGene	noGene
SS50377_14285	n.a.	n.a.	0.995061	0.0450927	0.950821	0.0459216	0	0	0	Cytoplasm	0.7	C:nucleus	0.3	Cytoplasm	Soluble	noGene	noGene	noGene	noGene
SS50377_jh014	n.a.	n.a.	-0.289862	0.33073	-1.15124	6.03894e-06	0	TRANSMEM 15 33 Helical. {ECO:0000256|SAM:Phobius}.; TRANSMEM 39 57 Helical. {ECO:0000256|SAM:Phobius}.; TRANSMEM 96 116 Helical. {ECO:0000256|SAM:Phobius}.	0	Organelle membrane	0.89	C:endomembrane system	0.81	Endoplasmic reticulum	Membrane	noGene	noGene	noGene	noGene
SS50377_14287	n.a.	n.a.	-1.05601	0.0630104	-1.04443	0.0481972	0	0	0	Nucleus	1		0	Nucleus	Soluble	noGene	noGene	noGene	noGene
SS50377_14290	n.a.	n.a.	0.128149	0.807736	-0.514184	0.221981	0	0	0	Nucleus	1	0	0	Nucleus	Soluble	noGene	noGene	noGene	noGene
SS50377_14291	n.a.	n.a.	0.433955	0.363957	0.577819	0.177824	0	0	0	Cytoplasm	0.7	C:nucleus	0.3	Cytoplasm	Soluble	noGene	noGene	noGene	noGene
SS50377_14292	n.a.	n.a.	0.415696	0.340516	0.441771	0.273139	0	0	0	Cytoplasm	0.7	C:nucleus	0.3	Cytoplasm	Soluble	noGene	noGene	noGene	noGene
SS50377_14293	n.a.	n.a.	-0.592004	0.215102	-0.659913	0.131116	0	0	0	Cytoplasm	0.7	C:nucleus	0.3	Nucleus	Soluble	noGene	noGene	noGene	noGene
SS50377_14297	n.a.	n.a.	-1.13578	0.0124592	0.761753	0.0539057	0	0	0	Nucleus	1		0	Cytoplasm	Soluble	noGene	noGene	noGene	noGene
SS50377_14301	n.a.	n.a.	-0.49484	0.260556	0.698183	0.062529	0	0	0	Cytoplasm	0.7	C:nucleus	0.3	Cytoplasm	Soluble	noGene	noGene	noGene	noGene
SS50377_14307	n.a.	n.a.	0.0938288	0.83815	0.0899293	0.832433	0	0	0	Nucleus	1		0	Cytoplasm	Soluble	noGene	noGene	noGene	noGene
SS50377_14309	n.a.	n.a.	0.423728	0.0620773	0.541952	0.00997779	0	0	0	Nucleus	1		0	Cytoplasm	Soluble	noGene	noGene	noGene	noGene
SS50377_14310	n.a.	n.a.	0.67976	0.122927	0.600986	0.156978	0	0	0	Endomembrane system	0.82	C:plasma membrane	0.45	Cytoplasm	Soluble	noGene	noGene	noGene	noGene
SS50377_14311	n.a.	n.a.	-0.236545	0.782283	-0.0923594	0.907711	0	0	0	Cytoplasm	0.7	C:nucleus	0.3	Nucleus	Soluble	noGene	noGene	noGene	noGene
SS50377_14313	n.a.	n.a.	1.12966	0.00102039	1.50874	2.84952e-06	0	0	0	Mitochondrion	0.85	C:nucleus	0.15	Nucleus	Soluble	noGene	noGene	noGene	noGene
SS50377_14316	n.a.	n.a.	-0.743201	0.0401361	-0.892649	0.00821225	0	0	0	Mitochondrion	1		0	Mitochondrion	Membrane	noGene	noGene	noGene	noGene
SS50377_14319	n.a.	n.a.	-0.122716	0.765873	0.304336	0.362489	0	0	0	Mitochondrion	1		0	Mitochondrion	Membrane	noGene	noGene	noGene	noGene
SS50377_14320	n.a.	n.a.	0.593608	0.0235584	1.11463	2.80816e-06	0	0	0	Mitochondrion	1		0	Cytoplasm	Soluble	noGene	noGene	noGene	noGene
SS50377_14321	n.a.	n.a.	-1.34918	0.0260096	-0.0862509	0.896787	0	0	0	Cytoplasm	0.7	C:nucleus	0.3	Cytoplasm	Soluble	noGene	noGene	noGene	noGene
SS50377_14325	n.a.	n.a.	-1.00127	0.0248121	-0.660976	0.115291	0	0	0	Nucleus	1		0	Cytoplasm	Soluble	noGene	noGene	noGene	noGene
SS50377_14326	n.a.	n.a.	-0.430228	0.251849	-0.490156	0.157566	0	0	0	Nucleus	1		0	Cytoplasm	Soluble	noGene	noGene	noGene	noGene
SS50377_14327	n.a.	n.a.	-0.17782	0.816125	0.102975	0.882037	0	0	0	Nucleus	1		0	Nucleus	Soluble	noGene	noGene	noGene	noGene
SS50377_14329	n.a.	n.a.	2.0709	9.03647e-05	1.22557	0.0231766	0	0	0	Cytoplasm	0.7	C:nucleus	0.3	Lysosome/Vacuole	Membrane	noGene	noGene	noGene	noGene
SS50377_14330	n.a.	n.a.	0.125816	0.825222	-0.00625556	0.992013	0	0	0	Cytoplasm	0.7	C:nucleus	0.3	Cytoplasm	Soluble	noGene	noGene	noGene	noGene
SS50377_14334	n.a.	n.a.	-0.537892	0.182916	-0.865623	0.0182526	0	0	0	Cytoplasm	0.7	C:nucleus	0.3	Mitochondrion	Soluble	noGene	noGene	noGene	noGene
SS50377_14338	n.a.	n.a.	0.255677	0.607763	0.584902	0.161872	0	0	0	Cytoplasm	0.7	C:nucleus	0.3	Cytoplasm	Soluble	noGene	noGene	noGene	noGene
SS50377_14339	IPR036322	WD40-repeat-containing domain superfamily	-0.30421	0.395606	-0.0767705	0.838494	0	0	0	Cytoplasm	0.7	C:nucleus	0.3	Cytoplasm	Soluble	noGene	noGene	noGene	noGene
SS50377_jh019	IPR036322	WD40-repeat-containing domain superfamily	0.0110809	0.978489	0.351621	0.2033	0	0	0	Nucleus	1		0	Cytoplasm	Soluble	noGene	noGene	noGene	noGene
SS50377_14343	n.a.	n.a.	0.289919	0.516122	0.0157845	0.972676	0	0	0	Cytoplasm	0.7	C:nucleus	0.3	Nucleus	Soluble	noGene	noGene	noGene	noGene
SS50377_14353	n.a.	n.a.	0.281301	0.565815	0.280228	0.531291	0	0	0	Nucleus	1	0	0	Cytoplasm	Soluble	noGene	noGene	noGene	noGene
SS50377_14354	n.a.	n.a.	1.49758	5.67102e-12	-0.72531	0.00148386	0	0	0	Nucleus	1		0	Cytoplasm	Soluble	noGene	noGene	noGene	noGene
SS50377_14357	n.a.	n.a.	1.21597	9.84985e-05	1.412	2.94554e-06	0	0	0	Nucleus	1		0	Cytoplasm	Soluble	noGene	noGene	noGene	noGene
SS50377_14358	IPR010736	Sperm-tail PG-rich repeat	-0.225045	0.258441	-0.151937	0.43729	0	0	0	Nucleus	1		0	Mitochondrion	Soluble	noGene	noGene	noGene	noGene
SS50377_14359	n.a.	n.a.	-0.239034	0.466593	0.0729332	0.830793	0	0	0	Cytoplasm	0.7	C:nucleus	0.3	Cytoplasm	Soluble	noGene	noGene	noGene	noGene
SS50377_14365	n.a.	n.a.	-0.883166	0.0341427	-1.42989	0.000253574	0	0	0	Nucleus	1		0	Nucleus	Soluble	noGene	noGene	noGene	noGene
SS50377_14367	n.a.	n.a.	-0.298611	0.169483	-0.948663	5.71148e-07	0	0	0	Mitochondrion	1		0	Cytoplasm	Soluble	noGene	noGene	noGene	noGene
SS50377_14368	n.a.	n.a.	-0.300595	0.345089	-0.72959	0.00797271	0	0	0	Nucleus	1		0	Cytoplasm	Soluble	noGene	noGene	noGene	noGene
SS50377_14369	n.a.	n.a.	-0.339487	0.483097	-0.182849	0.698791	0	0	0	Cytoplasm	0.7	C:nucleus	0.3	Nucleus	Soluble	noGene	noGene	noGene	noGene
SS50377_14372	n.a.	n.a.	-0.235214	0.632851	0.292977	0.494653	0	0	0	Cytoplasm	0.7	C:nucleus	0.3	Nucleus	Soluble	noGene	noGene	noGene	noGene
SS50377_14374	n.a.	n.a.	-0.388418	0.117421	-0.77037	0.000570715	0	0	0	Nucleus	1		0	Nucleus	Soluble	noGene	noGene	noGene	noGene
SS50377_14375	n.a.	n.a.	-1.02652	0.0257397	-0.867924	0.0426679	0	0	0	Nucleus	1		0	Nucleus	Soluble	noGene	noGene	noGene	noGene
SS50377_14377	n.a.	n.a.	-0.0665949	0.866611	-0.251406	0.426527	0	0	0	Cytoplasm	0.7	C:nucleus	0.3	Cytoplasm	Soluble	noGene	noGene	noGene	noGene
SS50377_14380	n.a.	n.a.	-0.475204	0.0951795	-0.85297	0.00101062	0	TRANSMEM 41 61 Helical. {ECO:0000256|SAM:Phobius}.	0	Endomembrane system	0.98		0	Golgi apparatus	Membrane	noGene	noGene	noGene	noGene
SS50377_14382	n.a.	n.a.	0.651918	0.0708212	-0.0857783	0.843905	0	0	0	Organelle membrane	0.77	C:endomembrane system	0.38	Mitochondrion	Soluble	noGene	noGene	noGene	noGene
SS50377_jh021	n.a.	n.a.	0.728045	0.281995	-0.855668	0.182867	0	0	0	Cytoplasm	0.7	C:nucleus	0.3	Mitochondrion	Soluble	noGene	noGene	noGene	noGene
SS50377_14392	n.a.	n.a.	-0.297474	0.683973	0.310832	0.619339	0	0	0	Nucleus	1	0	0	Cytoplasm	Soluble	noGene	noGene	noGene	noGene
SS50377_14396	n.a.	n.a.	-0.59436	0.0409259	-0.660672	0.0162079	0	0	0	Nucleus	1		0	Nucleus	Soluble	noGene	noGene	noGene	noGene
SS50377_14397	n.a.	n.a.	0.241927	0.677948	0.427929	0.38413	0	0	0	Nucleus	1		0	Nucleus	Soluble	noGene	noGene	noGene	noGene
SS50377_14398	n.a.	n.a.	0.0519957	0.926815	0.797348	0.0538308	0	TRANSMEM 328 350 Helical. {ECO:0000256|SAM:Phobius}.	0	Cell membrane	0.92	0	0	Cell membrane	Membrane	noGene	noGene	noGene	noGene
SS50377_14402	n.a.	n.a.	-0.0215395	0.963584	0.424815	0.211559	0	0	0	Nucleus	1		0	Cytoplasm	Soluble	noGene	noGene	noGene	noGene
SS50377_14403	n.a.	n.a.	1.37626	0.0307822	2.7691	7.57208e-07	0	0	0	Mitochondrion	1		0	Mitochondrion	Soluble	noGene	noGene	noGene	noGene
SS50377_14405	n.a.	n.a.	0.845963	0.00329076	1.37557	2.37276e-07	0	0	0	Nucleus	1		0	Cytoplasm	Soluble	noGene	noGene	noGene	noGene
SS50377_14407	n.a.	n.a.	0.298727	0.498255	-0.0886711	0.8489	0	0	0	Nucleus	1		0	Nucleus	Soluble	noGene	noGene	noGene	noGene
SS50377_14410	n.a.	n.a.	-0.0943974	0.841937	0.958216	0.00517613	0	0	0	Nucleus	1		0	Cytoplasm	Soluble	noGene	noGene	noGene	noGene
SS50377_14412	n.a.	n.a.	-1.39127	0.0145574	-0.28133	0.626237	0	0	0	Nucleus	1		0	Golgi apparatus	Membrane	noGene	noGene	noGene	noGene
SS50377_14415	n.a.	n.a.	-0.623298	0.00870848	-0.351526	0.136778	0	0	0	Mitochondrion	1		0	Cytoplasm	Soluble	noGene	noGene	noGene	noGene
SS50377_14417	IPR011009	Protein kinase-like domain superfamily	-0.497553	0.139616	-0.81366	0.0081739	0	0	0	Cytoplasm	0.7	C:nucleus	0.3	Plastid	Soluble	noGene	noGene	noGene	noGene
SS50377_14419	n.a.	n.a.	-0.52728	0.259741	-0.108208	0.829552	0	0	0	Cytoplasm	0.7	C:nucleus	0.3	Nucleus	Soluble	noGene	noGene	noGene	noGene
SS50377_14422	n.a.	n.a.	1.40062	8.61775e-08	1.67945	2.45437e-11	0	0	0	Cytoplasm	0.7	C:nucleus	0.3	Mitochondrion	Soluble	noGene	noGene	noGene	noGene
SS50377_jh056	IPR000782	FAS1 domain	1.66192	4.88468e-06	2.09449	2.50992e-09	0	0	0	Mitochondrion	1		0	Mitochondrion	Soluble	noGene	noGene	noGene	noGene
SS50377_14429	n.a.	n.a.	0.0779535	0.765698	-0.763795	5.98769e-05	0	0	0	Cytoplasm	0.7	C:nucleus	0.3	Cytoplasm	Soluble	noGene	noGene	noGene	noGene
SS50377_14430	n.a.	n.a.	0.505575	0.159792	0.741771	0.02086	0	0	0	Mitochondrion	0.94		0	Nucleus	Soluble	noGene	noGene	noGene	noGene
SS50377_14434	n.a.	n.a.	-0.753065	0.0103598	-0.810394	0.00397975	0	0	0	Cytoplasm	0.7	C:nucleus	0.3	Cytoplasm	Soluble	noGene	noGene	noGene	noGene
SS50377_14435	n.a.	n.a.	1.10986	5.26994e-06	0.402541	0.123696	0	0	0	Nucleus	1		0	Mitochondrion	Soluble	noGene	noGene	noGene	noGene
SS50377_14436	n.a.	n.a.	0.0974201	0.814184	-0.0391304	0.920553	SIGNAL 1 17 {ECO:0000256|SAM:SignalP}.	0	0	Endomembrane system	0.74	C:organelle membrane	0.54	Endoplasmic reticulum	Membrane	noGene	noGene	noGene	noGene
SS50377_14439	n.a.	n.a.	-1.12154	0.0339342	1.35993	0.00165663	0	0	0	Cytoplasm	0.7	C:nucleus	0.3	Nucleus	Soluble	noGene	noGene	noGene	noGene
SS50377_14440	n.a.	n.a.	-1.06283	0.129598	-0.467267	0.525508	0	0	0	Nucleus	1		0	Nucleus	Soluble	noGene	noGene	noGene	noGene
SS50377_14441	n.a.	n.a.	-1.16483	0.0431235	0.765563	0.17739	0	0	0	Mitochondrion	1		0	Nucleus	Soluble	noGene	noGene	noGene	noGene
SS50377_14442	n.a.	n.a.	-1.14517	0.0267066	0.289303	0.609882	0	0	0	Cytoplasm	0.7	C:nucleus	0.3	Nucleus	Soluble	noGene	noGene	noGene	noGene
SS50377_14444	n.a.	n.a.	-1.09278	0.0808708	1.22916	0.025144	0	0	0	extracellular space	1		0	Mitochondrion	Soluble	noGene	noGene	noGene	noGene
SS50377_14448	n.a.	n.a.	-0.412923	0.279109	-0.548871	0.116082	0	0	0	Cytoplasm	0.7	C:nucleus	0.3	Nucleus	Soluble	noGene	noGene	noGene	noGene
SS50377_14452	n.a.	n.a.	-0.555784	0.528162	0.157895	0.854939	0	0	0	Cytoplasm	0.7	C:nucleus	0.3	Nucleus	Soluble	noGene	noGene	noGene	noGene
SS50377_14456	n.a.	n.a.	0.0893381	0.779034	0.268338	0.27939	0	0	0	Nucleus	1		0	Cytoplasm	Soluble	noGene	noGene	noGene	noGene
SS50377_14457	n.a.	n.a.	-0.196355	0.74873	0.515571	0.268431	0	0	0	Mitochondrion	1		0	Cytoplasm	Soluble	noGene	noGene	noGene	noGene
SS50377_jh057	n.a.	n.a.	0.294608	0.237185	0.554422	0.0113564	0	0	0	Mitochondrion	1		0	Mitochondrion	Soluble	noGene	noGene	noGene	noGene
SS50377_14463	n.a.	n.a.	-1.66039	9.74636e-08	-0.0447926	0.902702	0	0	0	Nucleus	1		0	Nucleus	Soluble	noGene	noGene	noGene	noGene
SS50377_14464	n.a.	n.a.	-1.42297	1.29062e-06	-0.0778249	0.820798	0	0	0	Cytoplasm	0.7	C:nucleus	0.3	Cytoplasm	Soluble	noGene	noGene	noGene	noGene
SS50377_14468	n.a.	n.a.	1.29687	0.089499	-1.0159	0.198958	0	0	0	Cytoplasm	0.7	C:nucleus	0.3	Nucleus	Soluble	noGene	noGene	noGene	noGene
SS50377_14469	n.a.	n.a.	1.63914	0.0189126	1.2129	0.0790663	0	0	0	Nucleus	1		0	Nucleus	Soluble	noGene	noGene	noGene	noGene
SS50377_14472	n.a.	n.a.	0.613639	0.0290214	0.754445	0.00388818	0	0	0	Mitochondrion	1		0	Mitochondrion	Membrane	noGene	noGene	noGene	noGene
SS50377_14474	n.a.	n.a.	-0.18827	0.444621	0.978648	1.21732e-07	0	0	0	Cytoplasm	0.7	C:nucleus	0.3	Cytoplasm	Soluble	noGene	noGene	noGene	noGene
SS50377_14475	n.a.	n.a.	1.66632	5.19096e-09	-0.395192	0.222687	0	0	0	Mitochondrion	1		0	Nucleus	Soluble	noGene	noGene	noGene	noGene
SS50377_14477	n.a.	n.a.	-0.505521	0.0439332	0.0303571	0.919968	0	TRANSMEM 231 257 Helical. {ECO:0000256|SAM:Phobius}.	0	Endomembrane system	0.94	C:organelle membrane	0.75	Endoplasmic reticulum	Membrane	noGene	noGene	noGene	noGene
SS50377_14478	n.a.	n.a.	0.0790175	0.933922	2.79874	2.84771e-06	0	0	0	Nucleus	1		0	Mitochondrion	Soluble	noGene	noGene	noGene	noGene
SS50377_14479	n.a.	n.a.	-0.861825	0.039464	1.15129	0.00329067	0	0	0	Mitochondrion	1		0	Nucleus	Soluble	noGene	noGene	noGene	noGene
SS50377_14482	n.a.	n.a.	-1.11176	0.00233823	-0.248436	0.523117	0	0	0	Mitochondrion	1		0	Nucleus	Soluble	noGene	noGene	noGene	noGene
SS50377_14483	n.a.	n.a.	-1.77348	4.0119e-06	-0.551785	0.182774	0	0	0	Mitochondrion	1		0	Mitochondrion	Soluble	noGene	noGene	noGene	noGene
SS50377_14484	n.a.	n.a.	-1.62736	0.000238865	-0.156269	0.765908	0	0	0	Cytoplasm	0.7	C:nucleus	0.3	Nucleus	Soluble	noGene	noGene	noGene	noGene
SS50377_14486	n.a.	n.a.	-1.92345	3.88075e-06	-0.380138	0.394062	0	0	0	Cytoplasm	0.7	C:nucleus	0.3	Cytoplasm	Soluble	noGene	noGene	noGene	noGene
SS50377_14489	n.a.	n.a.	0.910072	0.00280011	1.69785	1.91168e-09	0	0	0	Cytoplasm	0.7	C:nucleus	0.3	Cytoplasm	Soluble	noGene	noGene	noGene	noGene
SS50377_14491	n.a.	n.a.	1.59451	0.0750782	0.13629	0.898119	0	TRANSMEM 21 48 Helical. {ECO:0000256|SAM:Phobius}.	0	Endomembrane system	0.63	C:plasma membrane	0.52	Golgi apparatus	Membrane	noGene	noGene	noGene	noGene
SS50377_14492	n.a.	n.a.	1.1527	0.225757	0.500672	0.617621	0	0	0	Cytoplasm	0.7	C:nucleus	0.3	Nucleus	Soluble	noGene	noGene	noGene	noGene
SS50377_14493	n.a.	n.a.	-0.214352	0.843948	0.824986	0.354405	0	0	0	Mitochondrion	1		0	Mitochondrion	Membrane	noGene	noGene	noGene	noGene
SS50377_14495	n.a.	n.a.	-0.708707	0.0464327	-0.531555	0.127038	0	0	0	Mitochondrion	1		0	Mitochondrion	Soluble	noGene	noGene	noGene	noGene
SS50377_14497	n.a.	n.a.	-0.185528	0.861215	0.496533	0.587789	0	TRANSMEM 74 92 Helical. {ECO:0000256|SAM:Phobius}.	0	Endomembrane system	0.91	C:organelle membrane	0.84	Mitochondrion	Membrane	noGene	noGene	noGene	noGene
SS50377_14499	n.a.	n.a.	0	1	0.0540537	0.941114	0	0	0	Mitochondrion	0.55		0	Mitochondrion	Soluble	noGene	noGene	noGene	noGene
SS50377_14500	n.a.	n.a.	0.510626	0.0964959	0.312523	0.308612	0	0	0	Cytoplasm	0.7	C:nucleus	0.3	Mitochondrion	Membrane	noGene	noGene	noGene	noGene
SS50377_14502	n.a.	n.a.	-0.600787	0.0454994	-0.410388	0.160691	0	0	0	Cytoplasm	0.7	C:nucleus	0.3	Mitochondrion	Soluble	noGene	noGene	noGene	noGene
SS50377_14505	n.a.	n.a.	-0.296616	0.461278	1.36637	7.64717e-06	0	0	0	Cytoplasm	0.7	C:nucleus	0.3	Cytoplasm	Soluble	noGene	noGene	noGene	noGene
SS50377_jh071	n.a.	n.a.	0.384834	0.428016	0.807092	0.0446053	0	0	0	Cytoplasm	0.7	C:nucleus	0.3	Cytoplasm	Soluble	noGene	noGene	noGene	noGene
SS50377_14518	n.a.	n.a.	-0.564928	0.557844	-0.293722	0.755849	0	0	0	Mitochondrion	1		0	Mitochondrion	Soluble	noGene	noGene	noGene	noGene
SS50377_14520	n.a.	n.a.	0.952694	0.0578562	1.59506	0.000334249	0	0	0	Cytoplasm	0.7	C:nucleus	0.3	Nucleus	Soluble	noGene	noGene	noGene	noGene
SS50377_14532	n.a.	n.a.	0.0572541	0.962607	1.13032	0.212295	0	0	0	Cytoplasm	0.7	C:nucleus	0.3	Peroxisome	Soluble	noGene	noGene	noGene	noGene
SS50377_14534	n.a.	n.a.	0.440609	0.561198	0.631871	0.333331	0	0	0	Nucleus	1		0	Cytoplasm	Soluble	noGene	noGene	noGene	noGene
SS50377_14535	n.a.	n.a.	-0.126113	0.722709	1.23303	3.02175e-07	0	0	0	Cytoplasm	0.7	C:nucleus	0.3	Cytoplasm	Soluble	noGene	noGene	noGene	noGene
SS50377_14536	n.a.	n.a.	0.138786	0.705207	-0.498246	0.0919181	0	0	0	Mitochondrion	1		0	Mitochondrion	Soluble	noGene	noGene	noGene	noGene
SS50377_14540	n.a.	n.a.	-0.245127	0.451978	-0.534392	0.0562798	0	0	0	Cytoplasm	0.7	C:nucleus	0.3	Cytoplasm	Soluble	noGene	noGene	noGene	noGene
SS50377_14543	n.a.	n.a.	1.35226	0.00386247	0.0391509	0.945748	0	0	0	Mitochondrion	1		0	Mitochondrion	Membrane	noGene	noGene	noGene	noGene
SS50377_14545	n.a.	n.a.	-1.53441	0.000375918	-0.564907	0.176483	0	0	0	Cytoplasm	0.7	C:nucleus	0.3	Nucleus	Soluble	noGene	noGene	noGene	noGene
SS50377_14546	IPR009057	Homeobox-like domain superfamily	-0.639912	0.0397447	-0.40715	0.186732	0	0	0	Nucleus	1		0	Nucleus	Soluble	noGene	noGene	noGene	noGene
SS50377_14548	n.a.	n.a.	-0.927593	0.000464211	-1.21098	1.53791e-06	0	0	0	Nucleus	1		0	Nucleus	Soluble	noGene	noGene	noGene	noGene
SS50377_14550	n.a.	n.a.	-1.28476	2.61657e-05	-1.10308	0.000249423	0	0	0	Cytoplasm	0.7	C:nucleus	0.3	Cytoplasm	Soluble	noGene	noGene	noGene	noGene
SS50377_14552	n.a.	n.a.	-0.407593	0.203927	-0.662727	0.0212725	0	0	0	Cytoplasm	0.7	C:nucleus	0.3	Nucleus	Soluble	noGene	noGene	noGene	noGene
SS50377_14557	n.a.	n.a.	0.456638	0.100395	-0.10643	0.736769	0	0	0	Nucleus	1		0	Nucleus	Soluble	noGene	noGene	noGene	noGene
SS50377_14564	n.a.	n.a.	2.22956	3.73483e-08	3.38089	5.05609e-18	0	0	0	Endomembrane system	0.85	C:plasma membrane	0.45	Cytoplasm	Soluble	noGene	noGene	noGene	noGene
SS50377_14565	n.a.	n.a.	0.275863	0.810326	1.01981	0.251401	0	0	0	Nucleus	1		0	Nucleus	Soluble	noGene	noGene	noGene	noGene
SS50377_14566	n.a.	n.a.	0.0872557	0.911183	1.49681	0.00410184	0	0	0	extracellular space	1		0	Nucleus	Soluble	noGene	noGene	noGene	noGene
SS50377_14572	n.a.	n.a.	-0.301634	0.669234	-0.281337	0.660176	0	0	0	Nucleus	1		0	Nucleus	Soluble	noGene	noGene	noGene	noGene
SS50377_14573	IPR009057	Homeobox-like domain superfamily	1.49832	0.0848523	1.70689	0.0352644	0	0	0	Nucleus	1		0	Mitochondrion	Membrane	noGene	noGene	noGene	noGene
SS50377_14573	IPR017877	Myb-like domain	1.49832	0.0848523	1.70689	0.0352644	0	0	0	Nucleus	1		0	Mitochondrion	Membrane	noGene	noGene	noGene	noGene
SS50377_14573	IPR001005	SANT/Myb domain	1.49832	0.0848523	1.70689	0.0352644	0	0	0	Nucleus	1		0	Mitochondrion	Membrane	noGene	noGene	noGene	noGene
SS50377_14576	n.a.	n.a.	-1.62291	5.58411e-06	-0.224077	0.551127	0	0	0	Mitochondrion	1		0	Mitochondrion	Membrane	noGene	noGene	noGene	noGene
SS50377_14580	n.a.	n.a.	1.18939	0.0304508	2.8288	4.33887e-09	0	0	0	Mitochondrion	1		0	Cytoplasm	Soluble	noGene	noGene	noGene	noGene
SS50377_14581	n.a.	n.a.	0.896169	0.0957239	2.64427	1.4244e-08	0	0	0	Mitochondrion	0.8		0	Nucleus	Soluble	noGene	noGene	noGene	noGene
SS50377_14582	n.a.	n.a.	-0.265998	0.641636	1.19179	0.00586234	0	0	0	Cytoplasm	0.7	C:nucleus	0.3	Mitochondrion	Membrane	noGene	noGene	noGene	noGene
SS50377_14584	n.a.	n.a.	-1.09356	0.00378263	-0.769092	0.0402434	0	TRANSMEM 348 373 Helical. {ECO:0000256|SAM:Phobius}.	0	Cytoplasm	1		0	Cell membrane	Membrane	noGene	noGene	noGene	noGene
SS50377_14587	n.a.	n.a.	-0.490598	0.0340998	0.0509197	0.853293	0	0	0	Nucleus	1		0	Cytoplasm	Soluble	noGene	noGene	noGene	noGene
SS50377_14597	n.a.	n.a.	0.268542	0.80548	1.12828	0.194122	0	0	0	Mitochondrion	1		0	Cytoplasm	Soluble	noGene	noGene	noGene	noGene
SS50377_ja064	n.a.	n.a.	1.3187	1.74827e-05	1.06075	0.000524633	0	0	0	Cytoplasm	0.7	C:nucleus	0.3	Cytoplasm	Soluble	noGene	noGene	noGene	noGene
SS50377_14604	n.a.	n.a.	0.131732	0.879537	0.179969	0.820791	0	0	0	extracellular space	1		0	Cytoplasm	Soluble	noGene	noGene	noGene	noGene
SS50377_14606	n.a.	n.a.	0.0651076	0.900497	-0.347604	0.40805	0	0	0	Mitochondrion	1		0	Mitochondrion	Soluble	noGene	noGene	noGene	noGene
SS50377_14610	n.a.	n.a.	-1.08115	6.65611e-08	-1.16148	2.8963e-09	0	TRANSMEM 71 94 Helical. {ECO:0000256|SAM:Phobius}.	0	Endomembrane system	0.98		0	Endoplasmic reticulum	Membrane	noGene	noGene	noGene	noGene
SS50377_14611	n.a.	n.a.	0.698672	0.0195179	0.421478	0.162366	0	0	0	Cytoplasm	0.7	C:nucleus	0.3	Cytoplasm	Soluble	noGene	noGene	noGene	noGene
SS50377_14612	n.a.	n.a.	-1.33493	0.0179228	1.15705	0.00961981	0	TRANSMEM 484 509 Helical. {ECO:0000256|SAM:Phobius}.	0	Endomembrane system	0.79	C:plasma membrane	0.68	Cell membrane	Membrane	noGene	noGene	noGene	noGene
SS50377_14613	n.a.	n.a.	-0.301758	0.4171	-0.0403943	0.920333	0	0	0	Nucleus	1		0	Cytoplasm	Soluble	noGene	noGene	noGene	noGene
SS50377_14619	n.a.	n.a.	-0.409628	0.223996	-0.636612	0.0360375	0	0	0	Cytoplasm	0.7	C:nucleus	0.3	Mitochondrion	Soluble	noGene	noGene	noGene	noGene
SS50377_14621	n.a.	n.a.	-0.629458	0.0523854	-1.58614	6.38315e-08	0	TRANSMEM 49 70 Helical. {ECO:0000256|SAM:Phobius}.	0	Endomembrane system	0.97	C:organelle membrane	0.78	Endoplasmic reticulum	Membrane	noGene	noGene	noGene	noGene
SS50377_14622	n.a.	n.a.	-0.979799	0.1076	0.0526297	0.93589	0	0	0	Nucleus	1		0	Nucleus	Soluble	noGene	noGene	noGene	noGene
SS50377_14623	n.a.	n.a.	1.88963	0.000158206	0.211963	0.738586	0	0	0	Nucleus	1		0	Mitochondrion	Soluble	noGene	noGene	noGene	noGene
SS50377_14625	n.a.	n.a.	-1.06758	0.0462098	-1.34814	0.00743934	0	0	0	Cytoplasm	0.7	C:nucleus	0.3	Cytoplasm	Soluble	noGene	noGene	noGene	noGene
SS50377_14627	n.a.	n.a.	-0.0122661	0.993805	2.70304	0.000103902	0	0	0	Cytoplasm	0.7	C:nucleus	0.3	Endoplasmic reticulum	Membrane	noGene	noGene	noGene	noGene
SS50377_14632	n.a.	n.a.	-1.36839	0.00945519	0.673399	0.180256	0	0	0	Cytoplasm	0.7	C:nucleus	0.3	Cytoplasm	Soluble	noGene	noGene	noGene	noGene
SS50377_14633	IPR011992	EF-hand domain pair	-1.41843	0.00201855	0.00876343	0.988924	0	0	0	Cytoplasm	0.7	C:nucleus	0.3	Cytoplasm	Soluble	noGene	noGene	noGene	noGene
SS50377_14633	IPR018247	EF-Hand 1, calcium-binding site	-1.41843	0.00201855	0.00876343	0.988924	0	0	0	Cytoplasm	0.7	C:nucleus	0.3	Cytoplasm	Soluble	noGene	noGene	noGene	noGene
SS50377_14633	IPR002048	EF-hand domain	-1.41843	0.00201855	0.00876343	0.988924	0	0	0	Cytoplasm	0.7	C:nucleus	0.3	Cytoplasm	Soluble	noGene	noGene	noGene	noGene
SS50377_14636	n.a.	n.a.	-0.750731	0.172545	-0.270447	0.626084	0	0	0	Cytoplasm	0.7	C:nucleus	0.3	Cell membrane	Membrane	noGene	noGene	noGene	noGene
SS50377_14637	n.a.	n.a.	-0.685819	0.236192	-1.70515	0.00135158	0	0	0	Nucleus	1		0	Nucleus	Soluble	noGene	noGene	noGene	noGene
SS50377_14639	n.a.	n.a.	-0.419684	0.288385	-0.552598	0.119145	0	0	0	Cytoplasm	0.7	C:nucleus	0.3	Mitochondrion	Soluble	noGene	noGene	noGene	noGene
SS50377_14644	n.a.	n.a.	1.27555	0.167649	1.60412	0.0623394	0	0	0	Cytoplasm	0.7	C:nucleus	0.3	Mitochondrion	Soluble	noGene	noGene	noGene	noGene
SS50377_14646	n.a.	n.a.	-0.42832	0.0996828	-0.327851	0.194743	0	0	0	Cytoplasm	0.7	C:nucleus	0.3	Mitochondrion	Soluble	noGene	noGene	noGene	noGene
SS50377_14647	n.a.	n.a.	-0.0452556	0.894417	0.927222	4.77735e-05	0	0	0	Mitochondrion	1		0	Cytoplasm	Soluble	noGene	noGene	noGene	noGene
SS50377_14649	n.a.	n.a.	0.584295	0.0122117	-0.0989271	0.71744	0	TRANSMEM 12 35 Helical. {ECO:0000256|SAM:Phobius}.	0	Cytoplasm	0.7	C:nucleus	0.3	Plastid	Membrane	noGene	noGene	noGene	noGene
SS50377_14650	n.a.	n.a.	-0.155164	0.659781	-1.07212	7.89678e-05	0	0	0	Cytoplasm	0.7	C:nucleus	0.3	Mitochondrion	Soluble	noGene	noGene	noGene	noGene
SS50377_14654	n.a.	n.a.	0.845602	0.0759092	0.650291	0.161868	0	0	0	Nucleus	1		0	Nucleus	Soluble	noGene	noGene	noGene	noGene
SS50377_14657	n.a.	n.a.	0.163808	0.682603	0.632382	0.0468881	0	0	0	Mitochondrion	1		0	Cytoplasm	Soluble	noGene	noGene	noGene	noGene
SS50377_14660	n.a.	n.a.	-2.28298	0.00378263	-1.03045	0.158097	0	0	0	Cytoplasm	0.7	C:nucleus	0.3	Mitochondrion	Soluble	noGene	noGene	noGene	noGene
SS50377_14665	n.a.	n.a.	2.42932	1.14271e-11	2.2199	4.28616e-10	SIGNAL 1 19 {ECO:0000256|SAM:SignalP}.	TRANSMEM 485 509 Helical. {ECO:0000256|SAM:Phobius}.	0	Endomembrane system	0.91	C:plasma membrane	0.68	Endoplasmic reticulum	Membrane	noGene	noGene	noGene	noGene
SS50377_14666	n.a.	n.a.	-0.214962	0.456845	-1.20112	2.3624e-07	0	0	0	extracellular space	1		0	Plastid	Soluble	noGene	noGene	noGene	noGene
SS50377_14668	IPR001611	Leucine-rich repeat	-0.486899	0.344909	-0.0117937	0.983308	0	0	0	Nucleus	1		0	Cytoplasm	Soluble	noGene	noGene	noGene	noGene
SS50377_14668	IPR032675	Leucine-rich repeat domain superfamily	-0.486899	0.344909	-0.0117937	0.983308	0	0	0	Nucleus	1		0	Cytoplasm	Soluble	noGene	noGene	noGene	noGene
SS50377_14669	n.a.	n.a.	0.415617	0.397518	1.19328	0.00358763	0	0	0	Mitochondrion	1		0	Plastid	Soluble	noGene	noGene	noGene	noGene
SS50377_14671	n.a.	n.a.	0.857578	4.89149e-07	0.545601	0.00163076	0	0	0	Nucleus	1	0	0	Cytoplasm	Soluble	noGene	noGene	noGene	noGene
SS50377_14673	IPR010736	Sperm-tail PG-rich repeat	0.659017	0.0279342	1.08681	5.76333e-05	0	0	0	Cytoplasm	0.7	C:nucleus	0.3	Mitochondrion	Soluble	GL50581_1356_H-SHIPPO 1_nodata_nodata,GL50581_3113_H-SHIPPO 1_nodata_nodata	Multientries	GL50803_103164_H-SHIPPO 1_nodata_nodata,GL50803_91354_H-SHIPPO 1_nodata_nodata,GL50803_9148_H-SHIPPO 1_-0.966462_nd	GL50803_103164_H-SHIPPO 1_nodata_nodata,GL50803_91354_H-SHIPPO 1_nodata_nodata,GL50803_9148_H-SHIPPO 1_-0.966462_nd
SS50377_14674	n.a.	n.a.	0.997609	0.0556764	-0.79747	0.126234	0	0	0	Nucleus	1		0	Nucleus	Soluble	noGene	noGene	noGene	noGene
SS50377_14677	n.a.	n.a.	0.323075	0.634156	-0.222003	0.738578	0	0	0	Mitochondrion	1		0	Mitochondrion	Soluble	noGene	noGene	noGene	noGene
SS50377_14680	n.a.	n.a.	2.87803	1.32784e-19	3.63572	7.2037e-32	0	0	0	Nucleus	1		0	Cytoplasm	Soluble	noGene	noGene	noGene	noGene
SS50377_ee046	n.a.	n.a.	3.27856	5.05459e-33	4.36462	1.77513e-60	0	0	0	Cytoplasm	0.7	C:nucleus	0.3	Mitochondrion	Soluble	noGene	noGene	noGene	noGene
SS50377_14691	n.a.	n.a.	1.16289	0.000757342	0.636369	0.0718541	0	0	0	Mitochondrion	1		0	Extracellular	Soluble	noGene	noGene	noGene	noGene
SS50377_14692	n.a.	n.a.	0.630599	0.188512	0.777265	0.0716125	0	0	0	Cytoplasm	0.7	C:nucleus	0.3	Nucleus	Soluble	noGene	noGene	noGene	noGene
SS50377_14693	n.a.	n.a.	0.913158	0.0345558	1.21013	0.00213724	0	0	0	Mitochondrion	1		0	Mitochondrion	Soluble	noGene	noGene	noGene	noGene
SS50377_14695	n.a.	n.a.	0.22764	0.827914	0.510875	0.568152	SIGNAL 1 19 {ECO:0000256|SAM:SignalP}.	0	0	extracellular space	0.99		0	Extracellular	Soluble	noGene	noGene	noGene	noGene
SS50377_14696	n.a.	n.a.	0.852766	9.66001e-05	0.678574	0.00175615	0	0	0	Mitochondrion	1		0	Extracellular	Soluble	noGene	noGene	noGene	noGene
SS50377_14700	n.a.	n.a.	0.11921	0.914958	0.210973	0.834449	0	0	0	Nucleus	1		0	Cytoplasm	Soluble	noGene	noGene	noGene	noGene
SS50377_14706	n.a.	n.a.	0.142909	0.596078	-0.707832	0.00124309	0	0	0	Nucleus	1		0	Mitochondrion	Membrane	noGene	noGene	noGene	noGene
SS50377_14713	n.a.	n.a.	0	1	1.30334	0.119389	0	0	0	Cytoplasm	0.7	C:nucleus	0.3	Peroxisome	Membrane	noGene	noGene	noGene	noGene
SS50377_ee048	n.a.	n.a.	0.947542	0.000827335	0.595152	0.037262	0	0	0	Mitochondrion	1		0	Cytoplasm	Soluble	noGene	noGene	noGene	noGene
SS50377_14718	n.a.	n.a.	0.921675	0.00114733	0.465993	0.110933	0	0	0	Cytoplasm	0.7	C:nucleus	0.3	Cytoplasm	Soluble	noGene	noGene	noGene	noGene
SS50377_14722	n.a.	n.a.	0.495947	0.0475592	-0.105277	0.713257	0	0	0	Cytoplasm	0.7	C:nucleus	0.3	Cytoplasm	Soluble	noGene	noGene	noGene	noGene
SS50377_14727	n.a.	n.a.	-0.378865	0.66283	-0.640725	0.395533	0	0	0	Cytoplasm	0.7	C:nucleus	0.3	Nucleus	Soluble	noGene	noGene	noGene	noGene
SS50377_14729	n.a.	n.a.	-1.11179	0.0254801	-0.708962	0.124149	0	TRANSMEM 224 245 Helical. {ECO:0000256|SAM:Phobius}.	0	Cytoplasm	0.7	C:nucleus	0.3	Endoplasmic reticulum	Membrane	noGene	noGene	noGene	noGene
SS50377_14730	n.a.	n.a.	-0.219458	0.56785	-0.386929	0.246858	0	0	0	Nucleus	1		0	Nucleus	Soluble	noGene	noGene	noGene	noGene
SS50377_14731	n.a.	n.a.	0.16233	0.710914	0.461846	0.175861	0	0	0	Cytoplasm	0.7	C:nucleus	0.3	Nucleus	Soluble	noGene	noGene	noGene	noGene
SS50377_14732	n.a.	n.a.	-0.361028	0.459021	-0.166824	0.730501	0	0	0	Cytoplasm	0.7	C:nucleus	0.3	Cytoplasm	Soluble	noGene	noGene	noGene	noGene
SS50377_14741	n.a.	n.a.	0.144274	0.751807	0.388629	0.294961	0	0	0	Cytoplasm	0.7	C:nucleus	0.3	Cytoplasm	Soluble	noGene	noGene	noGene	noGene
SS50377_14742	n.a.	n.a.	-0.754637	0.307586	-1.01506	0.129647	0	0	0	Cytoplasm	0.7	C:nucleus	0.3	Cytoplasm	Soluble	noGene	noGene	noGene	noGene
SS50377_14743	n.a.	n.a.	0.225536	0.699663	0.125227	0.82553	0	0	0	Cytoplasm	0.7	C:nucleus	0.3	Nucleus	Soluble	noGene	noGene	noGene	noGene
SS50377_14748	n.a.	n.a.	0.26987	0.64996	-0.466582	0.373358	0	0	0	Nucleus	1		0	Nucleus	Soluble	noGene	noGene	noGene	noGene
SS50377_14749	n.a.	n.a.	0.51197	0.455186	1.09404	0.053555	0	0	0	Cytoplasm	0.7	C:nucleus	0.3	Mitochondrion	Soluble	noGene	noGene	noGene	noGene
SS50377_14750	n.a.	n.a.	-0.527418	0.116721	-0.862877	0.00483042	0	0	0	Nucleus	1		0	Cytoplasm	Soluble	noGene	noGene	noGene	noGene
SS50377_14751	n.a.	n.a.	1.10259	0.00233894	0.826999	0.0212125	0	0	0	Nucleus	1		0	Cytoplasm	Soluble	noGene	noGene	noGene	noGene
SS50377_14755	n.a.	n.a.	0.487099	0.338556	0.583052	0.203196	0	0	0	Nucleus	1		0	Cytoplasm	Soluble	noGene	noGene	noGene	noGene
SS50377_14757	n.a.	n.a.	-1.24077	0.0587046	-0.122804	0.861611	0	0	0	Cytoplasm	0.7	C:nucleus	0.3	Cytoplasm	Soluble	noGene	noGene	noGene	noGene
SS50377_14759	IPR015915	Kelch-type beta propeller	-1.43302	1.12109e-09	-0.876681	0.000134104	0	0	0	Mitochondrion	1		0	Cytoplasm	Soluble	GL50581_3111_Kelch repeat-containing protein	nodata	GL50803_15054_Kelch repeat-containing protein	GL50803_15054_Kelch repeat-containing protein
SS50377_14762	IPR015943	WD40/YVTN repeat-like-containing domain superfamily	0.489593	0.120434	0.500442	0.0932292	0	0	0	Cytoplasm	0.7	C:nucleus	0.3	Cytoplasm	Soluble	noGene	noGene	noGene	noGene
SS50377_14762	IPR036322	WD40-repeat-containing domain superfamily	0.489593	0.120434	0.500442	0.0932292	0	0	0	Cytoplasm	0.7	C:nucleus	0.3	Cytoplasm	Soluble	noGene	noGene	noGene	noGene
SS50377_14763	n.a.	n.a.	0.427707	0.189382	-1.2973	9.44199e-06	0	0	0	Cytoplasm	0.7	C:nucleus	0.3	Nucleus	Soluble	noGene	noGene	noGene	noGene
SS50377_14765	n.a.	n.a.	-0.112649	0.876016	0.421841	0.447996	0	0	0	Nucleus	1		0	Cytoplasm	Soluble	GL50581_1041_High cysteine non-variant cyst protein_nodata_nodata,GL50581_1287_High cysteine membrane protein Group 2_nodata_nodata,GL50581_3457_High cysteine protein_nodata_nodata,GL50581_3514_High cysteine membrane protein Group 1_nodata_nodata	Multientries	GL50803_11309_High cysteine membrane protein Group 1_nd_0.965751,GL50803_113319_High cysteine membrane protein TMK-like_nodata_nodata,GL50803_113416_High cysteine membrane protein TMK-like_nodata_nodata,GL50803_114180_High cysteine membrane protein TMK-like_nodata_nodata,GL50803_40376_High cysteine non-variant cyst protein_nodata_nodata	GL50803_11309_High cysteine membrane protein Group 1_nd_0.965751,GL50803_113319_High cysteine membrane protein TMK-like_nodata_nodata,GL50803_113416_High cysteine membrane protein TMK-like_nodata_nodata,GL50803_114180_High cysteine membrane protein TMK-like_nodata_nodata,GL50803_40376_High cysteine non-variant cyst protein_nodata_nodata
SS50377_jh062	IPR001611	Leucine-rich repeat	-1.10399	0.00533088	-0.244635	0.534567	0	0	0	Mitochondrion	1	0	0	Cytoplasm	Soluble	noGene	noGene	noGene	noGene
SS50377_jh062	IPR032675	Leucine-rich repeat domain superfamily	-1.10399	0.00533088	-0.244635	0.534567	0	0	0	Mitochondrion	1	0	0	Cytoplasm	Soluble	noGene	noGene	noGene	noGene
SS50377_14767	n.a.	n.a.	-0.225665	0.64438	-0.40557	0.332636	0	0	0	Endomembrane system	0.91		0	Cytoplasm	Soluble	noGene	noGene	noGene	noGene
SS50377_jh063	n.a.	n.a.	-0.880058	0.000378586	-1.2678	7.40147e-08	0	0	0	Cytoplasm	0.7	C:nucleus	0.3	Cytoplasm	Soluble	noGene	noGene	noGene	noGene
SS50377_jh064	n.a.	n.a.	0.0503081	0.921164	-0.451295	0.251793	0	0	0	Mitochondrion	1		0	Cytoplasm	Soluble	noGene	noGene	noGene	noGene
SS50377_14771	n.a.	n.a.	-0.630897	0.512778	-0.254163	0.791035	0	0	0	Cytoplasm	0.7	C:nucleus	0.3	Nucleus	Soluble	noGene	noGene	noGene	noGene
SS50377_14774	n.a.	n.a.	-0.0967602	0.895024	-0.637155	0.269561	0	0	0	Cytoplasm	0.7	C:nucleus	0.3	Cytoplasm	Soluble	noGene	noGene	noGene	noGene
SS50377_14775	n.a.	n.a.	-0.00729292	0.9805	-0.55356	0.00281944	0	0	0	Nucleus	1		0	Mitochondrion	Soluble	noGene	noGene	noGene	noGene
SS50377_14776	n.a.	n.a.	-0.623362	0.00374001	-1.49142	1.89844e-13	0	0	0	Cytoplasm	0.7	C:nucleus	0.3	Cytoplasm	Soluble	noGene	noGene	noGene	noGene
SS50377_14778	n.a.	n.a.	-0.0936189	0.798752	-0.341779	0.232697	0	0	0	Mitochondrion	1		0	Mitochondrion	Soluble	noGene	noGene	noGene	noGene
SS50377_14779	n.a.	n.a.	-1.61256	0.0566254	-0.281167	0.75139	0	0	0	Cytoplasm	0.7	C:nucleus	0.3	Cytoplasm	Soluble	noGene	noGene	noGene	noGene
SS50377_14780	n.a.	n.a.	0.199481	0.813589	0.0155574	0.985295	0	0	0	Cytoplasm	0.7	C:nucleus	0.3	Cytoplasm	Soluble	noGene	noGene	noGene	noGene
SS50377_14788	n.a.	n.a.	-0.295573	0.606089	-1.26343	0.00659352	0	0	0	Cytoplasm	0.7	C:nucleus	0.3	Nucleus	Soluble	noGene	noGene	noGene	noGene
SS50377_14795	n.a.	n.a.	-0.147558	0.544531	0.942245	4.93256e-07	0	0	0	Mitochondrion	1		0	Mitochondrion	Soluble	noGene	noGene	noGene	noGene
SS50377_14796	n.a.	n.a.	-0.561859	0.012255	-1.27551	6.52798e-10	0	0	0	Cytoplasm	0.7	C:nucleus	0.3	Cytoplasm	Soluble	noGene	noGene	noGene	noGene
SS50377_14798	n.a.	n.a.	0.408403	0.657746	0.497404	0.544534	0	0	0	Nucleus	1		0	Nucleus	Soluble	noGene	noGene	noGene	noGene
SS50377_14800	IPR036770	Ankyrin repeat-containing domain superfamily	-0.850672	0.00218514	-0.201937	0.492667	0	0	0	Cytoplasm	0.7	C:nucleus	0.3	Cytoplasm	Soluble	noGene	noGene	noGene	noGene
SS50377_14801	n.a.	n.a.	0.784192	0.0122562	-0.0914011	0.810253	0	0	0	Cytoplasm	0.7	C:nucleus	0.3	Mitochondrion	Soluble	noGene	noGene	noGene	noGene
SS50377_14803	n.a.	n.a.	-0.307231	0.420527	-0.518982	0.121115	0	0	0	Nucleus	1		0	Nucleus	Soluble	noGene	noGene	noGene	noGene
SS50377_14805	n.a.	n.a.	-0.354983	0.21416	-0.382308	0.148184	0	0	0	Nucleus	1		0	Nucleus	Soluble	noGene	noGene	noGene	noGene
SS50377_14812	n.a.	n.a.	0.0502009	0.94714	0.642246	0.235719	0	0	0	Nucleus	1		0	Nucleus	Soluble	noGene	noGene	noGene	noGene
SS50377_14814	n.a.	n.a.	-0.156993	0.454374	-0.512997	0.00331854	0	TRANSMEM 315 336 Helical. {ECO:0000256|SAM:Phobius}.	0	Cytoplasm	0.7	C:nucleus	0.3	Endoplasmic reticulum	Membrane	noGene	noGene	noGene	noGene
SS50377_14815	n.a.	n.a.	-0.336094	0.427018	-0.787512	0.0303831	0	0	0	Cytoplasm	0.7	C:nucleus	0.3	Nucleus	Soluble	noGene	noGene	noGene	noGene
SS50377_14818	n.a.	n.a.	0.0135248	0.987651	0.758592	0.133734	0	0	0	Cytoplasm	0.7	C:nucleus	0.3	Golgi apparatus	Soluble	GL50581_1041_High cysteine non-variant cyst protein_nodata_nodata,GL50581_1287_High cysteine membrane protein Group 2_nodata_nodata,GL50581_3457_High cysteine protein_nodata_nodata,GL50581_3514_High cysteine membrane protein Group 1_nodata_nodata	Multientries	GL50803_11309_High cysteine membrane protein Group 1_nd_0.965751,GL50803_113319_High cysteine membrane protein TMK-like_nodata_nodata,GL50803_113416_High cysteine membrane protein TMK-like_nodata_nodata,GL50803_114180_High cysteine membrane protein TMK-like_nodata_nodata,GL50803_40376_High cysteine non-variant cyst protein_nodata_nodata	GL50803_11309_High cysteine membrane protein Group 1_nd_0.965751,GL50803_113319_High cysteine membrane protein TMK-like_nodata_nodata,GL50803_113416_High cysteine membrane protein TMK-like_nodata_nodata,GL50803_114180_High cysteine membrane protein TMK-like_nodata_nodata,GL50803_40376_High cysteine non-variant cyst protein_nodata_nodata
SS50377_14819	n.a.	n.a.	-0.780578	0.0119707	0.216722	0.490741	0	0	0	Cytoplasm	0.7	C:nucleus	0.3	Mitochondrion	Soluble	noGene	noGene	noGene	noGene
SS50377_14820	n.a.	n.a.	0.379608	0.455961	0.81637	0.0618491	0	0	0	Cytoplasm	0.7	C:nucleus	0.3	Cytoplasm	Soluble	noGene	noGene	noGene	noGene
SS50377_14821	n.a.	n.a.	0.257989	0.704446	-0.887229	0.113925	0	0	0	Cytoplasm	0.7	C:nucleus	0.3	Nucleus	Soluble	noGene	noGene	noGene	noGene
SS50377_14822	n.a.	n.a.	0.170743	0.834341	0.122784	0.869825	0	0	0	Nucleus	1	0	0	Nucleus	Soluble	noGene	noGene	noGene	noGene
SS50377_14823	n.a.	n.a.	-0.722675	0.0339479	-0.278843	0.403429	0	0	0	Nucleus	1		0	Mitochondrion	Soluble	noGene	noGene	noGene	noGene
SS50377_14825	IPR012337	Ribonuclease H-like superfamily	1.00009	0.093021	1.45407	0.00691407	0	0	0	Cytoplasm	0.7	C:nucleus	0.3	Cytoplasm	Soluble	noGene	noGene	noGene	noGene
SS50377_14825	IPR036397	Ribonuclease H superfamily	1.00009	0.093021	1.45407	0.00691407	0	0	0	Cytoplasm	0.7	C:nucleus	0.3	Cytoplasm	Soluble	noGene	noGene	noGene	noGene
SS50377_14826	n.a.	n.a.	1.07379	0.00108107	1.265	6.01095e-05	0	0	0	Nucleus	1		0	Cytoplasm	Soluble	noGene	noGene	noGene	noGene
SS50377_14827	n.a.	n.a.	1.15349	0.0206062	2.29364	1.38915e-07	0	0	0	Cytoplasm	0.7	C:nucleus	0.3	Mitochondrion	Soluble	noGene	noGene	noGene	noGene
SS50377_14828	n.a.	n.a.	0.36501	0.584424	1.62109	0.000960286	0	0	0	Cytoplasm	0.7	C:nucleus	0.3	Cytoplasm	Soluble	noGene	noGene	noGene	noGene
SS50377_14831	n.a.	n.a.	-0.238966	0.426172	-0.488384	0.0584511	0	0	0	Cytoplasm	0.7	C:nucleus	0.3	Cytoplasm	Soluble	noGene	noGene	noGene	noGene
SS50377_14832	IPR012677	Nucleotide-binding alpha-beta plait domain superfamily	0.297583	0.359917	-0.378104	0.204703	0	0	0	Nucleus	1		0	Nucleus	Soluble	noGene	noGene	noGene	noGene
SS50377_14838	n.a.	n.a.	0.953646	0.0315113	0.159656	0.761033	0	0	0	Nucleus	1		0	Nucleus	Soluble	noGene	noGene	noGene	noGene
SS50377_14839	n.a.	n.a.	-0.690095	0.250558	-0.957359	0.0779983	SIGNAL 1 21 {ECO:0000256|SAM:SignalP}.	0	0	Nucleus	1		0	Extracellular	Soluble	noGene	noGene	noGene	noGene
SS50377_14841	IPR001611	Leucine-rich repeat	-0.416754	0.690871	-0.317272	0.752204	0	0	0	Mitochondrion	1		0	Mitochondrion	Soluble	noGene	noGene	noGene	noGene
SS50377_14841	IPR032675	Leucine-rich repeat domain superfamily	-0.416754	0.690871	-0.317272	0.752204	0	0	0	Mitochondrion	1		0	Mitochondrion	Soluble	noGene	noGene	noGene	noGene
SS50377_14844	n.a.	n.a.	0.178313	0.748238	-0.179697	0.723929	0	0	0	Mitochondrion	1		0	Cytoplasm	Soluble	noGene	noGene	noGene	noGene
SS50377_14850	n.a.	n.a.	2.1294	8.38909e-05	3.3351	1.3242e-11	0	0	0	Cytoplasm	0.7	C:nucleus	0.3	Nucleus	Soluble	noGene	noGene	noGene	noGene
SS50377_14851	n.a.	n.a.	0.712148	0.10501	1.95814	5.68676e-08	0	0	0	Mitochondrion	1		0	Mitochondrion	Soluble	noGene	noGene	noGene	noGene
SS50377_14852	n.a.	n.a.	0.876668	0.194264	1.65029	0.00547172	0	0	0	Cytoplasm	0.7	C:nucleus	0.3	Nucleus	Soluble	noGene	noGene	noGene	noGene
SS50377_14856	n.a.	n.a.	-0.107852	0.795557	-0.924562	0.00264607	0	0	0	Cytoplasm	0.7	C:nucleus	0.3	Cytoplasm	Soluble	noGene	noGene	noGene	noGene
SS50377_14858	n.a.	n.a.	0.232398	0.805082	0.188414	0.82756	0	0	0	Cytoplasm	0.7	C:nucleus	0.3	Mitochondrion	Soluble	noGene	noGene	noGene	noGene
SS50377_14860	n.a.	n.a.	0.212938	0.676502	0.161873	0.739506	0	0	0	Nucleus	1		0	Cytoplasm	Soluble	GL50581_1041_High cysteine non-variant cyst protein_nodata_nodata,GL50581_1287_High cysteine membrane protein Group 2_nodata_nodata,GL50581_3457_High cysteine protein_nodata_nodata,GL50581_3514_High cysteine membrane protein Group 1_nodata_nodata	Multientries	GL50803_11309_High cysteine membrane protein Group 1_nd_0.965751,GL50803_113319_High cysteine membrane protein TMK-like_nodata_nodata,GL50803_113416_High cysteine membrane protein TMK-like_nodata_nodata,GL50803_114180_High cysteine membrane protein TMK-like_nodata_nodata,GL50803_40376_High cysteine non-variant cyst protein_nodata_nodata	GL50803_11309_High cysteine membrane protein Group 1_nd_0.965751,GL50803_113319_High cysteine membrane protein TMK-like_nodata_nodata,GL50803_113416_High cysteine membrane protein TMK-like_nodata_nodata,GL50803_114180_High cysteine membrane protein TMK-like_nodata_nodata,GL50803_40376_High cysteine non-variant cyst protein_nodata_nodata
SS50377_14862	n.a.	n.a.	0.713998	0.0846886	0.570105	0.155738	0	0	0	Mitochondrion	0.96		0	Cytoplasm	Soluble	noGene	noGene	noGene	noGene
SS50377_14865	n.a.	n.a.	-1.03194	0.0345836	-1.02211	0.0249091	0	0	0	Cytoplasm	0.7	C:nucleus	0.3	Cytoplasm	Soluble	noGene	noGene	noGene	noGene
SS50377_14867	n.a.	n.a.	-0.205011	0.653758	-0.6808	0.0671555	0	0	0	Cytoplasm	0.7	C:nucleus	0.3	Cytoplasm	Soluble	GL50581_4375_Hypothetical protein	nodata	GL50803_15342_Hypothetical protein	GL50803_15342_Hypothetical protein
SS50377_14871	n.a.	n.a.	-0.742666	0.0840081	-0.677908	0.0877008	0	0	0	Cytoplasm	0.7	C:nucleus	0.3	Cytoplasm	Soluble	noGene	noGene	noGene	noGene
SS50377_14873	n.a.	n.a.	-0.419398	0.421452	0.170701	0.745861	0	0	0	Nucleus	1		0	Cytoplasm	Soluble	noGene	noGene	noGene	noGene
SS50377_14875	n.a.	n.a.	-0.0287803	0.957845	0.387734	0.34911	0	0	0	Nucleus	1		0	Cytoplasm	Soluble	noGene	noGene	noGene	noGene
SS50377_14877	n.a.	n.a.	-0.657796	0.0436184	-0.953625	0.00149508	0	0	0	Nucleus	1		0	Nucleus	Soluble	noGene	noGene	noGene	noGene
[truncated: 1,836 more rows]

## Sheet: Unique_hypos_IPRsummary
Feature	Feature	Number of proteins	Fraction of protein set
Transmembrane	Number of proteins with predicted transmembrane domains (TMHMM via Uniprot)	330	0.0884956
Signal Peptide	Number of proteins with predicted signal peptides (SignalP via Uniprot)	44	0.0117994
IPR domains	Number of proteins with detectable interprodomains (Uniprot via Uniprot)	274	0.0734781
BUSCA Extracellular	Number of proteins predicted to localize to the cell membrane or extracellular space by BUSCA	180	0.0482703
DeepLoc Extracellular	Number of proteins predicted to localize to the cell membrane or extracellular space by DeepLoc	204	0.0547064
IPR accesion	IPR description	Number of domains	URL to Interprodomain
n.a.	n.a.	3455
IPR009057	Homeobox-like domain superfamily	35	link to IPR009057
IPR032675	Leucine-rich repeat domain superfamily	29	link to IPR032675
IPR036322	WD40-repeat-containing domain superfamily	26	link to IPR036322
IPR016024	Armadillo-type fold	18	link to IPR016024
IPR036770	Ankyrin repeat-containing domain superfamily	14	link to IPR036770
IPR001005	SANT/Myb domain	13	link to IPR001005
IPR011992	EF-hand domain pair	13	link to IPR011992
IPR015943	WD40/YVTN repeat-like-containing domain superfamily	13	link to IPR015943
IPR001611	Leucine-rich repeat	9	link to IPR001611
IPR027417	P-loop containing nucleoside triphosphate hydrolase	9	link to IPR027417
IPR002110	Ankyrin repeat	7	link to IPR002110
IPR010736	Sperm-tail PG-rich repeat	7	link to IPR010736
IPR011009	Protein kinase-like domain superfamily	7	link to IPR011009
IPR011989	Armadillo-like helical	7	link to IPR011989
IPR017943	Bactericidal permeability-increasing protein, alpha/beta domain superfamily	6	link to IPR017943
IPR002048	EF-hand domain	5	link to IPR002048
IPR012337	Ribonuclease H-like superfamily	5	link to IPR012337
IPR036397	Ribonuclease H superfamily	5	link to IPR036397
IPR001841	Zinc finger, RING-type	4	link to IPR001841
IPR006594	LIS1 homology motif	4	link to IPR006594
IPR011990	Tetratricopeptide-like helical domain superfamily	4	link to IPR011990
IPR013087	Zinc finger C2H2-type	4	link to IPR013087
IPR015915	Kelch-type beta propeller	4	link to IPR015915
IPR017877	Myb-like domain	4	link to IPR017877
IPR001680	WD40 repeat	3	link to IPR001680
IPR013083	Zinc finger, RING/FYVE/PHD-type	3	link to IPR013083
IPR015495	Myb-like transcription factor	3	link to IPR015495
IPR018247	EF-Hand 1, calcium-binding site	3	link to IPR018247
IPR020683	Ankyrin repeat-containing domain	3	link to IPR020683
IPR035979	RNA-binding domain superfamily	3	link to IPR035979
IPR000727	Target SNARE coiled-coil homology domain	2	link to IPR000727
IPR006447	Myb domain, plants	2	link to IPR006447
IPR009030	Growth factor receptor cysteine-rich domain superfamily	2	link to IPR009030
IPR011012	Longin-like domain superfamily	2	link to IPR011012
IPR011047	Quinoprotein alcohol dehydrogenase-like superfamily	2	link to IPR011047
IPR012349	FMN-binding split barrel	2	link to IPR012349
IPR012677	Nucleotide-binding alpha-beta plait domain superfamily	2	link to IPR012677
IPR016197	Chromo-like domain superfamily	2	link to IPR016197
IPR017423	tRNA (adenine(58)-N(1))-methyltransferase non-catalytic subunit TRM6	2	link to IPR017423
IPR017884	SANT domain	2	link to IPR017884
IPR017907	Zinc finger, RING-type, conserved site	2	link to IPR017907
IPR023393	START-like domain superfamily	2	link to IPR023393
IPR027831	Domain of unknown function DUF4485	2	link to IPR027831
IPR036872	CH domain superfamily	2	link to IPR036872
IPR000048	IQ motif, EF-hand binding site	1	link to IPR000048
IPR000182	GNAT domain	1	link to IPR000182
IPR000477	Reverse transcriptase domain	1	link to IPR000477
IPR000504	RNA recognition motif domain	1	link to IPR000504
IPR000719	Protein kinase domain	1	link to IPR000719
IPR000782	FAS1 domain	1	link to IPR000782
IPR001202	WW domain	1	link to IPR001202
IPR002893	Zinc finger, MYND-type	1	link to IPR002893
IPR003029	S1 domain	1	link to IPR003029
IPR003618	Transcription elongation factor S-II, central domain	1	link to IPR003618
IPR003903	Ubiquitin interacting motif	1	link to IPR003903
IPR004274	FCP1 homology domain	1	link to IPR004274
IPR005455	Profilin	1	link to IPR005455
IPR006886	DNA-directed RNA polymerase III subunit Rpc5	1	link to IPR006886
IPR008584	Protein of unknown function DUF866, eukaryotic	1	link to IPR008584
IPR008962	PapD-like superfamily	1	link to IPR008962
IPR008984	SMAD/FHA domain superfamily	1	link to IPR008984
IPR009060	UBA-like superfamily	1	link to IPR009060
IPR009563	Sjoegren syndrome/scleroderma autoantigen 1	1	link to IPR009563
IPR009567	Store-operated calcium entry-associated regulatory factor	1	link to IPR009567
IPR009675	TPX2	1	link to IPR009675
IPR011004	Trimeric LpxA-like superfamily	1	link to IPR011004
IPR011008	Dimeric alpha-beta barrel	1	link to IPR011008
IPR012340	Nucleic acid-binding, OB-fold	1	link to IPR012340
IPR013783	Immunoglobulin-like fold	1	link to IPR013783
IPR013784	Carbohydrate-binding-like fold	1	link to IPR013784
IPR014729	Rossmann-like alpha/beta/alpha sandwich fold	1	link to IPR014729
IPR015797	NUDIX hydrolase-like domain superfamily	1	link to IPR015797
IPR015813	Pyruvate/Phosphoenolpyruvate kinase-like domain superfamily	1	link to IPR015813
IPR016021	MIF4G-like domain superfamily	1	link to IPR016021
IPR016181	Acyl-CoA N-acyltransferase	1	link to IPR016181
IPR017986	WD40-repeat-containing domain	1	link to IPR017986
IPR018794	Uncharacterised protein family UPF0538	1	link to IPR018794
IPR019783	Ribosome maturation protein SBDS, N-terminal	1	link to IPR019783
IPR020568	Ribosomal protein S5 domain 2-type fold	1	link to IPR020568
IPR021777	Domain of unknown function DUF3342	1	link to IPR021777
IPR023214	HAD superfamily	1	link to IPR023214
IPR023674	Ribosomal protein L1-like	1	link to IPR023674
IPR024078	Putative deacetylase LmbE-like domain superfamily	1	link to IPR024078
IPR024774	Pleckstrin homology domain, Mcp5-type	1	link to IPR024774
IPR025602	BCP1 family	1	link to IPR025602
IPR025697	CLU domain	1	link to IPR025697
IPR027007	DHR-1 domain	1	link to IPR027007
IPR027329	TPX2, C-terminal	1	link to IPR027329
IPR027408	PNPase/RNase PH domain superfamily	1	link to IPR027408
IPR029006	ADF-H/Gelsolin-like domain superfamily	1	link to IPR029006
IPR029044	Nucleotide-diphospho-sugar transferases	1	link to IPR029044
IPR029058	Alpha/Beta hydrolase fold	1	link to IPR029058
IPR029060	PIN-like domain superfamily	1	link to IPR029060
IPR029071	Ubiquitin-like domain superfamily	1	link to IPR029071
IPR032704	Protein Cms1	1	link to IPR032704
IPR035892	C2 domain superfamily	1	link to IPR035892
IPR035985	Ubiquitin-activating enzyme	1	link to IPR035985
IPR036020	WW domain superfamily	1	link to IPR036020
IPR036140	Profilin superfamily	1	link to IPR036140
IPR036181	MIT domain superfamily	1	link to IPR036181
IPR036224	GINS, helical bundle-like domain superfamily	1	link to IPR036224
IPR036236	Zinc finger C2H2 superfamily	1	link to IPR036236
IPR036249	Thioredoxin-like superfamily	1	link to IPR036249
IPR036282	Glutathione S-transferase, C-terminal domain superfamily	1	link to IPR036282
IPR036412	HAD-like superfamily	1	link to IPR036412
IPR036420	BRCT domain superfamily	1	link to IPR036420
IPR036427	Bromodomain-like superfamily	1	link to IPR036427
IPR036457	PPM-type phosphatase domain superfamily	1	link to IPR036457
IPR036465	von Willebrand factor A-like domain superfamily	1	link to IPR036465
IPR036786	Ribosome maturation protein SBDS, N-terminal domain superfamily	1	link to IPR036786
IPR036866	Ribonuclease Z/Hydroxyacylglutathione hydrolase-like	1	link to IPR036866
IPR036903	Peptidase S59, nucleoporin superfamily	1	link to IPR036903
IPR036915	Cyclin-like superfamily	1	link to IPR036915
IPR037104	Annexin superfamily	1	link to IPR037104
IPR037171	NagB/RpiA transferase-like	1	link to IPR037171
IPR037188	Ribosome maturation protein Sdo1/SBDS, central domain superfamily	1	link to IPR037188
IPR037390	Cilia- and flagella-associated protein 410	1	link to IPR037390
IPR037695	IQ and ubiquitin-like domain-containing protein	1	link to IPR037695
IPR038716	Ribosomal protein P1/P2, N-terminal domain	1	link to IPR038716
IPR038765	Papain-like cysteine peptidase superfamily	1	link to IPR038765
IPR039100	Ribosome maturation protein Sdo1/SBDS-like	1	link to IPR039100
IPR039119	ABT1/Esf2	1	link to IPR039119
IPR039902	Coiled-coil domain-containing protein CCDC148/CCDC112	1	link to IPR039902
IPR040000	Nucleolar protein 9	1	link to IPR040000
IPR040059	Pumilio homologue 3	1	link to IPR040059
IPR040183	THUMP domain-containing protein 1-like	1	link to IPR040183
IPR004843	Calcineurin-like phosphoesterase domain, ApaH type	2	link to IPR004843
IPR005024	Snf7 family	2	link to IPR005024
IPR005135	Endonuclease/exonuclease/phosphatase	2	link to IPR005135
IPR005549	Kinetochore protein Nuf2	2	link to IPR005549
IPR006206	Mevalonate/galactokinase	2	link to IPR006206
IPR006571	TLDc domain	2	link to IPR006571
IPR007197	Radical SAM	2	link to IPR007197
IPR008380	HAD-superfamily hydrolase, subfamily IG, 5'-nucleotidase	2	link to IPR008380
IPR008580	PPPDE putative peptidase domain	2	link to IPR008580
IPR008978	HSP20-like chaperone	2	link to IPR008978
IPR009038	GOLD domain	2	link to IPR009038
IPR009044	ssDNA-binding transcriptional regulator	2	link to IPR009044
IPR009053	Prefoldin	2	link to IPR009053
IPR009071	High mobility group box domain	2	link to IPR009071
IPR009567	Store-operated calcium entry-associated regulatory factor	2	link to IPR009567
IPR010722	Biotin and thiamin synthesis-associated domain	2	link to IPR010722
IPR010796	B9 domain	2	link to IPR010796
IPR011011	Zinc finger, FYVE/PHD-type	2	link to IPR011011
IPR011576	Pyridoxamine 5'-phosphate oxidase, putative	2	link to IPR011576
IPR011611	Carbohydrate kinase PfkB	2	link to IPR011611
IPR013022	Xylose isomerase-like, TIM barrel domain	2	link to IPR013022
IPR013750	GHMP kinase, C-terminal domain	2	link to IPR013750
IPR014044	CAP domain	2	link to IPR014044
IPR014721	Ribosomal protein S5 domain 2-type fold, subgroup	2	link to IPR014721
IPR015422	Pyridoxal phosphate-dependent transferase domain 1	2	link to IPR015422
IPR015425	Formin, FH2 domain	2	link to IPR015425
IPR015797	NUDIX hydrolase-like domain superfamily	2	link to IPR015797
IPR017849	Alkaline phosphatase-like, alpha/beta/alpha	2	link to IPR017849
IPR017850	Alkaline-phosphatase-like, core domain superfamily	2	link to IPR017850
IPR017900	4Fe-4S ferredoxin, iron-sulphur binding, conserved site	2	link to IPR017900
IPR017946	PLC-like phosphodiesterase, TIM beta/alpha-barrel domain superfamily	2	link to IPR017946
IPR018073	Proteinase inhibitor I25, cystatin, conserved site	2	link to IPR018073
IPR018181	Heat shock protein 70, conserved site	2	link to IPR018181
IPR018200	Ubiquitin specific protease, conserved site	2	link to IPR018200
IPR018246	AP endonuclease 2, zinc binding site	2	link to IPR018246
IPR018357	Hexapeptide transferase, conserved site	2	link to IPR018357
IPR019539	Galactokinase galactose-binding domain	2	link to IPR019539
IPR021737	Bacteriophage phiKZ, Orf197	2	link to IPR021737
IPR023358	Peptidase M18, domain 2	2	link to IPR023358
IPR023393	START-like domain superfamily	2	link to IPR023393
IPR025705	Beta-hexosaminidase	2	link to IPR025705
IPR027408	PNPase/RNase PH domain superfamily	2	link to IPR027408
IPR028889	Ubiquitin specific protease domain	2	link to IPR028889
IPR029021	Protein-tyrosine phosphatase-like	2	link to IPR029021
IPR029052	Metallo-dependent phosphatase-like	2	link to IPR029052
IPR029063	S-adenosyl-L-methionine-dependent methyltransferase	2	link to IPR029063
IPR030395	Glycerophosphodiester phosphodiesterase domain	2	link to IPR030395
IPR033469	CYTH-like domain superfamily	2	link to IPR033469
IPR035969	Rab-GTPase-TBC domain superfamily	2	link to IPR035969
IPR035983	HECT, E3 ligase catalytic domain	2	link to IPR035983
IPR036028	SH3-like domain superfamily	2	link to IPR036028
IPR036224	GINS, helical bundle-like domain superfamily	2	link to IPR036224
IPR036237	Xylose isomerase-like superfamily	2	link to IPR036237
IPR036264	Bacterial exopeptidase dimerisation domain	2	link to IPR036264
IPR036282	Glutathione S-transferase, C-terminal domain superfamily	2	link to IPR036282
IPR036427	Bromodomain-like superfamily	2	link to IPR036427
IPR036465	von Willebrand factor A-like domain superfamily	2	link to IPR036465
IPR036524	Frataxin/CyaY superfamily	2	link to IPR036524
IPR036554	GHMP kinase, C-terminal domain superfamily	2	link to IPR036554
IPR036855	Zinc finger, CCCH-type superfamily	2	link to IPR036855
IPR036866	Ribonuclease Z/Hydroxyacylglutathione hydrolase-like	2	link to IPR036866
IPR036910	High mobility group box domain superfamily	2	link to IPR036910
IPR036915	Cyclin-like superfamily	2	link to IPR036915
IPR036959	Peptidase C12, ubiquitin carboxyl-terminal hydrolase superfamily	2	link to IPR036959
IPR037171	NagB/RpiA transferase-like	2	link to IPR037171
IPR038275	Nuf2, N-terminal domain superfamily	2	link to IPR038275
IPR038495	V-type ATPase subunit E, C-terminal domain superfamily	2	link to IPR038495
IPR039539	Ras GTPase-activating protein-binding protein	2	link to IPR039539
IPR039658	Macro domain protein	2	link to IPR039658
IPR039758	N-acetyl-D-glucosamine kinase NAGK-like	2	link to IPR039758
IPR004381	Glycerate kinase	1	link to IPR004381
IPR004206	mRNA triphosphatase Cet1-like	1	link to IPR004206
IPR004181	Zinc finger, MIZ-type	1	link to IPR004181
IPR004129	Glycerophosphoryl diester phosphodiesterase	1	link to IPR004129
IPR004088	K Homology domain, type 1	1	link to IPR004088
IPR004000	Actin family	1	link to IPR004000
IPR003903	Ubiquitin interacting motif	1	link to IPR003903
IPR003817	Phosphatidylserine decarboxylase-related	1	link to IPR003817
IPR003653	Ulp1 protease family, C-terminal catalytic domain	1	link to IPR003653
IPR003618	Transcription elongation factor S-II, central domain	1	link to IPR003618
IPR003607	HD/PDEase domain	1	link to IPR003607
IPR003595	Protein-tyrosine phosphatase, catalytic	1	link to IPR003595
IPR003492	Batten's disease protein Cln3	1	link to IPR003492
IPR003385	Glycoside hydrolase, family 77	1	link to IPR003385
IPR003382	Flavoprotein	1	link to IPR003382
IPR003377	Cornichon	1	link to IPR003377
IPR003323	OTU domain	1	link to IPR003323
IPR003186	Proteasome activator PA28, C-terminal domain	1	link to IPR003186
IPR003126	Zinc finger, UBR-type	1	link to IPR003126
IPR003029	S1 domain	1	link to IPR003029
IPR002937	Amine oxidase	1	link to IPR002937
IPR002847	Coenzyme F420:L-glutamate ligase-like domain	1	link to IPR002847
IPR002815	Spo11/DNA topoisomerase VI subunit A	1	link to IPR002815
IPR002809	Integral membrane protein EMC3/TMCO1-like	1	link to IPR002809
IPR002777	Prefoldin beta-like	1	link to IPR002777
IPR002742	Desulfoferrodoxin, ferrous iron-binding domain	1	link to IPR002742
IPR002731	ATPase, BadF/BadG/BcrA/BcrD type	1	link to IPR002731
IPR002673	Ribosomal protein L29e	1	link to IPR002673
IPR002562	3'-5' exonuclease domain	1	link to IPR002562
IPR002553	Clathrin/coatomer adaptor, adaptin-like, N-terminal	1	link to IPR002553
IPR002241	Glycoside hydrolase, family 27	1	link to IPR002241
IPR002173	Carbohydrate/puine kinase, PfkB, conserved site	1	link to IPR002173
IPR002130	Cyclophilin-type peptidyl-prolyl cis-trans isomerase domain	1	link to IPR002130
IPR002100	Transcription factor, MADS-box	1	link to IPR002100
IPR002075	Nuclear transport factor 2	1	link to IPR002075
IPR002035	von Willebrand factor, type A	1	link to IPR002035
IPR001965	Zinc finger, PHD-type	1	link to IPR001965
IPR001895	Ras guanine-nucleotide exchange factors catalytic domain	1	link to IPR001895
IPR001837	Adenylate cyclase-associated CAP	1	link to IPR001837
IPR001763	Rhodanese-like domain	1	link to IPR001763
IPR001645	Folylpolyglutamate synthetase	1	link to IPR001645
IPR001606	ARID DNA-binding domain	1	link to IPR001606
IPR001597	Aromatic amino acid beta-eliminating lyase/threonine aldolase	1	link to IPR001597
IPR001567	Peptidase M3A/M3B catalytic domain	1	link to IPR001567
IPR001547	Glycoside hydrolase, family 5	1	link to IPR001547
IPR001523	Paired domain	1	link to IPR001523
IPR001509	NAD-dependent epimerase/dehydratase	1	link to IPR001509
IPR001487	Bromodomain	1	link to IPR001487
IPR001392	Clathrin adaptor, mu subunit	1	link to IPR001392
IPR001388	Synaptobrevin	1	link to IPR001388
IPR001356	Homeobox domain	1	link to IPR001356
IPR001343	RTX calcium-binding nonapeptide repeat	1	link to IPR001343
IPR001293	Zinc finger, TRAF-type	1	link to IPR001293
IPR001266	Ribosomal protein S19e	1	link to IPR001266
IPR001250	Mannose-6-phosphate isomerase, type I	1	link to IPR001250
IPR001245	Serine-threonine/tyrosine-protein kinase, catalytic domain	1	link to IPR001245
IPR001193	Membrane-bound transcription factor site-2 protease	1	link to IPR001193
IPR001130	TatD family	1	link to IPR001130
IPR001085	Serine hydroxymethyltransferase	1	link to IPR001085
IPR001040	Translation Initiation factor eIF- 4e	1	link to IPR001040
IPR000953	Chromo/chromo shadow domain	1	link to IPR000953
IPR000904	Sec7 domain	1	link to IPR000904
IPR000787	Peptidase M29	1	link to IPR000787
IPR000782	FAS1 domain	1	link to IPR000782
IPR000740	GrpE nucleotide exchange factor	1	link to IPR000740
IPR000668	Peptidase C1A, papain C-terminal	1	link to IPR000668
IPR000651	Ras-like guanine nucleotide exchange factor, N-terminal	1	link to IPR000651
IPR000649	Initiation factor 2B-related	1	link to IPR000649
IPR000626	Ubiquitin domain	1	link to IPR000626
IPR000477	Reverse transcriptase domain	1	link to IPR000477
IPR000415	Nitroreductase-like	1	link to IPR000415
IPR000387	Tyrosine specific protein phosphatases domain	1	link to IPR000387
IPR000331	Rap GTPase activating protein domain	1	link to IPR000331
IPR000306	FYVE zinc finger	1	link to IPR000306
IPR000304	Pyrroline-5-carboxylate reductase	1	link to IPR000304
IPR000242	PTP type protein phosphatase	1	link to IPR000242
IPR000198	Rho GTPase-activating protein domain	1	link to IPR000198
IPR000195	Rab-GTPase-TBC domain	1	link to IPR000195
IPR000086	NUDIX hydrolase domain	1	link to IPR000086
IPR000077	Ribosomal protein L39e	1	link to IPR000077
IPR004456	2,3-bisphosphoglycerate-independent phosphoglycerate mutase	1	link to IPR004456
IPR004506	tRNA-specific 2-thiouridylase	1	link to IPR004506
IPR004567	Type II pantothenate kinase	1	link to IPR004567
IPR004654	Glucokinase ROK	1	link to IPR004654
IPR005016	Serine incorporator/TMS membrane protein	1	link to IPR005016
IPR005127	Giardia variant-specific surface protein	1	link to IPR005127
IPR005225	Small GTP-binding protein domain	1	link to IPR005225
IPR005252	Coenzyme A biosynthesis bifunctional protein CoaBC	1	link to IPR005252
IPR005455	Profilin	1	link to IPR005455
IPR005502	ADP-ribosylation/Crystallin J1	1	link to IPR005502
IPR005522	Inositol polyphosphate kinase	1	link to IPR005522
IPR005550	Kinetochore protein Ndc80	1	link to IPR005550
IPR005554	Nrap protein	1	link to IPR005554
IPR005574	RNA polymerase subunit RPB4/RPC9	1	link to IPR005574
IPR005828	Major facilitator, sugar transporter-like	1	link to IPR005828
IPR005881	Serine O-acetyltransferase	1	link to IPR005881
IPR006047	Glycosyl hydrolase, family 13, catalytic domain	1	link to IPR006047
IPR006073	GTP binding domain	1	link to IPR006073
IPR006083	Phosphoribulokinase/uridine kinase	1	link to IPR006083
IPR006124	Metalloenzyme	1	link to IPR006124
IPR006203	GHMP kinase, ATP-binding, conserved site	1	link to IPR006203
IPR006204	GHMP kinase N-terminal domain	1	link to IPR006204
IPR006282	Thiamin pyrophosphokinase	1	link to IPR006282
IPR006599	CARP motif	1	link to IPR006599
IPR006615	Peptidase C19, ubiquitin-specific peptidase, DUSP domain	1	link to IPR006615
IPR006638	Elp3/MiaB/NifB	1	link to IPR006638
IPR006671	Cyclin, N-terminal	1	link to IPR006671
IPR006674	HD domain	1	link to IPR006674
IPR006677	tRNA intron endonuclease, catalytic domain-like	1	link to IPR006677
IPR006722	Trafficking protein particle complex subunit 2	1	link to IPR006722
IPR006816	ELMO domain	1	link to IPR006816
IPR006846	Ribosomal protein S30	1	link to IPR006846
IPR006886	DNA-directed RNA polymerase III subunit Rpc5	1	link to IPR006886
IPR006941	Ribonuclease CAF1	1	link to IPR006941
IPR007052	CS domain	1	link to IPR007052
IPR007085	DNA/pantothenate metabolism flavoprotein, C-terminal	1	link to IPR007085
IPR007174	Las1-like	1	link to IPR007174
IPR007214	YbaK/aminoacyl-tRNA synthetase-associated domain	1	link to IPR007214
IPR007257	DNA replication complex GINS protein Psf2	1	link to IPR007257
IPR007305	Vesicle transport protein, Got1/SFT2-like	1	link to IPR007305
IPR007371	Thiamin pyrophosphokinase, catalytic domain	1	link to IPR007371
IPR007373	Thiamin pyrophosphokinase, thiamin-binding domain	1	link to IPR007373
IPR007513	Uncharacterised protein family SERF, N-terminal	1	link to IPR007513
IPR007527	Zinc finger, SWIM-type	1	link to IPR007527
IPR007529	Zinc finger, HIT-type	1	link to IPR007529
IPR007666	ADP-specific phosphofructokinase/glucokinase	1	link to IPR007666
IPR007676	Ribophorin I	1	link to IPR007676
IPR007681	Ran-interacting Mog1 protein	1	link to IPR007681
IPR007832	RNA polymerase Rpc34	1	link to IPR007832
IPR007871	Methyltransferase TRM13	1	link to IPR007871
IPR007991	RNA polymerase I specific transcription initiation factor RRN3	1	link to IPR007991
IPR008181	Deoxyuridine triphosphate nucleotidohydrolase	1	link to IPR008181
IPR008384	Actin-related protein 2/3 complex subunit 4	1	link to IPR008384
IPR008506	SRP-independent targeting protein 2/TMEM208	1	link to IPR008506
IPR008570	ESCRT-II complex, Vps25 subunit	1	link to IPR008570
IPR008829	SepSecS/SepCysS family	1	link to IPR008829
IPR008883	Ubiquitin E2 variant, N-terminal	1	link to IPR008883
IPR008915	Peptidase M50	1	link to IPR008915
IPR008927	6-phosphogluconate dehydrogenase-like, C-terminal domain superfamily	1	link to IPR008927
IPR008936	Rho GTPase activation protein	1	link to IPR008936
IPR008937	Ras-like guanine nucleotide exchange factor	1	link to IPR008937
IPR008974	TRAF-like	1	link to IPR008974
IPR008984	SMAD/FHA domain superfamily	1	link to IPR008984
IPR009012	GrpE nucleotide exchange factor, head	1	link to IPR009012
IPR009060	UBA-like superfamily	1	link to IPR009060
IPR009091	Regulator of chromosome condensation 1/beta-lactamase-inhibitor protein II	1	link to IPR009091
IPR009395	Biogenesis of lysosome-related organelles complex 1 subunit 1	1	link to IPR009395
IPR009542	Microsomal signal peptidase 12kDa subunit	1	link to IPR009542
IPR009563	Sjoegren syndrome/scleroderma autoantigen 1	1	link to IPR009563
IPR009675	TPX2	1	link to IPR009675
IPR009723	Pop1, N-terminal	1	link to IPR009723
IPR010161	Peptidase M20B, tripeptide aminopeptidase	1	link to IPR010161
IPR010400	PITH domain	1	link to IPR010400
IPR010606	Mib-herc2	1	link to IPR010606
IPR010908	Longin domain	1	link to IPR010908
IPR010997	HRDC-like superfamily	1	link to IPR010997
IPR011008	Dimeric alpha-beta barrel	1	link to IPR011008
IPR011047	Quinoprotein alcohol dehydrogenase-like superfamily	1	link to IPR011047
IPR011049	Serralysin-like metalloprotease, C-terminal	1	link to IPR011049
IPR011051	RmlC-like cupin domain superfamily	1	link to IPR011051
IPR011053	Single hybrid motif	1	link to IPR011053
IPR011084	DNA repair metallo-beta-lactamase	1	link to IPR011084
IPR011421	BCNT-C domain	1	link to IPR011421
IPR011650	Peptidase M20, dimerisation domain	1	link to IPR011650
IPR011691	Vesicle transport protein SFT2	1	link to IPR011691
IPR011856	tRNA endonuclease-like domain superfamily	1	link to IPR011856
IPR012295	TBP domain superfamily	1	link to IPR012295
IPR012340	Nucleic acid-binding, OB-fold	1	link to IPR012340
IPR012394	Aldehyde dehydrogenase NAD(P)-dependent	1	link to IPR012394
IPR012460	Protein of unknown function DUF1667	1	link to IPR012460
IPR012919	SUN domain	1	link to IPR012919
IPR013049	Spo11/DNA topoisomerase VI, subunit A, N-terminal	1	link to IPR013049
IPR013099	Potassium channel domain	1	link to IPR013099
IPR013126	Heat shock protein 70 family	1	link to IPR013126
IPR013221	Mur ligase, central	1	link to IPR013221
IPR013272	Vps72/YL1, C-terminal	1	link to IPR013272
IPR013780	Glycosyl hydrolase, all-beta	1	link to IPR013780
IPR013783	Immunoglobulin-like fold	1	link to IPR013783
IPR013784	Carbohydrate-binding-like fold	1	link to IPR013784
IPR013830	SGNH hydrolase-type esterase domain	1	link to IPR013830
IPR013912	Adenylate cyclase-associated CAP, C-terminal	1	link to IPR013912
IPR013922	Cyclin PHO80-like	1	link to IPR013922
IPR013969	Oligosaccharide biosynthesis protein Alg14-like	1	link to IPR013969
IPR013992	Adenylate cyclase-associated CAP, N-terminal	1	link to IPR013992
IPR014041	ESCRT-II complex, Vps25 subunit, N-terminal winged helix	1	link to IPR014041
IPR014628	Mannose-6-phosphate isomerase, Firmicutes type, short form	1	link to IPR014628
IPR014710	RmlC-like jelly roll fold	1	link to IPR014710
IPR014756	Immunoglobulin E-set	1	link to IPR014756
IPR015157	Translation machinery associated TMA7	1	link to IPR015157
IPR015590	Aldehyde dehydrogenase domain	1	link to IPR015590
IPR015720	TMP21-related	1	link to IPR015720
IPR015813	Pyruvate/Phosphoenolpyruvate kinase-like domain superfamily	1	link to IPR015813
IPR016021	MIF4G-like domain superfamily	1	link to IPR016021
IPR016049	RNA polymerase Rpc34-like	1	link to IPR016049
IPR016098	Cyclase-associated protein CAP/septum formation inhibitor MinC, C-terminal	1	link to IPR016098
IPR016123	Mog1/PsbP, alpha/beta/alpha sandwich	1	link to IPR016123
IPR016130	Protein-tyrosine phosphatase, active site	1	link to IPR016130
IPR016135	Ubiquitin-conjugating enzyme/RWD-like	1	link to IPR016135
IPR016160	Aldehyde dehydrogenase, cysteine active site	1	link to IPR016160
IPR016161	Aldehyde/histidinol dehydrogenase	1	link to IPR016161
IPR016162	Aldehyde dehydrogenase, N-terminal	1	link to IPR016162
IPR016163	Aldehyde dehydrogenase, C-terminal	1	link to IPR016163
IPR016689	ESCRT-2 complex, Snf8	1	link to IPR016689
IPR017105	Adaptor protein complex AP-3, delta subunit	1	link to IPR017105
IPR017455	Zinc finger, FYVE-related	1	link to IPR017455
IPR017901	C-CAP/cofactor C-like domain	1	link to IPR017901
IPR017904	ADF/Cofilin	1	link to IPR017904
IPR017907	Zinc finger, RING-type, conserved site	1	link to IPR017907
IPR017964	DNA-directed DNA polymerase, family B, conserved site	1	link to IPR017964
IPR018193	Glycerate kinase, flavodoxin-like fold	1	link to IPR018193
IPR018197	Glycerate kinase, restriction-enzyme-like fold	1	link to IPR018197
IPR018222	Nuclear transport factor 2, eukaryote	1	link to IPR018222
IPR018502	Annexin repeat	1	link to IPR018502
IPR018957	Zinc finger, C3HC4 RING-type	1	link to IPR018957
IPR019009	Signal recognition particle receptor, beta subunit	1	link to IPR019009
IPR019013	Vacuolar ATPase assembly integral membrane protein Vma21	1	link to IPR019013
IPR019170	Meckelin	1	link to IPR019170
IPR019327	Protein of unknown function DUF2373	1	link to IPR019327
IPR019336	Intimal thickness related receptor, IRP	1	link to IPR019336
IPR019872	O-phosphoseryl-tRNA(Sec) selenium transferase	1	link to IPR019872
IPR020084	NUDIX hydrolase, conserved site	1	link to IPR020084
IPR020536	Thil, AANH domain	1	link to IPR020536
IPR020895	Frataxin conserved site	1	link to IPR020895
IPR021151	GINS subunit, domain A	1	link to IPR021151
IPR022083	KIF-1 binding protein	1	link to IPR022083
IPR022776	TRM13/UPF0224 family, U11-48K-like CHHC zinc finger domain	1	link to IPR022776
IPR022812	Dynamin superfamily	1	link to IPR022812
IPR023198	Phosphoglycolate phosphatase-like, domain 2	1	link to IPR023198
IPR023394	Sec7, C-terminal domain superfamily	1	link to IPR023394
IPR023398	Translation Initiation factor eIF- 4e-like	1	link to IPR023398
IPR023577	CYTH domain	1	link to IPR023577
IPR023578	Ras guanine nucleotide exchange factor domain superfamily	1	link to IPR023578
IPR023626	Ribosomal protein L39e domain superfamily	1	link to IPR023626
IPR023674	Ribosomal protein L1-like	1	link to IPR023674
IPR023780	Chromo domain	1	link to IPR023780
IPR024007	[FeFe]-hydrogenase maturation HydG, radical SAM	1	link to IPR024007
IPR024077	Neurolysin/Thimet oligopeptidase, domain 2	1	link to IPR024077
IPR024078	Putative deacetylase LmbE-like domain superfamily	1	link to IPR024078
IPR024688	Maltose/galactoside acetyltransferase	1	link to IPR024688
IPR024774	Pleckstrin homology domain, Mcp5-type	1	link to IPR024774
IPR025660	Cysteine peptidase, histidine active site	1	link to IPR025660
IPR025697	CLU domain	1	link to IPR025697
IPR025714	Methyltransferase domain	1	link to IPR025714
IPR026435	Cys-rich repeat, Myxococcales-type	1	link to IPR026435
IPR026767	Transmembrane protein 151	1	link to IPR026767
IPR026847	Vacuolar protein sorting-associated protein 13	1	link to IPR026847
IPR026854	Vacuolar protein sorting-associated protein 13, N-terminal domain	1	link to IPR026854
IPR027007	DHR-1 domain	1	link to IPR027007
IPR027329	TPX2, C-terminal	1	link to IPR027329
IPR027482	Sec1-like, domain 2	1	link to IPR027482
IPR027681	I-BAR domain containing protein IRSp53/IRTKS/Pinkbar	1	link to IPR027681
IPR028565	Mu homology domain	1	link to IPR028565
IPR028939	Pyrroline-5-carboxylate reductase, catalytic, N-terminal	1	link to IPR028939
IPR029000	Cyclophilin-like domain superfamily	1	link to IPR029000
IPR029036	Pyrroline-5-carboxylate reductase, dimerisation domain	1	link to IPR029036
IPR029040	RNA polymerase subunit RPABC4/transcription elongation factor Spt4	1	link to IPR029040
IPR029044	Nucleotide-diphospho-sugar transferases	1	link to IPR029044
IPR029054	dUTPase-like	1	link to IPR029054
IPR029060	PIN-like domain superfamily	1	link to IPR029060
IPR029190	Ribosomal RNA-processing protein 14/surfeit locus protein 6, C-terminal domain	1	link to IPR029190
IPR029479	Nitroreductase	1	link to IPR029479
IPR029888	Charged multivesicular body protein 1a	1	link to IPR029888
IPR029955	Abnormal spindle-like microcephaly-associated protein	1	link to IPR029955
IPR031646	Vacuolar protein sorting-associated protein 13, second N-terminal domain	1	link to IPR031646
IPR032466	Metal-dependent hydrolase	1	link to IPR032466
IPR032710	NTF2-like domain superfamily	1	link to IPR032710
IPR033337	MT-associated protein TORTIFOLIA1/SPIRAL2-like	1	link to IPR033337
IPR033704	dUTPase, trimeric	1	link to IPR033704
IPR034422	HydE/PylB-like	1	link to IPR034422
IPR034428	ThiH/NocL/HydG-like	1	link to IPR034428
IPR034666	Arp2/3 complex subunit 2/4	1	link to IPR034666
IPR035097	Peptidase M29, N-terminal	1	link to IPR035097
IPR035368	Nrap protein, domain 3	1	link to IPR035368
IPR035892	C2 domain superfamily	1	link to IPR035892
IPR035927	DUSP-like superfamily	1	link to IPR035927
IPR035929	CoaB-like superfamily	1	link to IPR035929
IPR035974	Rap/Ran-GAP superfamily	1	link to IPR035974
IPR035985	Ubiquitin-activating enzyme	1	link to IPR035985
IPR035999	Sec7 domain superfamily	1	link to IPR035999
IPR036073	Desulfoferrodoxin, ferrous iron-binding domain superfamily	1	link to IPR036073
IPR036078	Spo11/DNA topoisomerase VI subunit A superfamily	1	link to IPR036078
IPR036129	Glycerate kinase superfamily	1	link to IPR036129
IPR036140	Profilin superfamily	1	link to IPR036140
IPR036157	dUTPase-like superfamily	1	link to IPR036157
IPR036167	tRNA intron endonuclease, catalytic domain-like superfamily	1	link to IPR036167
IPR036168	AP-2 complex subunit mu, C-terminal superfamily	1	link to IPR036168
IPR036222	Adenylate cyclase-associated CAP, N-terminal domain superfamily	1	link to IPR036222
IPR036223	Adenylate cyclase-associated CAP, C-terminal superfamily	1	link to IPR036223
IPR036249	Thioredoxin-like superfamily	1	link to IPR036249
IPR036252	Proteasome activator superfamily	1	link to IPR036252
IPR036280	Multiheme cytochrome superfamily	1	link to IPR036280
IPR036371	Thiamin pyrophosphokinase, thiamin-binding domain superfamily	1	link to IPR036371
IPR036431	ARID DNA-binding domain superfamily	1	link to IPR036431
IPR036457	PPM-type phosphatase domain superfamily	1	link to IPR036457
IPR036514	SGNH hydrolase superfamily	1	link to IPR036514
IPR036526	Carbon-nitrogen hydrolase superfamily	1	link to IPR036526
IPR036551	Flavin prenyltransferase-like	1	link to IPR036551
IPR036565	Mur-like, catalytic domain superfamily	1	link to IPR036565
IPR036593	CPE0013-like superfamily	1	link to IPR036593
IPR036612	K Homology domain, type 1 superfamily	1	link to IPR036612
IPR036705	ADP-ribosylation/Crystallin J1 superfamily	1	link to IPR036705
IPR036754	YbaK/aminoacyl-tRNA synthetase-associated domain superfamily	1	link to IPR036754
IPR036759	Thiamin pyrophosphokinase, catalytic domain superfamily	1	link to IPR036759
IPR036873	Rhodanese-like domain superfamily	1	link to IPR036873
IPR036879	Transcription factor, MADS-box superfamily	1	link to IPR036879
IPR036903	Peptidase S59, nucleoporin superfamily	1	link to IPR036903
IPR036964	Ras guanine-nucleotide exchange factor catalytic domain superfamily	1	link to IPR036964
IPR036997	Proteasome activator PA28, C-terminal domain superfamily	1	link to IPR036997
IPR037009	mRNA triphosphatase Cet1-like superfamily	1	link to IPR037009
IPR037047	PITH domain superfamily	1	link to IPR037047
IPR037252	Mib/herc2 domain superfamily	1	link to IPR037252
IPR037997	CTP-dependent diacylglycerol kinase 1	1	link to IPR037997
IPR038111	Ribosomal protein S19e domain superfamily	1	link to IPR038111
IPR038273	Ndc80 domain superfamily	1	link to IPR038273
IPR038286	Inositol polyphosphate kinase superfamily	1	link to IPR038286
IPR038324	Rpb4/RPC9 superfamily	1	link to IPR038324
IPR038664	H/ACA RNP complex subunit Gar1/Naf1, Cbf5-binding domain	1	link to IPR038664
IPR038716	Ribosomal protein P1/P2, N-terminal domain	1	link to IPR038716
IPR038835	Giardin subunit beta-like	1	link to IPR038835
IPR039044	tRNA:m(4)X modification enzyme Trm13	1	link to IPR039044
IPR039169	Simiate	1	link to IPR039169
IPR039204	Magnesium transporter MRS2-like	1	link to IPR039204
IPR039429	Serine hydroxymethyltransferase-like domain	1	link to IPR039429
IPR039645	Coactosin	1	link to IPR039645
IPR039771	Exosome complex component Csl4	1	link to IPR039771
IPR039949	N-alpha-acetyltransferase 40	1	link to IPR039949
IPR039953	Plastin-2	1	link to IPR039953
IPR039959	Fimbrin/Plastin	1	link to IPR039959
IPR040048	Zinc finger protein 277	1	link to IPR040048
IPR040059	Pumilio homologue 3	1	link to IPR040059
IPR040183	THUMP domain-containing protein 1-like	1	link to IPR040183

## Sheet: Conserved_hypos_IPRlist 
Locus Tag	IPR accession	IPR description	OXY log2(FoldChange)	OXY padj	NAO log2(FoldChange)	NAO padj	Signal peptide	Transmembrane	Subcellular location	BUSCA localization (first)	BUSCA score (first)	BUSCA localization (alternative)	BUSCA score (alternative)	DeepLoc Localization	Type	Giardia intestinalis* GS locus tag	Giardia intestinalis* GS Oxygen log2(FoldChange)	Giardia instestinalis* WB locus tag	Giardia instestinalis* WB Oxygen log2(FoldChange)
SS50377_18663	IPR040379	WD repeat-containing protein 19/dyf-2	1.54047	6.18648e-07	1.39277	5.39715e-06	0	0	0	Cytoplasm	0.7	C:nucleus	0.3	Cytoplasm	Soluble	GL50581_3993_WD-repeat membrane protein	nodata	GL50803_16709_WD-repeat membrane protein	nodata
SS50377_17040	IPR040191	U3 small nucleolar RNA-associated protein 10	-0.849665	0.00252377	0.107042	0.749908	0	0	0	Endomembrane system	0.93	C:plasma membrane	0.45	Cytoplasm	Soluble	GL50581_707_Protein BAP28	nodata	GL50803_103285_Protein BAP28	nodata
SS50377_12125	IPR040168	Not2/Not3/Not5	1.10262	0.000109514	1.1163	5.91267e-05	0	0	0	Cytoplasm	0.7	C:nucleus	0.3	Nucleus	Soluble	GL50581_3372_Hypothetical protein	nodata	GL50803_8061_Hypothetical protein	nodata
SS50377_12521	IPR040111	Tetratricopeptide repeat protein 25	0.0752167	0.774619	0.500232	0.0105199	0	0	0	Endomembrane system	0.84	C:plasma membrane	0.57	Cytoplasm	Soluble	GL50581_1210_Dynein binding protein, putative	nodata	GL50803_15549_Dynein binding protein, putative	nodata
SS50377_18182	IPR040111	Tetratricopeptide repeat protein 25	-1.39133	3.93874e-06	-0.904135	0.00300505	0	0	0	Cytoplasm	0.7	C:nucleus	0.3	Cytoplasm	Soluble	GL50581_1210_Dynein binding protein, putative	nodata	GL50803_15549_Dynein binding protein, putative	nodata
SS50377_11631	IPR040091	Leucine-rich repeat-containing protein 56	0.659085	0.00655079	0.232412	0.370689	0	0	0	Nucleus	1		0	Cytoplasm	Soluble	GL50581_206_Hypothetical protein	nodata	GL50803_7792_hypothetical protein	nodata
SS50377_16181	IPR039879	EF-hand calcium-binding domain-containing protein 10	-1.44773	0.00429644	-1.62989	0.000674447	0	0	0	Cytoplasm	0.7	C:nucleus	0.3	Cytoplasm	Soluble	GL50581_681_Hypothetical protein	nodata	GL50803_14481_Hypothetical protein	nodata
SS50377_16353	IPR039865	Serine/threonine-protein phosphatase 2A regulatory subunit B'' subunit gamma	0.158337	0.748957	0.0382227	0.937043	0	0	0	Cytoplasm	0.7	C:nucleus	0.3	Cytoplasm	Soluble	GL50581_227_Phosphatase subunit g4-1 protein	nodata	GL50803_17157_Phosphatase subunit gene g4-1	nodata
SS50377_11412	IPR039796	MIP18 family	1.28103	1.18099e-09	-0.569106	0.0109336	0	0	0	Nucleus	1		0	Cytoplasm	Soluble	GL50581_2914_Hypothetical protein	nodata	GL50803_8819_Protein required for cell viability	nodata
SS50377_10956	IPR039785	Ubiquitin carboxyl-terminal hydrolase MINDY-3/4	-0.351177	0.158631	-0.323158	0.176756	0	0	0	Nucleus	1		0	Cytoplasm	Soluble	GL50581_1818_Hypothetical protein	nodata	GL50803_7349_Ubiquitin	nodata
SS50377_12881	IPR039771	Exosome complex component Csl4	-0.339991	0.432296	-0.821331	0.0267674	0	0	0	Cytoplasm	0.7	C:nucleus	0.3	Cytoplasm	Soluble	noGene	noGene	noGene	noGene
SS50377_17687	IPR039761	Ribosome biogenesis protein Bms1/Tsr1	0.659921	0.0284467	0.946641	0.000740686	0	0	0	Cytoplasm	0.7	C:nucleus	0.3	Cytoplasm	Soluble	GL50581_3560_Protein F10G7.1	nodata	GL50803_5294_Protein F10G7.1	nodata
SS50377_18546	IPR039758	N-acetyl-D-glucosamine kinase NAGK-like	0.761803	0.0103322	1.09964	7.86156e-05	0	0	0	Cytoplasm	0.86	C:nucleus	0.14	Cytoplasm	Soluble	noGene	noGene	noGene	noGene
SS50377_15916	IPR039754	Pre-rRNA-processing protein Esf1	-0.667539	0.0248121	-0.673669	0.0185274	0	0	0	Nucleus	1		0	Nucleus	Soluble	GL50581_4516_Protein required for cell viability	nodata	GL50803_8782_Protein required for cell viability	nodata
SS50377_11897	IPR039750	Dynein regulatory complex protein	-1.33306	7.47214e-06	-0.894247	0.00293493	0	0	0	Cytoplasm	0.7	C:nucleus	0.3	Cytoplasm	Soluble	GL50581_3642_NYD-SP28 protein	nodata	GL50803_23357_NYD-SP28 protein	nodata
SS50377_15521	IPR039750	Dynein regulatory complex protein	-0.605853	0.0195704	0.389008	0.132254	0	0	0	Cytoplasm	0.7	C:nucleus	0.3	Cytoplasm	Soluble	GL50581_3461_Hypothetical protein	nodata	GL50803_16237_Hypothetical protein	nodata
SS50377_16092	IPR039748	DNA-directed RNA polymerase III subunit RPC3	-1.28289	3.51234e-07	-0.902577	0.00035375	0	0	0	Cytoplasm	0.7	C:nucleus	0.3	Mitochondrion	Soluble	noGene	noGene	noGene	noGene
SS50377_13095	IPR039730	Jlp2/Ccd25	0.289272	0.344662	-0.362022	0.198426	0	0	0	Cytoplasm	0.7	C:nucleus	0.3	Cytoplasm	Soluble	GL50581_3135_Hypothetical protein	nodata	GL50803_16794_Hypothetical protein	nodata
SS50377_11143	IPR039692	Cilia- and flagella-associated protein 43	0.728755	0.11204	1.25563	0.00263289	0	0	0	Cytoplasm	0.7	C:nucleus	0.3	Cytoplasm	Soluble	GL50581_1941_Hypothetical protein	nodata	GL50803_16768_Hypothetical protein	nodata
SS50377_18443	IPR039659	Transcription elongation factor SPT5	0.784097	0.000316195	0.562125	0.00992138	0	0	0	Nucleus	1		0	Nucleus	Soluble	GL50581_2932_Hypothetical protein	nodata	GL50803_6422_Hypothetical protein	nodata
SS50377_18524	IPR039589	TBCC domain-containing protein 1	0.361003	0.190307	0.113959	0.704877	0	0	0	Nucleus	1		0	Cytoplasm	Soluble	GL50581_2555_Hypothetical protein	nodata	GL50803_4789_Hypothetical protein	nodata
SS50377_15521	IPR039505	Dynein regulatory complex protein 1/2, N-terminal	-0.605853	0.0195704	0.389008	0.132254	0	0	0	Cytoplasm	0.7	C:nucleus	0.3	Cytoplasm	Soluble	GL50581_3461_Hypothetical protein	nodata	GL50803_16237_Hypothetical protein	nodata
SS50377_16817	IPR039478	Protein FAM184A/B, N-terminal	-0.0971716	0.748957	0.0422988	0.885914	0	0	0	Cytoplasm	0.7	C:nucleus	0.3	Golgi apparatus	Soluble	GL50581_3959_Coiled-coil protein	nodata	GL50803_16199_Coiled-coil protein	nodata
SS50377_14333	IPR039341	Cilia- and flagella-associated protein 99	1.49359	0.0023138	2.07295	7.52473e-06	0	0	0	Endomembrane system	0.61	C:plasma membrane	0.49	Cytoplasm	Soluble	GL50581_3618_Hypothetical protein	nodata	GL50803_16194_Hypothetical protein	nodata
SS50377_16614	IPR039320	RING finger protein 207	-0.78521	0.000117646	-0.418741	0.0428073	0	0	0	Cytoplasm	0.7	C:nucleus	0.3	Nucleus	Soluble	GL50581_2868_DHHC zinc finger domain containing protein	nodata	GL50803_3539_hypothetical protein	nodata
SS50377_14318	IPR039313	Protein HEAT INTOLERANT 4	-0.333472	0.15282	-0.975381	2.21933e-06	0	0	0	Cytoplasm	0.7	C:nucleus	0.3	Cytoplasm	Soluble	GL50581_2400_ATP/GTP binding protein, putative	nodata	GL50803_10370_ATP/GTP binding protein, putative	nodata
SS50377_17584	IPR039304	Dynein assembly factor 3, axonemal	0.16452	0.561112	0.650363	0.00429067	0	0	0	Cytoplasm	0.7	C:nucleus	0.3	Cytoplasm	Soluble	GL50581_696_Hypothetical protein	nodata	GL50803_4017_hypothetical protein	nodata
SS50377_16164	IPR039171	Pre-mRNA-splicing factor Cwc2/Slt11	-0.141603	0.810363	-0.296632	0.54817	0	0	0	Cytoplasm	0.7	C:nucleus	0.3	Extracellular	Soluble	GL50581_133_Hypothetical protein	nodata	GL50803_27880_hypothetical protein	nodata
SS50377_18433	IPR039093	Protein XRP2	0.437741	0.195775	0.0553096	0.888017	0	0	0	Nucleus	1		0	Plastid	Soluble	noGene	noGene	noGene	noGene
SS50377_18732	IPR039044	tRNA:m(4)X modification enzyme Trm13	-0.0993567	0.739297	-1.20092	3.65119e-08	0	0	0	Cytoplasm	0.7	C:nucleus	0.3	Cytoplasm	Soluble	GL50581_4508_Hypothetical protein	nodata	noGene	noGene
SS50377_13619	IPR038929	Coiled-coil domain-containing protein 13	0.657029	0.190973	1.0783	0.0178252	0	0	0	Nucleus	1		0	Cytoplasm	Soluble	GL50581_2647_ZipA	nodata	GL50803_95895_ZipA	nodata
SS50377_16783	IPR038884	Cilia- and flagella-associated protein 61	0.891581	0.0151251	1.39512	4.56688e-05	0	0	0	Nucleus	1		0	Cytoplasm	Soluble	GL50581_2405_Hypothetical protein	nodata	GL50803_5186_Hypothetical protein	nodata
SS50377_12563	IPR038835	Giardin subunit beta-like	-0.306223	0.322341	-1.43136	2.55585e-08	0	0	0	Cytoplasm	0.7	C:nucleus	0.3	Cytoplasm	Soluble	GL50581_905_Hypothetical protein	-0.909382	GL50803_14341_Hypothetical protein	nodata
SS50377_15379	IPR038835	Giardin subunit beta-like	-0.943131	5.50046e-10	-1.3374	1.39614e-19	0	0	0	Cytoplasm	0.7	C:nucleus	0.3	Cytoplasm	Soluble	GL50581_905_Hypothetical protein	-0.909382	GL50803_14341_Hypothetical protein	nodata
SS50377_18377	IPR038835	Giardin subunit beta-like	-0.117331	0.766793	-0.701472	0.018884	0	0	0	Cytoplasm	0.7	C:nucleus	0.3	Cytoplasm	Soluble	GL50581_905_Hypothetical protein	-0.909382	GL50803_14341_Hypothetical protein	nodata
SS50377_18871	IPR038835	Giardin subunit beta-like	-0.871205	0.000536783	-1.38551	6.00636e-09	0	0	0	Nucleus	1		0	Golgi apparatus	Soluble	GL50581_905_Hypothetical protein	-0.909382	GL50803_14341_Hypothetical protein	nodata
SS50377_11242	IPR038799	Leucine-, glutamate- and lysine-rich protein 1	-0.390939	0.338479	0.135549	0.749774	0	0	0	Cytoplasm	0.7	C:nucleus	0.3	Cytoplasm	Soluble	GL50581_2523_Coiled-coil protein	nodata	GL50803_32786_Coiled-coil protein	nodata
SS50377_18938	IPR038791	Cilia- and flagella-associated protein 97	0.0923554	0.763903	0.384106	0.108147	0	0	0	Nucleus	1		0	Nucleus	Soluble	GL50581_606_Hypothetical protein	nodata	GL50803_16663_Hypothetical protein	nodata
SS50377_13622	IPR038765	Papain-like cysteine peptidase superfamily	-0.958937	0.000318289	-1.16337	5.33451e-06	0	0	0	Cytoplasm	0.7	C:nucleus	0.3	Cytoplasm	Soluble	GL50581_3293_Hypothetical protein	nodata	GL50803_4577_Hypothetical protein	nodata
SS50377_14676	IPR038765	Papain-like cysteine peptidase superfamily	0.678846	0.00349948	0.899197	4.57825e-05	0	0	0	Nucleus	1		0	Nucleus	Soluble	GL50581_976_Hypothetical protein	nodata	GL50803_37452_Hypothetical protein	nodata
SS50377_18186	IPR038765	Papain-like cysteine peptidase superfamily	2.32361	1.67302e-15	2.00839	6.6363e-12	0	TRANSMEM 29 52 Helical. {ECO:0000256|SAM:Phobius}.	0	Endomembrane system	0.95		0	Lysosome/Vacuole	Membrane	noGene	noGene	noGene	noGene
SS50377_18740	IPR038586	Tctex-1-like superfamily	-0.812414	0.00540466	-1.05893	0.000132386	0	0	0	Cytoplasm	0.7	C:nucleus	0.3	Nucleus	Soluble	GL50581_927_Hypothetical protein	nodata	noGene	noGene
SS50377_18795	IPR038437	GINS complex, subunit Psf3 superfamily	-0.164965	0.742939	-0.504884	0.213811	0	0	0	Cytoplasm	0.7	C:nucleus	0.3	Mitochondrion	Soluble	noGene	noGene	noGene	noGene
SS50377_11270	IPR038356	Tma16 superfamily	0.638806	0.0845275	-0.724931	0.0419937	0	0	0	Nucleus	1		0	Nucleus	Soluble	GL50581_2591_Hypothetical protein	nodata	GL50803_16429_Hypothetical protein	nodata
SS50377_10433	IPR038253	SRP68, N-terminal domain superfamily	2.12667	5.84693e-10	0.956258	0.00802476	0	0	0	Nucleus	1		0	Mitochondrion	Soluble	GL50581_424_Signal recognition particle	nodata	GL50803_8916_Signal recognition particle 68kDa	nodata
SS50377_18541	IPR037817	Transcription initiation factor TFIID subunit 7	0.117908	0.752404	-0.123776	0.716449	0	0	0	Cytoplasm	0.7	C:nucleus	0.3	Cytoplasm	Soluble	GL50581_2779_Hypothetical protein	nodata	GL50803_4950_Hypothetical protein	nodata
SS50377_14816	IPR037390	Cilia- and flagella-associated protein 410	-0.362449	0.12727	-0.829196	9.82348e-05	0	0	0	Nucleus	1		0	Cytoplasm	Soluble	GL50581_1658_Hypothetical protein	nodata	GL50803_13851_Hypothetical protein	nodata
SS50377_15586	IPR037390	Cilia- and flagella-associated protein 410	0.678099	0.0678776	0.00168337	0.998465	0	0	0	Cytoplasm	0.7	C:nucleus	0.3	Nucleus	Soluble	GL50581_968_Protein C21orf2	nodata	noGene	noGene
SS50377_13614	IPR037386	Coiled-coil domain-containing protein 40	0.712977	0.0258153	1.48321	3.53815e-07	0	0	0	Cytoplasm	0.7	C:nucleus	0.3	Cytoplasm	Soluble	GL50581_4131_Coiled-coil protein	nodata	GL50803_16039_Hypothetical protein	nodata
SS50377_10780	IPR037353	Histone methyltransferase complex subunit ASH2	-0.865378	0.00150678	-0.906365	0.000582032	0	0	0	Cytoplasm	1	0	0	Nucleus	Soluble	GL50581_36_Hypothetical protein	nodata	GL50803_5820_hypothetical protein	nodata
SS50377_11409	IPR037275	Zinc finger, CTCHY-type superfamily	0.32117	0.551993	0.266179	0.60192	0	0	0	Cytoplasm	0.7	C:nucleus	0.3	Nucleus	Soluble	GL50581_2240_Zinc finger protein_nodata_nodata,GL50581_2398_Zinc finger domain-containing protein_nodata_nodata,GL50581_752_Zinc finger domain-containing protein_nodata_nodata	Multientries	GL50803_103659_Zinc finger domain_nodata_nodata,GL50803_15187_Zinc finger domain_nodata_nodata,GL50803_1774_Zinc finger protein_nodata_nodata	Multientries
SS50377_15612	IPR037275	Zinc finger, CTCHY-type superfamily	0.0289772	0.953112	0.0123668	0.977365	0	0	0	Cytoplasm	0.7	C:nucleus	0.3	Nucleus	Soluble	GL50581_2240_Zinc finger protein_nodata_nodata,GL50581_2398_Zinc finger domain-containing protein_nodata_nodata,GL50581_752_Zinc finger domain-containing protein_nodata_nodata	Multientries	GL50803_103659_Zinc finger domain_nodata_nodata,GL50803_15187_Zinc finger domain_nodata_nodata,GL50803_1774_Zinc finger protein_nodata_nodata	Multientries
SS50377_16657	IPR037275	Zinc finger, CTCHY-type superfamily	0.201664	0.313577	-0.099556	0.628923	0	0	0	Cytoplasm	0.7	C:nucleus	0.3	Nucleus	Soluble	noGene	noGene	noGene	noGene
SS50377_10659	IPR037274	Zinc finger, CHY-type superfamily	1.37734	1.2973e-15	1.04717	1.70663e-09	0	0	0	Nucleus	1		0	Nucleus	Soluble	GL50581_3938_Zinc finger protein, putative	nodata	GL50803_15295_Zinc finger protein, putative	nodata
SS50377_11409	IPR037274	Zinc finger, CHY-type superfamily	0.32117	0.551993	0.266179	0.60192	0	0	0	Cytoplasm	0.7	C:nucleus	0.3	Nucleus	Soluble	GL50581_2240_Zinc finger protein_nodata_nodata,GL50581_2398_Zinc finger domain-containing protein_nodata_nodata,GL50581_752_Zinc finger domain-containing protein_nodata_nodata	Multientries	GL50803_103659_Zinc finger domain_nodata_nodata,GL50803_15187_Zinc finger domain_nodata_nodata,GL50803_1774_Zinc finger protein_nodata_nodata	Multientries
SS50377_11677	IPR037274	Zinc finger, CHY-type superfamily	-0.741408	0.00957765	-0.651041	0.0193711	0	0	0	Cytoplasm	0.7	C:nucleus	0.3	Mitochondrion	Soluble	GL50581_3660_Hypothetical protein	nodata	GL50803_4928_Hypothetical protein	nodata
SS50377_13407	IPR037274	Zinc finger, CHY-type superfamily	1.26388	2.44386e-11	0.622182	0.00159164	0	0	0	Cytoplasm	0.7	C:nucleus	0.3	Nucleus	Soluble	GL50581_2240_Zinc finger protein_nodata_nodata,GL50581_2398_Zinc finger domain-containing protein_nodata_nodata,GL50581_752_Zinc finger domain-containing protein_nodata_nodata	Multientries	GL50803_103659_Zinc finger domain_nodata_nodata,GL50803_15187_Zinc finger domain_nodata_nodata,GL50803_1774_Zinc finger protein_nodata_nodata	Multientries
SS50377_15612	IPR037274	Zinc finger, CHY-type superfamily	0.0289772	0.953112	0.0123668	0.977365	0	0	0	Cytoplasm	0.7	C:nucleus	0.3	Nucleus	Soluble	GL50581_2240_Zinc finger protein_nodata_nodata,GL50581_2398_Zinc finger domain-containing protein_nodata_nodata,GL50581_752_Zinc finger domain-containing protein_nodata_nodata	Multientries	GL50803_103659_Zinc finger domain_nodata_nodata,GL50803_15187_Zinc finger domain_nodata_nodata,GL50803_1774_Zinc finger protein_nodata_nodata	Multientries
SS50377_16657	IPR037274	Zinc finger, CHY-type superfamily	0.201664	0.313577	-0.099556	0.628923	0	0	0	Cytoplasm	0.7	C:nucleus	0.3	Nucleus	Soluble	noGene	noGene	noGene	noGene
SS50377_12376	IPR036961	Kinesin motor domain superfamily	0.474234	0.292738	0.826859	0.0397369	0	0	0	Nucleus	1		0	Cytoplasm	Soluble	GL50581_4546_Hypothetical protein	nodata	GL50803_17454_Hypothetical protein	nodata
SS50377_17243	IPR036915	Cyclin-like superfamily	-1.35242	1.3943e-06	-0.223606	0.492226	0	0	0	Endomembrane system	0.91	C:plasma membrane	0.16	Cytoplasm	Soluble	GL50581_3049_Transcription factor IIIB 70 kDa subunit BRF	nodata	GL50803_4125_Transcription factor IIIB 70 kDa subunit BRF	nodata
SS50377_18404	IPR036910	High mobility group box domain superfamily	-0.248029	0.310927	-0.627514	0.00309075	0	0	0	Nucleus	1		0	Nucleus	Soluble	GL50581_2636_Hypothetical protein_nodata_nodata,GL50581_848_Hypothetical protein_nodata_nodata	Multientries	GL50803_17626_Hypothetical protein_nodata_nodata,GL50803_3349_Hypothetical protein_nodata_nodata	Multientries
SS50377_13906	IPR036907	5'-Nucleotidase, C-terminal domain superfamily	-0.302645	0.267907	-0.649894	0.0068934	0	TRANSMEM 213 233 Helical. {ECO:0000256|SAM:Phobius}.	0	Nucleus	1	0	0	Endoplasmic reticulum	Membrane	GL50581_4234_Hypothetical protein	nodata	GL50803_6736_Hypothetical protein	nodata
SS50377_16748	IPR036903	Peptidase S59, nucleoporin superfamily	-0.202937	0.521126	0.264519	0.343591	0	0	0	Cytoplasm	0.7	C:nucleus	0.3	Nucleus	Soluble	GL50581_1981_Nucleoporin autopeptidase-like protein	nodata	GL50803_8038_Hypothetical protein	nodata
SS50377_16480	IPR036883	PDCD5-like superfamily	-1.13858	0.00405007	-0.851384	0.0299683	0	0	0	Cytoplasm	0.7	C:nucleus	0.3	Cytoplasm	Soluble	GL50581_2676_Hypothetical protein	nodata	GL50803_10679_Hypothetical protein	nodata
SS50377_13818	IPR036873	Rhodanese-like domain superfamily	-0.054227	0.868119	-0.598177	0.0128217	0	0	0	Cytoplasm	0.7	C:nucleus	0.3	Cytoplasm	Soluble	GL50581_2290_Thiosulfate sulfurtransferase	nodata	GL50803_10783_Thiosulfate sulfurtransferase	nodata
SS50377_13691	IPR036872	CH domain superfamily	-0.369993	0.419588	1.06159	0.00441955	0	0	0	Nucleus	1		0	Plastid	Soluble	GL50581_67_Hypothetical protein	nodata	GL50803_24043_Hypothetical protein	nodata
SS50377_15003	IPR036872	CH domain superfamily	-0.0757255	0.921977	0.157524	0.817642	0	0	0	Nucleus	1		0	Cytoplasm	Soluble	GL50581_1044_Hypothetical protein	nodata	GL50803_137704_hypothetical protein	nodata
SS50377_16652	IPR036872	CH domain superfamily	-0.232826	0.633306	0.3624	0.39376	0	0	0	Cytoplasm	0.7	C:nucleus	0.3	Cytoplasm	Soluble	GL50581_2532_Hypothetical protein	nodata	GL50803_15216_hypothetical protein	nodata
SS50377_13054	IPR036770	Ankyrin repeat-containing domain superfamily	1.41982	6.38391e-15	-0.137384	0.544042	0	0	0	Mitochondrion	1		0	Mitochondrion	Soluble	GL50581_1852_Hypothetical protein	nodata	GL50803_11714_Hypothetical protein	nodata
SS50377_15649	IPR036770	Ankyrin repeat-containing domain superfamily	0.791344	0.0525232	-0.389365	0.356336	0	0	0	Cytoplasm	0.7	C:nucleus	0.3	Cytoplasm	Soluble	GL50581_1852_Hypothetical protein	nodata	GL50803_11714_Hypothetical protein	nodata
SS50377_16669	IPR036770	Ankyrin repeat-containing domain superfamily	0	1	0.270927	0.712694	0	0	0	Cytoplasm	0.7	C:nucleus	0.3	Nucleus	Soluble	GL50581_1848_Hypothetical protein	nodata	GL50803_11720_Hypothetical protein	nodata
SS50377_17810	IPR036770	Ankyrin repeat-containing domain superfamily	0.179279	0.434796	0.154899	0.478302	0	0	0	Cytoplasm	0.7	C:nucleus	0.3	Cytoplasm	Soluble	noGene	noGene	noGene	noGene
SS50377_18218	IPR036770	Ankyrin repeat-containing domain superfamily	0.0791771	0.824629	0.0868735	0.78692	0	0	0	Mitochondrion	1		0	Mitochondrion	Soluble	GL50581_3588_Protein 21.1	nodata	GL50803_7710_Protein 21.1	nodata
SS50377_18785	IPR036691	Endonuclease/exonuclease/phosphatase superfamily	-0.418847	0.185487	-0.150235	0.655154	0	0	0	Nucleus	1		0	Mitochondrion	Soluble	noGene	noGene	noGene	noGene
SS50377_15243	IPR036593	CPE0013-like superfamily	-0.853447	0.00634402	-0.925677	0.0020102	0	0	0	Cytoplasm	0.7	C:nucleus	0.3	Cytoplasm	Soluble	noGene	noGene	noGene	noGene
SS50377_12513	IPR036526	Carbon-nitrogen hydrolase superfamily	-0.309778	0.579432	-1.13701	0.015978	0	0	0	Cytoplasm	1		0	Nucleus	Soluble	noGene	noGene	noGene	noGene
SS50377_17593	IPR036427	Bromodomain-like superfamily	-0.0298434	0.941412	-0.478502	0.11355	0	0	0	Nucleus	1		0	Cytoplasm	Soluble	GL50581_1863_Hypothetical protein	nodata	GL50803_21803_Hypothetical protein	nodata
SS50377_18717	IPR036427	Bromodomain-like superfamily	0.51485	0.0528375	0.718505	0.00343582	0	0	0	Nucleus	1		0	Nucleus	Soluble	noGene	noGene	noGene	noGene
SS50377_13783	IPR036424	Decaprenyl diphosphate synthase-like superfamily	0.396542	0.307155	-0.0394845	0.92905	0	0	0	Mitochondrion	1		0	Mitochondrion	Membrane	GL50581_4294_Hypothetical protein	nodata	GL50803_9900_hypothetical protein	nodata
SS50377_10324	IPR036420	BRCT domain superfamily	0.300983	0.439204	0.10818	0.789824	0	0	0	Nucleus	1		0	Nucleus	Soluble	GL50581_4512_Hypothetical protein	nodata	GL50803_17474_Hypothetical protein	nodata
SS50377_10788	IPR036420	BRCT domain superfamily	-0.757385	0.141108	0.199374	0.702401	0	0	0	Nucleus	1	0	0	Cytoplasm	Soluble	GL50581_4453_Hypothetical protein	nodata	GL50803_10190_Hypothetical protein	nodata
SS50377_13916	IPR036414	YaeB, N-terminal domain superfamily	-0.794065	0.00652282	-0.463803	0.114369	0	0	0	Cytoplasm	0.7	C:nucleus	0.3	Cytoplasm	Soluble	noGene	noGene	GL50803_8191_Hypothetical protein	nodata
SS50377_13916	IPR036413	YaeB-like superfamily	-0.794065	0.00652282	-0.463803	0.114369	0	0	0	Cytoplasm	0.7	C:nucleus	0.3	Cytoplasm	Soluble	noGene	noGene	GL50803_8191_Hypothetical protein	nodata
SS50377_10788	IPR036412	HAD-like superfamily	-0.757385	0.141108	0.199374	0.702401	0	0	0	Nucleus	1	0	0	Cytoplasm	Soluble	GL50581_4453_Hypothetical protein	nodata	GL50803_10190_Hypothetical protein	nodata
SS50377_18171	IPR036400	Cytochrome b5-like heme/steroid binding domain superfamily	-0.417871	0.457366	0.605768	0.226819	0	0	0	Cytoplasm	0.7	C:nucleus	0.3	Cytoplasm	Soluble	GL50581_204_Cytochrome B5, outer mitochondrial membrane_nodata_nodata,GL50581_3901_Hypothetical protein_nodata_nodata,GL50581_617_Flavohemoprotein B5 B5R_nodata_nodata	Multientries	GL50803_27747_Flavohemoprotein B5+B5R_nodata_nodata,GL50803_33870_Hypothetical protein_nodata_nodata,GL50803_9089_Cytochrome B5, outer mitochondrial membrane_nodata_nodata	Multientries
SS50377_12142	IPR036390	Winged helix DNA-binding domain superfamily	0.856162	0.0196102	0.198325	0.634512	0	0	0	Nucleus	1		0	Nucleus	Soluble	noGene	noGene	noGene	noGene
SS50377_12164	IPR036390	Winged helix DNA-binding domain superfamily	-1.07969	0.196885	1.08136	0.122449	0	0	SUBCELLULAR LOCATION: Nucleus {ECO:0000256|RuleBase:RU003796}.	Mitochondrion	1		0	Mitochondrion	Soluble	noGene	noGene	noGene	noGene
SS50377_15304	IPR036390	Winged helix DNA-binding domain superfamily	-0.619119	0.0133484	-1.58729	5.51601e-12	0	0	0	Nucleus	1		0	Cytoplasm	Soluble	GL50581_4018_Hypothetical protein	nodata	GL50803_11383_Hypothetical protein	nodata
SS50377_12164	IPR036388	Winged helix-like DNA-binding domain superfamily	-1.07969	0.196885	1.08136	0.122449	0	0	SUBCELLULAR LOCATION: Nucleus {ECO:0000256|RuleBase:RU003796}.	Mitochondrion	1		0	Mitochondrion	Soluble	noGene	noGene	noGene	noGene
SS50377_15304	IPR036388	Winged helix-like DNA-binding domain superfamily	-0.619119	0.0133484	-1.58729	5.51601e-12	0	0	0	Nucleus	1		0	Cytoplasm	Soluble	GL50581_4018_Hypothetical protein	nodata	GL50803_11383_Hypothetical protein	nodata
SS50377_16092	IPR036388	Winged helix-like DNA-binding domain superfamily	-1.28289	3.51234e-07	-0.902577	0.00035375	0	0	0	Cytoplasm	0.7	C:nucleus	0.3	Mitochondrion	Soluble	noGene	noGene	noGene	noGene
SS50377_10711	IPR036322	WD40-repeat-containing domain superfamily	0.629599	0.0691107	0.969509	0.00229507	0	0	0	Nucleus	1		0	Cytoplasm	Soluble	noGene	noGene	noGene	noGene
SS50377_10892	IPR036322	WD40-repeat-containing domain superfamily	-0.0488429	0.867195	-0.549142	0.00992302	0	0	0	Nucleus	1		0	Cytoplasm	Soluble	GL50581_1870_IFT complex B	nodata	GL50803_17223_IFT complex B	nodata
SS50377_11130	IPR036322	WD40-repeat-containing domain superfamily	0.12584	0.779916	0.442932	0.197568	0	0	0	Nucleus	1		0	Cytoplasm	Soluble	noGene	noGene	noGene	noGene
SS50377_11143	IPR036322	WD40-repeat-containing domain superfamily	0.728755	0.11204	1.25563	0.00263289	0	0	0	Cytoplasm	0.7	C:nucleus	0.3	Cytoplasm	Soluble	GL50581_1941_Hypothetical protein	nodata	GL50803_16768_Hypothetical protein	nodata
SS50377_11239	IPR036322	WD40-repeat-containing domain superfamily	1.22151	0.000160321	2.0318	1.5197e-11	0	0	0	Nucleus	1		0	Cytoplasm	Soluble	noGene	noGene	noGene	noGene
SS50377_11273	IPR036322	WD40-repeat-containing domain superfamily	0.203483	0.593625	0.0204731	0.956813	0	0	0	Cytoplasm	0.7	C:nucleus	0.3	Cytoplasm	Soluble	GL50581_4163_Hypothetical protein	nodata	GL50803_15495_Hypothetical protein	nodata
SS50377_11347	IPR036322	WD40-repeat-containing domain superfamily	-0.272816	0.295265	0.136913	0.604222	0	0	0	Nucleus	1		0	Cell membrane	Soluble	GL50581_2688_Hypothetical protein	nodata	GL50803_2366_Hypothetical protein	nodata
SS50377_12331	IPR036322	WD40-repeat-containing domain superfamily	0.0530719	0.892263	-0.267965	0.389983	0	0	0	Cytoplasm	0.7	C:nucleus	0.3	Cytoplasm	Soluble	GL50581_817_Tubby superfamily protein	nodata	GL50803_87817_Tubby superfamily protein	nodata
SS50377_12940	IPR036322	WD40-repeat-containing domain superfamily	0.448302	0.30619	0.925897	0.016264	0	0	0	Nucleus	1		0	Nucleus	Soluble	GL50581_3534_Hypothetical protein	nodata	GL50803_33592_Hypothetical protein	nodata
SS50377_13048	IPR036322	WD40-repeat-containing domain superfamily	-0.876918	0.00465063	-0.851848	0.00440448	0	0	0	Mitochondrion	1		0	Plastid	Soluble	GL50581_65_Ser/Thr protein kinase pkwA, putative	nodata	GL50803_16141_Ser/Thr protein kinase pkwA, putative	nodata
SS50377_13062	IPR036322	WD40-repeat-containing domain superfamily	1.56554	3.23182e-05	1.88273	2.01473e-07	0	0	0	Nucleus	1		0	Nucleus	Soluble	GL50581_1021_Hypothetical protein	nodata	GL50803_22573_Hypothetical protein	nodata
SS50377_13080	IPR036322	WD40-repeat-containing domain superfamily	0.788424	0.00603016	1.31203	3.99954e-07	0	0	0	Nucleus	1	0	0	Cytoplasm	Soluble	GL50581_3672_Hypothetical protein	nodata	GL50803_17068_Hypothetical protein	nodata
SS50377_13807	IPR036322	WD40-repeat-containing domain superfamily	-1.22398	7.16989e-05	-0.680648	0.0256322	0	0	0	Nucleus	1		0	Nucleus	Soluble	noGene	noGene	noGene	noGene
SS50377_13833	IPR036322	WD40-repeat-containing domain superfamily	-0.885906	0.00129181	-0.366329	0.19221	0	0	0	Nucleus	1		0	Nucleus	Soluble	GL50581_3699_Hypothetical protein	nodata	GL50803_11131_Hypothetical protein	nodata
SS50377_13902	IPR036322	WD40-repeat-containing domain superfamily	0.0892997	0.852463	2.35744	5.07851e-13	0	0	0	Nucleus	1		0	Cytoplasm	Soluble	GL50581_922_Hypothetical protein	nodata	GL50803_113673_Hypothetical protein	nodata
SS50377_14016	IPR036322	WD40-repeat-containing domain superfamily	0.645088	0.0451556	1.34341	3.78954e-06	0	0	0	Nucleus	1		0	Cytoplasm	Soluble	GL50581_922_Hypothetical protein	nodata	GL50803_113673_Hypothetical protein	nodata
SS50377_14109	IPR036322	WD40-repeat-containing domain superfamily	2.13455	2.79192e-10	2.61314	2.26051e-15	0	0	0	Endomembrane system	0.87		0	Cytoplasm	Soluble	GL50581_4108_Coiled-coil protein	nodata	GL50803_8610_Coiled-coil protein	nodata
SS50377_14243	IPR036322	WD40-repeat-containing domain superfamily	-0.399853	0.414689	-0.322006	0.483566	0	TRANSMEM 20 39 Helical. {ECO:0000256|SAM:Phobius}.	0	Endomembrane system	0.75	C:plasma membrane	0.38	Cytoplasm	Soluble	noGene	noGene	noGene	noGene
SS50377_14753	IPR036322	WD40-repeat-containing domain superfamily	0.524181	0.189198	1.18229	0.000834154	0	0	0	Endomembrane system	0.89	C:plasma membrane	0.64	Cytoplasm	Soluble	GL50581_401_Trichohyalin	nodata	GL50803_16840_Trichohyalin	nodata
SS50377_14959	IPR036322	WD40-repeat-containing domain superfamily	0.589157	0.0015206	-0.0481985	0.836008	0	0	0	Cytoplasm	0.7	C:nucleus	0.3	Cytoplasm	Soluble	GL50581_1558_Hypothetical protein	nodata	GL50803_10881_Hypothetical protein	nodata
SS50377_15621	IPR036322	WD40-repeat-containing domain superfamily	0.662104	0.121601	0.614978	0.134251	0	0	0	Mitochondrion	1		0	Cytoplasm	Soluble	GL50581_4495_Hypothetical protein	nodata	GL50803_13914_Hypothetical protein	nodata
SS50377_17362	IPR036322	WD40-repeat-containing domain superfamily	-0.40188	0.146393	-0.384245	0.146808	0	0	0	Endomembrane system	0.93		0	Cytoplasm	Soluble	GL50581_811_Hypothetical protein_0.826854_nd,GL50581_812_Hypothetical protein_nodata_nodata	Multientries	GL50803_16273_Hypothetical protein	nodata
SS50377_17804	IPR036322	WD40-repeat-containing domain superfamily	-0.292683	0.613822	-0.577715	0.242523	0	0	0	Nucleus	1	0	0	Nucleus	Soluble	GL50581_1666_WD-40 repeat protein	nodata	GL50803_7807_WD-40 repeat protein	nodata
SS50377_18356	IPR036322	WD40-repeat-containing domain superfamily	1.17255	4.28091e-05	1.27712	4.50181e-06	0	0	0	Cytoplasm	0.7	C:nucleus	0.3	Nucleus	Soluble	noGene	noGene	noGene	noGene
SS50377_18364	IPR036322	WD40-repeat-containing domain superfamily	1.40097	9.76555e-05	1.33426	0.000158922	0	0	0	Cytoplasm	0.7	C:nucleus	0.3	Cytoplasm	Soluble	noGene	noGene	noGene	noGene
SS50377_18431	IPR036322	WD40-repeat-containing domain superfamily	-0.00393952	0.995871	0.791357	0.0118491	0	0	0	Cytoplasm	0.7	C:nucleus	0.3	Cytoplasm	Soluble	noGene	noGene	noGene	noGene
SS50377_18659	IPR036322	WD40-repeat-containing domain superfamily	0.759713	1.93373e-05	0.854006	7.03044e-07	0	0	0	Nucleus	1		0	Cytoplasm	Soluble	GL50581_3316_Hypothetical protein	nodata	GL50803_27027_Hypothetical protein	nodata
SS50377_18717	IPR036322	WD40-repeat-containing domain superfamily	0.51485	0.0528375	0.718505	0.00343582	0	0	0	Nucleus	1		0	Nucleus	Soluble	noGene	noGene	noGene	noGene
SS50377_19156	IPR036322	WD40-repeat-containing domain superfamily	0.368324	0.384679	-0.0965497	0.833914	0	0	0	Mitochondrion	0.89	C:nucleus	0.11	Cytoplasm	Soluble	GL50581_3937_WD-40 repeat protein family	nodata	GL50803_10822_WD-40 repeat protein family	nodata
SS50377_12469	IPR036249	Thioredoxin-like superfamily	-0.532333	0.110111	-1.04368	0.000570083	0	0	0	Cytoplasm	0.7	C:nucleus	0.3	Cytoplasm	Soluble	noGene	noGene	noGene	noGene
SS50377_13538	IPR036249	Thioredoxin-like superfamily	0.914934	0.0299632	1.13333	0.00388672	0	0	0	Mitochondrion	1		0	Plastid	Soluble	GL50581_1609_Hypothetical protein	nodata	GL50803_9355_Hypothetical protein	1.1454
SS50377_13557	IPR036249	Thioredoxin-like superfamily	-0.899393	0.00294751	-0.307419	0.337345	0	0	0	Nucleus	1		0	Cytoplasm	Soluble	GL50581_4194_FixW protein, putative	nodata	GL50803_6289_FixW protein, putative	nodata
SS50377_15536	IPR036249	Thioredoxin-like superfamily	1.29321	2.72285e-07	0.71718	0.00554909	0	0	0	Nucleus	1		0	Nucleus	Soluble	GL50581_1623_Hypothetical protein	nodata	GL50803_9045_Hypothetical protein	nodata
SS50377_15745	IPR036249	Thioredoxin-like superfamily	0.075183	0.790274	0.170239	0.469206	0	0	0	Nucleus	1		0	Cytoplasm	Soluble	GL50581_2203_Dynein-like protein	nodata	GL50803_15460_Dynein-like protein	nodata
SS50377_17126	IPR036249	Thioredoxin-like superfamily	-1.2872	1.2569e-12	-1.48879	4.66305e-17	0	0	0	Mitochondrion	1		0	Mitochondrion	Soluble	noGene	noGene	noGene	noGene
SS50377_11566	IPR036236	Zinc finger C2H2 superfamily	-0.33184	0.574695	0.571789	0.261848	0	0	0	Nucleus	1		0	Mitochondrion	Soluble	noGene	noGene	noGene	noGene
SS50377_16783	IPR036188	FAD/NAD(P)-binding domain superfamily	0.891581	0.0151251	1.39512	4.56688e-05	0	0	0	Nucleus	1		0	Cytoplasm	Soluble	GL50581_2405_Hypothetical protein	nodata	GL50803_5186_Hypothetical protein	nodata
SS50377_18256	IPR036167	tRNA intron endonuclease, catalytic domain-like superfamily	-0.937686	0.24842	-0.145452	0.866381	0	0	0	Cytoplasm	0.7	C:nucleus	0.3	Mitochondrion	Soluble	GL50581_1850_Hypothetical protein	nodata	GL50803_11716_hypothetical protein	nodata
SS50377_18190	IPR036073	Desulfoferrodoxin, ferrous iron-binding domain superfamily	1.54541	0.000631923	0.70029	0.136778	0	0	0	Cytoplasm	0.87	C:nucleus	0.13	Cytoplasm	Soluble	noGene	noGene	noGene	noGene
SS50377_17813	IPR036069	GTP cyclohydrolase 1 type 2/Nif3 superfamily	-0.626314	0.0677568	0.0366944	0.926863	0	0	0	Cytoplasm	0.7	C:nucleus	0.3	Cytoplasm	Soluble	GL50581_1565_Nif3-related protein	nodata	GL50803_4355_Nif3-related protein	nodata
SS50377_10501	IPR036063	Smr domain superfamily	1.86326	3.81691e-12	-0.0572644	0.878014	0	0	0	Cytoplasm	0.7	C:nucleus	0.3	Cytoplasm	Soluble	noGene	noGene	noGene	noGene
SS50377_16161	IPR036045	Sec1-like superfamily	0.260842	0.479145	0.468345	0.14011	0	0	0	Nucleus	1		0	Cytoplasm	Soluble	noGene	noGene	noGene	noGene
SS50377_12249	IPR036025	tRNA-splicing ligase RtcB-like superfamily	0.735041	0.00972226	-0.203905	0.517773	0	0	0	Cytoplasm	0.7	C:nucleus	0.3	Cytoplasm	Soluble	GL50581_582_RTCB PROTEIN	nodata	GL50803_23602_RTCB PROTEIN	nodata
SS50377_14781	IPR036013	Band 7/SPFH domain superfamily	0.050243	0.894927	0.324323	0.273762	0	0	0	Cytoplasm	0.7	C:nucleus	0.3	Cytoplasm	Soluble	noGene	noGene	noGene	noGene
SS50377_14039	IPR035983	HECT, E3 ligase catalytic domain	0.638329	0.081531	0.547221	0.123696	0	0	0	Nucleus	1		0	Cytoplasm	Soluble	noGene	noGene	noGene	noGene
SS50377_17297	IPR035979	RNA-binding domain superfamily	-0.291474	0.348252	-0.973241	0.00023836	0	0	0	Nucleus	1		0	Cytoplasm	Soluble	GL50581_4541_Hypothetical protein	nodata	GL50803_8201_Hypothetical protein	nodata
SS50377_18734	IPR035979	RNA-binding domain superfamily	1.32753	2.46147e-05	0.243556	0.50974	0	0	0	Cytoplasm	0.7	C:nucleus	0.3	Cytoplasm	Soluble	noGene	noGene	noGene	noGene
SS50377_13503	IPR035969	Rab-GTPase-TBC domain superfamily	-0.247546	0.222756	-0.387561	0.0346159	0	0	0	Endomembrane system	0.9		0	Cytoplasm	Soluble	GL50581_2229_Hypothetical protein	nodata	GL50803_33434_Hypothetical protein	nodata
SS50377_14050	IPR035963	FERM superfamily, second domain	1.21144	4.17833e-05	0.0392612	0.919473	0	0	0	Cytoplasm	0.7	C:nucleus	0.3	Cytoplasm	Soluble	GL50581_2565_Hypothetical protein	nodata	GL50803_4270_hypothetical protein	nodata
SS50377_12160	IPR035940	CAP superfamily	0.457	0.0125076	-0.14281	0.477829	0	TRANSMEM 290 318 Helical. {ECO:0000256|SAM:Phobius}.	0	Endomembrane system	0.95		0	Lysosome/Vacuole	Membrane	noGene	noGene	noGene	noGene
SS50377_18241	IPR035917	YjbQ-like superfamily	-0.266962	0.337611	-0.922322	8.72034e-05	0	0	0	Mitochondrion	0.96		0	Cytoplasm	Soluble	GL50581_2260_Hypothetical protein	nodata	GL50803_12942_Hypothetical protein	nodata
SS50377_13823	IPR035910	RyR/IP3 receptor binding core, RIH domain superfamily	-0.774892	0.0218607	-1.11348	0.000417198	0	0	0	Nucleus	1		0	Cytoplasm	Soluble	GL50581_814_Hypothetical protein	nodata	GL50803_6254_Hypothetical protein	nodata
SS50377_11599	IPR035445	GYF-like domain superfamily	0.180445	0.557844	-0.841315	0.000662174	0	0	0	Cytoplasm	0.7	C:nucleus	0.3	Cytoplasm	Soluble	noGene	noGene	noGene	noGene
SS50377_16930	IPR035437	SNase-like, OB-fold superfamily	1.56089	6.72025e-07	-0.0539968	0.897658	0	0	0	Cytoplasm	0.7	C:nucleus	0.3	Cytoplasm	Soluble	GL50581_2298_Transcription factor, putative	nodata	GL50803_16568_Transcription factor, putative	nodata
SS50377_11412	IPR034904	Fe-S cluster assembly domain superfamily	1.28103	1.18099e-09	-0.569106	0.0109336	0	0	0	Nucleus	1		0	Cytoplasm	Soluble	GL50581_2914_Hypothetical protein	nodata	GL50803_8819_Protein required for cell viability	nodata
SS50377_14997	IPR034732	Extended PHD (ePHD) domain	1.10758	0.00757191	0.898927	0.0268054	0	0	0	Cytoplasm	0.7	C:nucleus	0.3	Cytoplasm	Soluble	GL50581_3473_Hypothetical protein	nodata	GL50803_16232_Hypothetical protein	nodata
SS50377_13920	IPR034085	TOG domain	1.28947	0.00529182	2.06806	1.21731e-06	0	0	0	Cytoplasm	0.7	C:nucleus	0.3	Cytoplasm	Soluble	noGene	noGene	noGene	noGene
SS50377_15017	IPR034085	TOG domain	1.2348	0.00226767	1.88893	4.9885e-07	0	0	0	Nucleus	1		0	Cytoplasm	Soluble	noGene	noGene	noGene	noGene
SS50377_13467	IPR033585	Coiled-coil domain-containing protein 153	-0.749595	0.00245491	-0.683974	0.00455221	0	0	0	Cytoplasm	0.7	C:nucleus	0.3	Cytoplasm	Soluble	GL50581_2845_Hypothetical protein	nodata	GL50803_3419_Hypothetical protein	nodata
SS50377_14676	IPR033551	Dynein regulatory complex subunit 7	0.678846	0.00349948	0.899197	4.57825e-05	0	0	0	Nucleus	1		0	Nucleus	Soluble	GL50581_976_Hypothetical protein	nodata	GL50803_37452_Hypothetical protein	nodata
SS50377_17293	IPR033362	SSNA1 family	-0.701633	0.0860264	-1.71487	4.0419e-06	0	0	0	Nucleus	1		0	Nucleus	Soluble	GL50581_1383_Sjogrens syndrome nuclear autoantigen 1-like protein	nodata	GL50803_16263_Sjogrens syndrome nuclear autoantigen 1-like protein	nodata
SS50377_19158	IPR033337	MT-associated protein TORTIFOLIA1/SPIRAL2-like	0.630208	0.106034	1.42397	2.68237e-05	0	0	0	Nucleus	1		0	Cytoplasm	Soluble	noGene	noGene	noGene	noGene
SS50377_18178	IPR033253	Cilia- and flagella-associated protein 45	-0.186977	0.765536	0.316385	0.560415	0	0	0	Nucleus	1		0	Golgi apparatus	Soluble	GL50581_1901_Spindle pole protein, putative	nodata	GL50803_13372_Spindle pole protein, putative	nodata
SS50377_12312	IPR033133	Pumilio homology domain	0.380669	0.271052	0.631371	0.0359437	0	0	0	Cytoplasm	0.7	C:nucleus	0.3	Nucleus	Soluble	GL50581_2824_Hypothetical protein	nd_thiscondition	GL50803_17262_Hypothetical protein	nodata
SS50377_18133	IPR032942	BPI/LBP/Plunc family	0.240586	0.636438	1.33281	0.000583347	0	0	0	extracellular space	0.72	C:mitochondrion	0.28	Lysosome/Vacuole	Soluble	noGene	noGene	noGene	noGene
SS50377_13247	IPR032840	CFAP91 domain	-1.30963	2.49074e-06	-0.646822	0.0244267	0	0	0	Cytoplasm	0.7	C:nucleus	0.3	Cytoplasm	Soluble	GL50581_570_Hypothetical protein	nodata	GL50803_89828_Hypothetical protein	nodata
SS50377_11277	IPR032728	Bardet-Biedl syndrome 1, N-terminal	0.331975	0.219335	-0.392784	0.120197	0	0	0	Nucleus	1		0	Cytoplasm	Soluble	GL50581_3131_Hypothetical protein	nodata	GL50803_8738_Hypothetical protein	nodata
SS50377_19187	IPR032714	Zinc finger protein DZIP1, N-terminal	0.0642543	0.880202	0.0687637	0.859838	0	0	0	Nucleus	1		0	Nucleus	Soluble	GL50581_2466_Hypothetical protein	nodata	GL50803_10033_Hypothetical protein	nodata
SS50377_10229	IPR032675	Leucine-rich repeat domain superfamily	0.216881	0.691045	0.102075	0.848536	0	0	0	Nucleus	1		0	Cytoplasm	Soluble	noGene	noGene	noGene	noGene
SS50377_10364	IPR032675	Leucine-rich repeat domain superfamily	0.7405	0.0631036	1.45244	5.78357e-05	0	0	0	Nucleus	1		0	Cytoplasm	Soluble	GL50581_1773_Protein phosphatases PP1 regulatory subunit SDS22	nodata	GL50803_17567_Protein phosphatases PP1 regulatory subunit SDS22	nodata
SS50377_10964	IPR032675	Leucine-rich repeat domain superfamily	0.611755	0.03982	1.10079	4.53394e-05	0	0	0	Cytoplasm	0.7	C:nucleus	0.3	Cytoplasm	Soluble	noGene	noGene	noGene	noGene
SS50377_11208	IPR032675	Leucine-rich repeat domain superfamily	-0.651064	0.139394	-0.0727062	0.881849	0	0	0	Mitochondrion	1		0	Mitochondrion	Soluble	GL50581_3398_Leucine-rich repeat protein	nodata	GL50803_9618_Leucine-rich repeat protein	nodata
SS50377_11631	IPR032675	Leucine-rich repeat domain superfamily	0.659085	0.00655079	0.232412	0.370689	0	0	0	Nucleus	1		0	Cytoplasm	Soluble	GL50581_206_Hypothetical protein	nodata	GL50803_7792_hypothetical protein	nodata
SS50377_13171	IPR032675	Leucine-rich repeat domain superfamily	0.915796	0.00028825	1.18496	9.93031e-07	SIGNAL 1 19 {ECO:0000256|SAM:SignalP}.	0	0	extracellular space	1		0	Extracellular	Soluble	GL50581_1373_Leucine-rich repeat protein	nodata	GL50803_17198_Leucine-rich repeat protein	nodata
SS50377_13530	IPR032675	Leucine-rich repeat domain superfamily	1.00482	6.77093e-05	0.102703	0.741129	0	0	0	Nucleus	1		0	Nucleus	Soluble	noGene	noGene	noGene	noGene
SS50377_13681	IPR032675	Leucine-rich repeat domain superfamily	-0.285015	0.523926	-0.951149	0.0105452	0	0	0	Cytoplasm	0.7	C:nucleus	0.3	Cytoplasm	Soluble	noGene	noGene	noGene	noGene
SS50377_13729	IPR032675	Leucine-rich repeat domain superfamily	0.758961	0.0034835	4.58972	1.62788e-90	0	0	0	Nucleus	1		0	Cytoplasm	Soluble	noGene	noGene	noGene	noGene
SS50377_13736	IPR032675	Leucine-rich repeat domain superfamily	-0.0850005	0.832982	5.84869	1.86842e-125	0	0	0	Nucleus	1		0	Cytoplasm	Soluble	noGene	noGene	noGene	noGene
SS50377_13741	IPR032675	Leucine-rich repeat domain superfamily	0.821505	0.000235583	4.38386	3.91159e-107	0	0	0	Nucleus	1		0	Cytoplasm	Soluble	noGene	noGene	noGene	noGene
SS50377_13889	IPR032675	Leucine-rich repeat domain superfamily	-0.258831	0.482519	0.48785	0.116317	0	0	0	Nucleus	1		0	Nucleus	Soluble	noGene	noGene	noGene	noGene
SS50377_14018	IPR032675	Leucine-rich repeat domain superfamily	1.0806	0.00516675	1.6262	4.08512e-06	0	0	0	Nucleus	1		0	Cytoplasm	Soluble	GL50581_2083_Hypothetical protein	nodata	GL50803_16951_Hypothetical protein	nodata
SS50377_14026	IPR032675	Leucine-rich repeat domain superfamily	0.228517	0.328702	0.25644	0.236379	0	0	0	Nucleus	1		0	Cytoplasm	Soluble	GL50581_236_Hypothetical protein	nodata	GL50803_28779_Hypothetical protein	nodata
SS50377_14214	IPR032675	Leucine-rich repeat domain superfamily	1.24384	0.00363235	2.05854	1.63791e-07	0	0	0	Nucleus	1		0	Cytoplasm	Soluble	GL50581_573_Hypothetical protein	nodata	GL50803_90131_hypothetical protein	nodata
SS50377_14635	IPR032675	Leucine-rich repeat domain superfamily	-0.541628	0.0195093	-0.274474	0.247993	0	0	0	Nucleus	1	0	0	Cytoplasm	Soluble	GL50581_4094_Phosphatase 1 regulatory subunit, putative	nodata	GL50803_11885_Phosphatase 1 regulatory subunit, putative	nodata
SS50377_14761	IPR032675	Leucine-rich repeat domain superfamily	0.743858	0.00984153	1.11461	3.30765e-05	0	0	0	Nucleus	1		0	Cytoplasm	Soluble	GL50581_783_Hypothetical protein	nodata	GL50803_5567_hypothetical protein	nodata
SS50377_14816	IPR032675	Leucine-rich repeat domain superfamily	-0.362449	0.12727	-0.829196	9.82348e-05	0	0	0	Nucleus	1		0	Cytoplasm	Soluble	GL50581_1658_Hypothetical protein	nodata	GL50803_13851_Hypothetical protein	nodata
SS50377_14824	IPR032675	Leucine-rich repeat domain superfamily	-0.167029	0.471036	-0.0376324	0.877091	0	0	0	Nucleus	1		0	Cytoplasm	Soluble	GL50581_1658_Hypothetical protein	nodata	GL50803_13851_Hypothetical protein	nodata
SS50377_14893	IPR032675	Leucine-rich repeat domain superfamily	0.29319	0.509094	0.841288	0.0182002	0	0	0	Nucleus	1		0	Cytoplasm	Soluble	noGene	noGene	noGene	noGene
SS50377_15027	IPR032675	Leucine-rich repeat domain superfamily	-0.221815	0.692313	-0.575256	0.214469	0	0	0	Cytoplasm	0.7	C:nucleus	0.3	Cytoplasm	Soluble	GL50581_2279_Hypothetical protein	nodata	GL50803_16020_Hypothetical protein	nodata
SS50377_15460	IPR032675	Leucine-rich repeat domain superfamily	-0.3295	0.252735	-0.455945	0.0818286	0	0	0	Mitochondrion	1		0	Cytoplasm	Soluble	noGene	noGene	noGene	noGene
SS50377_15586	IPR032675	Leucine-rich repeat domain superfamily	0.678099	0.0678776	0.00168337	0.998465	0	0	0	Cytoplasm	0.7	C:nucleus	0.3	Nucleus	Soluble	GL50581_968_Protein C21orf2	nodata	noGene	noGene
SS50377_16384	IPR032675	Leucine-rich repeat domain superfamily	-0.0287363	0.953085	0.522698	0.1337	0	0	0	Mitochondrion	1		0	Cytoplasm	Soluble	noGene	noGene	noGene	noGene
SS50377_16561	IPR032675	Leucine-rich repeat domain superfamily	-0.989956	3.02047e-05	-0.936343	5.57339e-05	0	0	0	Mitochondrion	1		0	Cytoplasm	Soluble	GL50581_283_Hypothetical protein	nodata	GL50803_16006_hypothetical protein	-0.706975
SS50377_16776	IPR032675	Leucine-rich repeat domain superfamily	-1.20565	5.10378e-06	-0.107652	0.740932	0	0	0	Mitochondrion	1		0	Cytoplasm	Soluble	GL50581_3940_Hypothetical protein	nodata	GL50803_17506_Hypothetical protein	nodata
SS50377_17343	IPR032675	Leucine-rich repeat domain superfamily	-0.0708133	0.938985	1.07979	0.0932311	0	0	0	Cytoplasm	0.7	C:nucleus	0.3	Nucleus	Soluble	noGene	noGene	noGene	noGene
SS50377_17700	IPR032675	Leucine-rich repeat domain superfamily	0.281287	0.598776	1.55671	0.000126054	0	0	0	Nucleus	1	0	0	Nucleus	Soluble	GL50581_94_NOD3 protein, putative	nodata	GL50803_4165_NOD3 protein, putative	nodata
SS50377_17703	IPR032675	Leucine-rich repeat domain superfamily	0.578027	0.0764163	0.615553	0.0468881	0	0	0	Nucleus	1		0	Cytoplasm	Soluble	GL50581_3601_Hypothetical protein	nodata	GL50803_5543_Hypothetical protein	nodata
SS50377_17842	IPR032675	Leucine-rich repeat domain superfamily	-1.16982	5.1379e-06	-0.479762	0.0752384	0	0	0	Nucleus	1		0	Cytoplasm	Soluble	GL50581_313_Hypothetical protein	0.673221	GL50803_6245_Hypothetical protein	nodata
SS50377_18331	IPR032675	Leucine-rich repeat domain superfamily	-0.201852	0.587153	0.21373	0.533868	0	0	0	Cytoplasm	0.7	C:nucleus	0.3	Cytoplasm	Soluble	GL50581_971_Hypothetical protein	nodata	GL50803_7966_hypothetical protein	nodata
SS50377_18563	IPR032675	Leucine-rich repeat domain superfamily	-0.950145	0.00719202	-0.808189	0.0136128	0	0	0	Nucleus	1		0	Nucleus	Soluble	noGene	noGene	noGene	noGene
SS50377_18620	IPR032675	Leucine-rich repeat domain superfamily	1.4565	0.000706533	1.69816	4.02235e-05	0	0	0	extracellular space	0.97		0	Cytoplasm	Soluble	GL50581_2426_Leucine-rich repeat protein	nodata	GL50803_4039_Leucine-rich repeat protein	nodata
[truncated: 924 more rows]

## Sheet: Conserved_hypos_IPRsummary
Feature	Feature	Number of proteins	Fraction of protein set
[truncated: 359 more rows]

[truncated: 2 more sheets: Giint_Spsal_hypos_IPRlist, Giint_Spsal_hypos_IPRsummary]
